# Supplementary material for: Depletion of T-cell intracellular antigen proteins promotes cell proliferation
Source: Genome Biol. 2009 Aug 26;10(8):R87. doi: 10.1186/gb-2009-10-8-r87 (PMC2745768; doi:10.1186/gb-2009-10-8-r87)
Supplement: Additional data file 2 — List of the significantly up- and down-regulated genes in TIA-1 and TIAR-depleted HeLa cells analyzed by using Integromics™ software [39]. The studied gene parameters are as follow. Affymetrix Probe Set ID: probe-set identifier of the Affymetrix database [42]. Average Fold Change: mean value of fold change, expressed as base 2 logarithm, for each gene between the compared situations. RP Value Up: probability for a specific gene to be up-regulated. Expected UP: expected value for a certain RP Value Up (it represents the average number of times that an equal or better RP value appears in randomized experiments). FDR Up: expected percentage of false positives for up-regulated genes. RP Value Down: probability for a specific gene to be down-regulated. Expected Down: expected value for a certain RP Value Down. FDR Down: expected percentage of false positives for down-regulated genes. Venn Up: shows in which of the three compared situations (control versus TIA-1 (T1), control versus TIAR (T2) or control versus TIA-1 and TIAR (T3)) the gene is up-regulated. Venn Down: shows in which of the three compared situations as above the gene is down-regulated. UniGene ID: identification number of each gene in the UniGene database [43]. Gene Title: gene name. Gene Symbol: acronym of each gene. Chromosomal Location: gene location on the chromosome. Entrez Gene: probe-set identifier in the Entrez Gene database [44]. SwissProt: protein accession number in SwissProt database [45]. OMIM: accession number in Online Mendelian Inheritance in Man, a database for human genes and genetic disorders [46]. GO Biological Process, GO Cellular Component, GO Molecular Function: accession number and description of the assigned GO in biological process, cellular component and molecular function categories [47]. Pathway: accession number and gene pathway assigned in the biologically represented pathways of the GenMAPP database [48]. InterPro: accession number in the InterPro database and description of [file gb-2009-10-8-r87-S2.xls]

## Sheet: OnlySignificantGenes
Differentially expressed genes (fdr<0.05)
genes	Averge_Fold_Change	RP_Value_Up	Expected_UP	FDR_Up	RP_Value_Down	Expected_Down	FDR_Down	VennUp	VennDown	UniGene ID	Gene Title	Gene Symbol	Chromosomal Location	Entrez Gene	SwissProt	OMIM	Gene Ontology Biological Process	Gene Ontology Cellular Component	Gene Ontology Molecular Function	Pathway	InterPro
202859_x_at	1.80796	3.92e-28	0	0	1.62e-09	1608.46	0.476298	T1/T2/T3		Hs.624	interleukin 8	IL8	chr4q13-q21	3576	P10145	146930	0001525 // angiogenesis // traceable author statement /// 0006928 // cell motility // traceable author statement /// 0006935 // chemotaxis // traceable author statement /// 0006954 // inflammatory response // traceable author statement /// 0006955 // immune response // inferred from electronic annotation /// 0007050 // cell cycle arrest // inferred from direct assay /// 0007186 // G-protein coupl…	0005576 // extracellular region // inferred from electronic annotation /// 0005615 // extracellular space // traceable author statement /// 0005615 // extracellular space // inferred from electronic annotation	0005153 // interleukin-8 receptor binding // inferred from physical interaction /// 0005515 // protein binding // inferred from physical interaction /// 0008009 // chemokine activity // traceable author statement /// 0005125 // cytokine activity // inferred from electronic annotation /// 0008009 // chemokine activity // inferred from electronic annotation /// 0005153 // interleukin-8 receptor bin…	---	---
236882_at	2.63007	4.09e-37	0	0	0.993307	54613	1	T2/T3		Hs.530077	Paraoxonase 2	PON2	chr7q21.3	5445	Q15165 /// Q5FBX7 /// Q6PJZ2 /// Q86X69	602447	---	0005576 // extracellular region // inferred from electronic annotation /// 0016020 // membrane // inferred from electronic annotation	0004063 // aryldialkylphosphatase activity // inferred from electronic annotation /// 0004064 // arylesterase activity // inferred from electronic annotation /// 0004064 // arylesterase activity // traceable author statement /// 0016787 // hydrolase activity // inferred from electronic annotation	---	---
205239_at	1.97616	6.82e-33	0	0	0.990213	54613	1	T1/T2/T3		Hs.645475	amphiregulin (schwannoma-derived growth factor) /// similar to Amphiregulin precursor (AR) (Colorectum cell-derived growth factor) (CRDGF)	AREG /// LOC727738	chr4q13-q21 /// chr4q13.3		P15514 /// Q5U026	104640	0007267 // cell-cell signaling // traceable author statement /// 0008283 // cell proliferation // traceable author statement	0005615 // extracellular space // traceable author statement /// 0016020 // membrane // inferred from electronic annotation /// 0016021 // integral to membrane // inferred from electronic annotation /// 0005615 // extracellular space // inferred from electronic annotation	0005125 // cytokine activity // inferred from electronic annotation /// 0008083 // growth factor activity // traceable author statement /// 0008083 // growth factor activity // inferred from electronic annotation	---	IPR001650 // Helicase, C-terminal // 2.8E-38 /// IPR001410 // DEAD/DEAH box helicase // 3.4E-83 /// IPR001806 // Ras GTPase superfamily // 1.4E-91
223870_at	1.50831	3.02e-29	0	0	0.988458	54613	1	T2/T3		Hs.592128	F-box and WD-40 domain protein 10	FBXW10	chr17p12	10517	Q5XX13 /// Q8TC00 /// Q9BXD7 /// Q9H0F0	604596	---	---	0016874 // ligase activity // inferred from electronic annotation	---	IPR002173 // Carbohydrate kinase, PfkB // 5.2E-9 /// IPR002173 // Carbohydrate kinase, PfkB // 2.3E-9 /// IPR001810 // Cyclin-like F-box // 0.051 /// IPR001810 // Cyclin-like F-box // 0.051
205185_at	1.35205	2.1e-26	0	0	0.914654	54612.7	1.00027	T2/T3		Hs.331555	serine peptidase inhibitor, Kazal type 5	SPINK5	chr5q32	11005	Q3LX95 /// Q3LX96 /// Q3LX97 /// Q9NQ38	147050 /// 256500 /// 605010	0016525 // negative regulation of angiogenesis // traceable author statement /// 0019735 // antimicrobial humoral response (sensu Vertebrata) // non-traceable author statement /// 0030198 // extracellular matrix organization and biogenesis // traceable author statement /// 0030236 // anti-inflammatory response // non-traceable author statement /// 0030236 // anti-inflammatory response // traceabl…	0005576 // extracellular region // inferred from direct assay /// 0005576 // extracellular region // non-traceable author statement /// 0005737 // cytoplasm // inferred from direct assay /// 0005783 // endoplasmic reticulum // inferred from direct assay /// 0005789 // endoplasmic reticulum membrane // inferred from direct assay /// 0005829 // cytosol // inferred from direct assay /// 0005938 // c…	0004867 // serine-type endopeptidase inhibitor activity // inferred from direct assay /// 0008233 // peptidase activity // inferred from electronic annotation /// 0004866 // endopeptidase inhibitor activity // inferred from electronic annotation /// 0004867 // serine-type endopeptidase inhibitor activity // inferred from electronic annotation	---	IPR001763 // Rhodanese-like // 2.1E-33 /// IPR001763 // Rhodanese-like // 9.8E-30 /// IPR001163 // Small nuclear ribonucleoprotein (Sm protein) // 4.0E-20
221577_x_at	2.21174	1.45e-31	0	0	0.834272	54610.9	1.00044	T1/T2/T3		Hs.616962	growth differentiation factor 15	GDF15	chr19p13.1-13.2	9518	Q86VC8 /// Q99988 /// Q9BWA0 /// Q9BY41	605312	0007165 // signal transduction // traceable author statement /// 0007179 // transforming growth factor beta receptor signaling pathway // traceable author statement /// 0007267 // cell-cell signaling // traceable author statement /// 0016575 // histone deacetylation // inferred from electronic annotation /// 0006350 // transcription // inferred from electronic annotation /// 0006355 // regulation…	0005576 // extracellular region // traceable author statement /// 0005615 // extracellular space // inferred from electronic annotation /// 0005634 // nucleus // inferred from electronic annotation /// 0000118 // histone deacetylase complex // traceable author statement /// 0000228 // nuclear chromosome // traceable author statement /// 0005634 // nucleus // traceable author statement /// 0005737…	0005125 // cytokine activity // traceable author statement /// 0008083 // growth factor activity // inferred from electronic annotation /// 0004407 // histone deacetylase activity // inferred from electronic annotation /// 0005125 // cytokine activity // inferred from electronic annotation /// 0016787 // hydrolase activity // inferred from electronic annotation /// 0004407 // histone deacetylase …	---	IPR008273 // Cellular retinaldehyde-binding/triple function, N-terminal // 4.0E-15 /// IPR001251 // Cellular retinaldehyde-binding)/triple function, C-terminal // 2.2E-44 /// IPR006797 // MSF1 // 6.7E-78 /// IPR001781 // Zn-binding protein, LIM // 1.6E-15 /// IPR001781 // Zn-binding protein, LIM // 7.6E-16 /// IPR001781 // Zn-binding protein, LIM // 5.6E-10
205207_at	1.67737	1.8e-26	0	0	1.64e-05	15830.7	1.15292	T1/T2/T3		Hs.512234	interleukin 6 (interferon, beta 2)	IL6	chr7p21	3569	P05231 /// Q75MH2 /// Q8N6X1	147620 /// 148000 /// 166710	0001781 // neutrophil apoptosis // inferred from direct assay /// 0006953 // acute-phase response // inferred from electronic annotation /// 0006959 // humoral immune response // traceable author statement /// 0007166 // cell surface receptor linked signal transduction // traceable author statement /// 0007267 // cell-cell signaling // non-traceable author statement /// 0008284 // positive regula…	0005576 // extracellular region // non-traceable author statement /// 0005615 // extracellular space // traceable author statement /// 0005576 // extracellular region // inferred from sequence or structural similarity /// 0005615 // extracellular space // inferred from sequence or structural similarity /// 0005576 // extracellular region // inferred from electronic annotation /// 0005615 // extra…	0005125 // cytokine activity // inferred from electronic annotation /// 0005138 // interleukin-6 receptor binding // non-traceable author statement /// 0005515 // protein binding // inferred from electronic annotation /// 0005138 // interleukin-6 receptor binding // inferred from sequence or structural similarity /// 0008083 // growth factor activity // inferred from sequence or structural simila…	Smooth_muscle_contraction // GenMAPP /// Smooth_muscle_contraction // GenMAPP	---
210118_s_at	1.43703	2.43e-25	0.02	0.002	0.574315	54565.4	1.00147	T1/T3		Hs.1722	interleukin 1, alpha	IL1A	chr2q14	3552	P01583	147760	0000074 // regulation of progression through cell cycle // inferred from electronic annotation /// 0001660 // fever // inferred from electronic annotation /// 0006915 // apoptosis // traceable author statement /// 0006916 // anti-apoptosis // traceable author statement /// 0006935 // chemotaxis // not recorded /// 0006954 // inflammatory response // traceable author statement /// 0006955 // immun…	0005576 // extracellular region // inferred from electronic annotation /// 0005615 // extracellular space // traceable author statement /// 0005737 // cytoplasm // not recorded /// 0005615 // extracellular space // inferred from electronic annotation	0004871 // signal transducer activity // traceable author statement /// 0005149 // interleukin-1 receptor binding // inferred from electronic annotation /// 0005125 // cytokine activity // inferred from electronic annotation /// 0008083 // growth factor activity // inferred from electronic annotation /// 0005125 // cytokine activity // traceable author statement	Hypertrophy_model // GenMAPP	IPR007110 // Immunoglobulin-like // 0.0018 /// IPR007110 // Immunoglobulin-like // 1.1E-5 /// IPR007110 // Immunoglobulin-like // 0.0038 /// IPR007110 // Immunoglobulin-like // 1.1
225540_at	1.2545	2.21e-25	0.02	0.00222222	0.9331	54612.9	1.00016	T1/T3		Hs.368281	microtubule-associated protein 2	MAP2	chr2q34-q35	4133	P11137 /// Q16296 /// Q17S04 /// Q4G184 /// Q59FX9 /// Q6NYC5 /// Q6ZWB4 /// Q8IUX2	157130	0007026 // negative regulation of microtubule depolymerization // inferred from electronic annotation /// 0008150 // biological_process // ---	0005856 // cytoskeleton // inferred from electronic annotation /// 0005874 // microtubule // inferred from electronic annotation /// 0005875 // microtubule associated complex // non-traceable author statement /// 0005875 // microtubule associated complex // traceable author statement	0003674 // molecular_function // --- /// 0005198 // structural molecule activity // non-traceable author statement /// 0005516 // calmodulin binding // inferred from electronic annotation	MAPK_Cascade // GenMAPP /// MAPK_Cascade // GenMAPP	IPR003350 // Homeodomain protein CUT // 5.8E-52 /// IPR001356 // Homeobox // 1.4E-6
205767_at	1.55861	1.2e-25	0.02	0.0025	0.000107477	22940.7	1.17482	T1/T2/T3		Hs.115263	epiregulin	EREG	chr4q13.3	2069	O14944 /// Q6FH69	602061	0000074 // regulation of progression through cell cycle // inferred from electronic annotation /// 0001525 // angiogenesis // inferred from electronic annotation /// 0001550 // ovarian cumulus expansion // inferred from sequence or structural similarity /// 0001556 // oocyte maturation // inferred from sequence or structural similarity /// 0001819 // positive regulation of cytokine production // …	0005615 // extracellular space // inferred from direct assay /// 0005887 // integral to plasma membrane // traceable author statement /// 0016020 // membrane // inferred from electronic annotation /// 0016021 // integral to membrane // inferred from electronic annotation	0005154 // epidermal growth factor receptor binding // inferred from sequence or structural similarity /// 0005154 // epidermal growth factor receptor binding // traceable author statement /// 0005515 // protein binding // inferred from physical interaction /// 0008083 // growth factor activity // inferred from electronic annotation /// 0046982 // protein heterodimerization activity // inferred f…	---	IPR008280 // Tubulin/FtsZ, C-terminal // 2.0E-16 /// IPR003162 // Transcription factor TAFII-31 // 6.6E-48
210662_at	1.30494	1.89e-24	0.04	0.00266667	0.772164	54607.1	1.00068	T1/T2/T3		Hs.470126	kynureninase (L-kynurenine hydrolase)	KYNU	chr2q22.2	8942	Q16719 /// Q53F63 /// Q6I9T2 /// Q9BVW3	236800	0006569 // tryptophan catabolism // inferred from electronic annotation /// 0008152 // metabolism // inferred from electronic annotation /// 0009435 // NAD biosynthesis // inferred from electronic annotation /// 0019363 // pyridine nucleotide biosynthesis // inferred from electronic annotation	0005737 // cytoplasm // inferred from electronic annotation	0008233 // peptidase activity // traceable author statement /// 0008483 // transaminase activity // inferred from electronic annotation /// 0016787 // hydrolase activity // inferred from electronic annotation /// 0030170 // pyridoxal phosphate binding // inferred from electronic annotation /// 0030429 // kynureninase activity // inferred from electronic annotation	---	IPR000276 // Rhodopsin-like GPCR superfamily // 2.8E-46
211506_s_at	1.35124	8.47e-25	0.04	0.00285714	4.14e-08	3846.6	0.721824	T1/T2/T3		Hs.624	interleukin 8	IL8	chr4q13-q21	3576	P10145	146930	0001525 // angiogenesis // traceable author statement /// 0006928 // cell motility // traceable author statement /// 0006935 // chemotaxis // traceable author statement /// 0006954 // inflammatory response // traceable author statement /// 0006955 // immune response // inferred from electronic annotation /// 0007050 // cell cycle arrest // inferred from direct assay /// 0007186 // G-protein coupl…	0005576 // extracellular region // inferred from electronic annotation /// 0005615 // extracellular space // traceable author statement /// 0005615 // extracellular space // inferred from electronic annotation	0005153 // interleukin-8 receptor binding // inferred from physical interaction /// 0005515 // protein binding // inferred from physical interaction /// 0008009 // chemokine activity // traceable author statement /// 0005125 // cytokine activity // inferred from electronic annotation /// 0008009 // chemokine activity // inferred from electronic annotation /// 0005153 // interleukin-8 receptor bin…	---	IPR001254 // Peptidase S1, chymotrypsin // 3.1E-106 /// IPR000504 // RNA-binding region RNP-1 (RNA recognition motif) // 6.6E-14 /// IPR000504 // RNA-binding region RNP-1 (RNA recognition motif) // 4.1E-13
204748_at	1.49144	6.97e-25	0.04	0.00307692	0.211392	53836.8	1.00532	T1/T2/T3		Hs.196384	prostaglandin-endoperoxide synthase 2 (prostaglandin G/H synthase and cyclooxygenase)	PTGS2	chr1q25.2-q25.3	5743	P35354 /// Q6ZYK7 /// Q8IZA9	600262	0001516 // prostaglandin biosynthesis // inferred from electronic annotation /// 0006633 // fatty acid biosynthesis // inferred from electronic annotation /// 0006928 // cell motility // traceable author statement /// 0007582 // physiological process // traceable author statement /// 0008217 // blood pressure regulation // inferred from sequence or structural similarity /// 0019371 // cyclooxygen…	0005615 // extracellular space // inferred from electronic annotation /// 0005634 // nucleus // inferred from sequence or structural similarity /// 0005737 // cytoplasm // inferred from direct assay /// 0005737 // cytoplasm // inferred from sequence or structural similarity /// 0016020 // membrane // inferred from electronic annotation /// 0005634 // nucleus // inferred from electronic annotation…	0004601 // peroxidase activity // inferred from electronic annotation /// 0004601 // peroxidase activity // non-traceable author statement /// 0004666 // prostaglandin-endoperoxide synthase activity // non-traceable author statement /// 0005506 // iron ion binding // inferred from electronic annotation /// 0016491 // oxidoreductase activity // inferred from electronic annotation /// 0016702 // ox…	Eicosanoid_Synthesis // GenMAPP /// Prostaglandin_synthesis_regulation // GenMAPP /// Eicosanoid_Synthesis // GenMAPP /// Prostaglandin_synthesis_regulation // GenMAPP	---
204637_at	1.19752	3.5e-25	0.04	0.00333333	1.35e-07	5201.28	0.813844	T2/T3		Hs.119689	glycoprotein hormones, alpha polypeptide	CGA	chr6q12-q21	1081	P01215 /// Q6I9S8 /// Q96QJ4	118850	0007165 // signal transduction // traceable author statement /// 0007267 // cell-cell signaling // traceable author statement	0005576 // extracellular region // inferred from electronic annotation /// 0005615 // extracellular space // inferred from electronic annotation /// 0005625 // soluble fraction // traceable author statement	0005179 // hormone activity // traceable author statement /// 0005179 // hormone activity // inferred from electronic annotation	---	IPR007483 // Hamartin // 1.0E-126 /// IPR007483 // Hamartin // 1.0E-126
235749_at	1.15627	1.99e-23	0.06	0.00333333	0.953313	54613	1.00009	T3		Hs.193226	UDP-glucose ceramide glucosyltransferase-like 2	UGCGL2	chr13q32.1	55757	Q05D90 /// Q08AC9 /// Q08AD0 /// Q2TAA6 /// Q6NVZ4 /// Q8N5K0 /// Q9HAK3 /// Q9NV86 /// Q9NYU1	605898	0006486 // protein amino acid glycosylation // inferred from electronic annotation /// 0051084 // posttranslational protein folding // inferred from sequence or structural similarity	0005783 // endoplasmic reticulum // inferred from electronic annotation /// 0005788 // endoplasmic reticulum lumen // inferred from sequence or structural similarity	0003980 // UDP-glucose:glycoprotein glucosyltransferase activity // inferred from electronic annotation /// 0003980 // UDP-glucose:glycoprotein glucosyltransferase activity // inferred from sequence or structural similarity /// 0005515 // protein binding // inferred from sequence or structural similarity /// 0016740 // transferase activity // inferred from electronic annotation /// 0016757 // tra…	---	IPR002423 // Chaperonin Cpn60/TCP-1 // 5.6E-33
201858_s_at	1.15179	5.74e-24	0.06	0.00352941	0.954125	54613	1	T3		Hs.1908	proteoglycan 1, secretory granule	PRG1	chr10q22.1	5552	P10124	177040	---	0005615 // extracellular space // inferred from electronic annotation	---	---	IPR010304 // Survival motor neuron // 8.3E-15 /// IPR005818 // Histone H1/H5 // 2.5E-31
242037_at	1.27968	3.37e-25	0.04	0.00363636	0.963949	54613	1	T1/T3		---	---	---	---		---	---	---	---	---	---	IPR007943 // Aspartyl beta-hydroxylase, N-terminal // 2.1E-23
1554997_a_at	1.38167	3.91e-24	0.06	0.00375	0.320085	54270.7	1.00327	T1/T2/T3		Hs.196384	prostaglandin-endoperoxide synthase 2 (prostaglandin G/H synthase and cyclooxygenase)	PTGS2	chr1q25.2-q25.3	5743	P35354 /// Q6ZYK7 /// Q8IZA9	600262	0001516 // prostaglandin biosynthesis // inferred from electronic annotation /// 0006633 // fatty acid biosynthesis // inferred from electronic annotation /// 0006928 // cell motility // traceable author statement /// 0007582 // physiological process // traceable author statement /// 0008217 // blood pressure regulation // inferred from sequence or structural similarity /// 0019371 // cyclooxygen…	0005615 // extracellular space // inferred from electronic annotation /// 0005634 // nucleus // inferred from sequence or structural similarity /// 0005737 // cytoplasm // inferred from direct assay /// 0005737 // cytoplasm // inferred from sequence or structural similarity /// 0016020 // membrane // inferred from electronic annotation /// 0005634 // nucleus // inferred from electronic annotation…	0004601 // peroxidase activity // inferred from electronic annotation /// 0004601 // peroxidase activity // non-traceable author statement /// 0004666 // prostaglandin-endoperoxide synthase activity // non-traceable author statement /// 0005506 // iron ion binding // inferred from electronic annotation /// 0016491 // oxidoreductase activity // inferred from electronic annotation /// 0016702 // ox…	Eicosanoid_Synthesis // GenMAPP /// Prostaglandin_synthesis_regulation // GenMAPP /// Eicosanoid_Synthesis // GenMAPP /// Prostaglandin_synthesis_regulation // GenMAPP	IPR002007 // Animal haem peroxidase // 5.2E-21
207630_s_at	1.15124	5.38e-23	0.1	0.00526316	0.249457	54031.3	1.00452	T3		Hs.200250	cAMP responsive element modulator	CREM	chr10p11.21	1390	O75519 /// Q03060 /// Q14501 /// Q14503 /// Q14504 /// Q14505 /// Q14506 /// Q15731 /// Q59FC7 /// Q7Z2Q6 /// Q8IVD4 /// Q96AG7	123812	0006350 // transcription // inferred from electronic annotation /// 0006355 // regulation of transcription, DNA-dependent // inferred from direct assay /// 0006355 // regulation of transcription, DNA-dependent // inferred from electronic annotation /// 0006355 // regulation of transcription, DNA-dependent // non-traceable author statement /// 0007165 // signal transduction // traceable author sta…	0005634 // nucleus // inferred from electronic annotation /// 0005634 // nucleus // non-traceable author statement /// 0005634 // nucleus // traceable author statement	0003700 // transcription factor activity // inferred from electronic annotation /// 0005515 // protein binding // inferred from electronic annotation /// 0008140 // cAMP response element binding protein binding // non-traceable author statement /// 0043565 // sequence-specific DNA binding // inferred from electronic annotation /// 0046983 // protein dimerization activity // inferred from electron…	---	IPR007705 // Vesicle transport v-SNARE // 1.8E-14 /// IPR010335 // Pre-pro-megakaryocyte potentiating factor precursor // 4.4E-7 /// IPR010335 // Pre-pro-megakaryocyte potentiating factor precursor // 4.3E-10 /// IPR005817 // Wnt superfamily // 1.1E-20 /// IPR005817 // Wnt superfamily // 1.4E-73 /// IPR000330 // SNF2 related domain // 8.9E-13 /// IPR001026 // Epsin N-terminal homology // 7.7E-11 …
213415_at	1.13637	1.79e-22	0.14	0.00538461	0.807409	54609.9	1.00055	T3		Hs.632837	chloride intracellular channel 2	CLIC2	chrXq28	1193	O15247 /// Q7Z781 /// Q86YM0	300138	0006811 // ion transport // inferred from electronic annotation /// 0006821 // chloride transport // inferred from electronic annotation /// 0007165 // signal transduction // traceable author statement /// 0006810 // transport // inferred from electronic annotation /// 0006810 // transport // traceable author statement	0005622 // intracellular // inferred from direct assay /// 0005624 // membrane fraction // not recorded /// 0005634 // nucleus // traceable author statement /// 0005737 // cytoplasm // traceable author statement /// 0016020 // membrane // inferred from electronic annotation	0005247 // voltage-gated chloride channel activity // inferred from electronic annotation /// 0031404 // chloride ion binding // inferred from electronic annotation /// 0005216 // ion channel activity // inferred from electronic annotation /// 0005244 // voltage-gated ion channel activity // inferred from electronic annotation /// 0005254 // chloride channel activity // inferred from electronic a…	---	---
242775_at	1.11148	3.13e-22	0.16	0.00551724	0.880077	54612.2	1.00035	T3		Hs.584864	Leukotriene B4 12-hydroxydehydrogenase	LTB4DH	chr9q31.3	22949	Q14914	601274	0006691 // leukotriene metabolism // non-traceable author statement	0005737 // cytoplasm // non-traceable author statement	0004024 // alcohol dehydrogenase activity, zinc-dependent // inferred from electronic annotation /// 0008270 // zinc ion binding // inferred from electronic annotation /// 0016491 // oxidoreductase activity // inferred from electronic annotation /// 0032440 // 2-alkenal reductase activity // inferred from electronic annotation /// 0047522 // 15-oxoprostaglandin 13-oxidase activity // inferred fro…	---	---
1554415_at	1.08609	1.76e-22	0.14	0.0056	0.916786	54612.7	1.00023	T3		Hs.270621	TAF5-like RNA polymerase II, p300/CBP-associated factor (PCAF)-associated factor, 65kDa	TAF5L	chr1q42.13	27097	O75529	---	0006355 // regulation of transcription, DNA-dependent // inferred from electronic annotation /// 0006366 // transcription from RNA polymerase II promoter // traceable author statement /// 0006350 // transcription // inferred from electronic annotation /// 0045449 // regulation of transcription // inferred from electronic annotation	0005634 // nucleus // inferred from electronic annotation	0003700 // transcription factor activity // traceable author statement /// 0030528 // transcription regulator activity // inferred from electronic annotation	---	IPR001164 // Human Rev interacting-like protein (hRIP) // 6.3E-55
210538_s_at	1.22749	2.34e-22	0.16	0.00571429	0.0203748	47558.5	1.03361	T1/T3		Hs.127799	baculoviral IAP repeat-containing 3	BIRC3	chr11q22	330	Q13489	601721	0006916 // anti-apoptosis // traceable author statement /// 0007166 // cell surface receptor linked signal transduction // traceable author statement /// 0042981 // regulation of apoptosis // inferred from electronic annotation /// 0006915 // apoptosis // inferred from electronic annotation /// 0006916 // anti-apoptosis // inferred from electronic annotation	0005622 // intracellular // inferred from electronic annotation /// 0005634 // nucleus // inferred from direct assay /// 0005737 // cytoplasm // inferred from direct assay	0004842 // ubiquitin-protein ligase activity // inferred from direct assay /// 0005515 // protein binding // inferred from physical interaction /// 0008270 // zinc ion binding // inferred from electronic annotation /// 0046872 // metal ion binding // inferred from electronic annotation /// 0005515 // protein binding // inferred from electronic annotation	Apoptosis // GenMAPP /// Apoptosis_GenMAPP // GenMAPP	---
224147_at	1.07513	4.82e-22	0.18	0.00580645	0.76265	54606.3	1.00068	T3		Hs.330663	chromosome 12 open reading frame 48	C12orf48	chr12q23.2	55010	Q05C00 /// Q499L8 /// Q4FZA0 /// Q4KMW7 /// Q6NSC6 /// Q6PJA1 /// Q86W36 /// Q9BZU5 /// Q9NWS1	---	---	---	---	---	IPR001356 // Homeobox // 0.0019
1555274_a_at	1.07326	1.34e-22	0.14	0.00583333	0.942573	54612.9	1.00011	T3		Hs.189073	selenoprotein I	SELI	chr2p23.3	85465	Q8WU57 /// Q9C0D9	607915	0008654 // phospholipid biosynthesis // inferred from electronic annotation	0016020 // membrane // inferred from electronic annotation /// 0016021 // integral to membrane // inferred from electronic annotation	0008430 // selenium binding // inferred from electronic annotation /// 0016740 // transferase activity // inferred from electronic annotation	---	---
206153_at	1.06914	1.86e-22	0.16	0.00592593	0.939111	54612.9	1.00013	T3		Hs.187393	cytochrome P450, family 4, subfamily F, polypeptide 11	CYP4F11	chr19p13.1	57834	Q8N3P5 /// Q9HBI6	---	0006118 // electron transport // inferred from electronic annotation /// 0006118 // electron transport // non-traceable author statement /// 0006118 // electron transport // traceable author statement /// 0006954 // inflammatory response // traceable author statement	0005575 // cellular_component // --- /// 0005783 // endoplasmic reticulum // inferred from electronic annotation /// 0005792 // microsome // inferred from electronic annotation /// 0016020 // membrane // inferred from electronic annotation /// 0016021 // integral to membrane // inferred from electronic annotation	0004497 // monooxygenase activity // inferred from electronic annotation /// 0004497 // monooxygenase activity // non-traceable author statement /// 0005506 // iron ion binding // inferred from electronic annotation /// 0020037 // heme binding // inferred from electronic annotation /// 0020037 // heme binding // traceable author statement /// 0046872 // metal ion binding // inferred from electron…	---	---
200912_s_at	1.033	4.63e-22	0.18	0.006	0.795271	54609.1	1.00059	T3		Hs.651261	eukaryotic translation initiation factor 4A, isoform 2	EIF4A2	chr3q28	1974	Q14240 /// Q53XJ6 /// Q5JWW0 /// Q86WD0 /// Q96B07 /// Q9NZE6	601102	0006412 // protein biosynthesis // inferred from electronic annotation /// 0006446 // regulation of translational initiation // traceable author statement	0016281 // eukaryotic translation initiation factor 4F complex // traceable author statement	0000166 // nucleotide binding // inferred from electronic annotation /// 0003676 // nucleic acid binding // inferred from electronic annotation /// 0003723 // RNA binding // inferred from electronic annotation /// 0003743 // translation initiation factor activity // traceable author statement /// 0005515 // protein binding // inferred from physical interaction /// 0005524 // ATP binding // inferr…	Translation_Factors // GenMAPP /// Translation_Factors // GenMAPP /// Translation_Factors // GenMAPP /// Translation_Factors // GenMAPP	IPR000866 // Alkyl hydroperoxide reductase/ Thiol specific antioxidant/ Mal allergen // 1.4E-10
230147_at	1.17215	6.63e-23	0.12	0.006	0.695908	54598.9	1.00088	T3		Hs.42502	coagulation factor II (thrombin) receptor-like 2	F2RL2	chr5q13	2151	O00254 /// Q4VBN6 /// Q52M68 /// Q7Z3W3	601919	0007165 // signal transduction // inferred from electronic annotation /// 0007186 // G-protein coupled receptor protein signaling pathway // inferred from electronic annotation /// 0007596 // blood coagulation // traceable author statement /// 0009611 // response to wounding // traceable author statement /// 0007596 // blood coagulation // inferred from electronic annotation	0005886 // plasma membrane // traceable author statement /// 0005887 // integral to plasma membrane // traceable author statement /// 0016020 // membrane // inferred from electronic annotation /// 0016021 // integral to membrane // inferred from electronic annotation	0001584 // rhodopsin-like receptor activity // inferred from electronic annotation /// 0004435 // phosphoinositide phospholipase C activity // traceable author statement /// 0004872 // receptor activity // inferred from electronic annotation /// 0015057 // thrombin receptor activity // traceable author statement /// 0004871 // signal transducer activity // inferred from electronic annotation /// …	GPCRDB_Class_A_Rhodopsin-like // GenMAPP /// GPCRDB_Class_A_Rhodopsin-like // GenMAPP	IPR002123 // Phospholipid/glycerol acyltransferase // 3.5E-26 /// IPR008388 // Vacuolar ATP synthase subunit S1 // 1.0E-126 /// IPR007087 // Zn-finger, C2H2 type // 5.5E-7 /// IPR007087 // Zn-finger, C2H2 type // 1.2E-6 /// IPR007087 // Zn-finger, C2H2 type // 8.6E-5 /// IPR007087 // Zn-finger, C2H2 type // 1.4E-5 /// IPR007087 // Zn-finger, C2H2 type // 6.7E-6 /// IPR007087 // Zn-finger, C2H2 ty…
214508_x_at	1.1141	1.08e-22	0.14	0.00608696	0.310386	54244.5	1.0034	T3		Hs.200250	cAMP responsive element modulator	CREM	chr10p11.21	1390	O75519 /// Q03060 /// Q14501 /// Q14503 /// Q14504 /// Q14505 /// Q14506 /// Q15731 /// Q59FC7 /// Q7Z2Q6 /// Q8IVD4 /// Q96AG7	123812	0006350 // transcription // inferred from electronic annotation /// 0006355 // regulation of transcription, DNA-dependent // inferred from direct assay /// 0006355 // regulation of transcription, DNA-dependent // inferred from electronic annotation /// 0006355 // regulation of transcription, DNA-dependent // non-traceable author statement /// 0007165 // signal transduction // traceable author sta…	0005634 // nucleus // inferred from electronic annotation /// 0005634 // nucleus // non-traceable author statement /// 0005634 // nucleus // traceable author statement	0003700 // transcription factor activity // inferred from electronic annotation /// 0005515 // protein binding // inferred from electronic annotation /// 0008140 // cAMP response element binding protein binding // non-traceable author statement /// 0043565 // sequence-specific DNA binding // inferred from electronic annotation /// 0046983 // protein dimerization activity // inferred from electron…	---	IPR007705 // Vesicle transport v-SNARE // 1.8E-14 /// IPR000719 // Protein kinase // 3.9E-94 /// IPR005817 // Wnt superfamily // 1.1E-20 /// IPR005817 // Wnt superfamily // 1.4E-73 /// IPR006861 // Hyaluronan/mRNA binding protein // 1.3E-56 /// IPR000330 // SNF2 related domain // 8.9E-13 /// IPR005324 // Ribosomal protein S5, C-terminal domain // 1.1E-20 /// IPR001026 // Epsin N-terminal homology…
229242_at	1.25265	8.63e-23	0.14	0.00636364	0.000694041	31524.9	1.13751	T2/T3		Hs.23349	Transcribed locus	---	---		---	---	---	---	---	---	---
219017_at	1.14773	8.35e-23	0.14	0.00666667	0.873749	54612.1	1.00042	T3		Hs.29464	ethanolamine kinase 1	ETNK1	chr12p12.1	55500	Q3LIC6 /// Q659C5 /// Q86U68 /// Q9HBU6	609858	0006646 // phosphatidylethanolamine biosynthesis // inferred from direct assay	0005737 // cytoplasm // non-traceable author statement	0004305 // ethanolamine kinase activity // inferred from direct assay /// 0016301 // kinase activity // inferred from electronic annotation /// 0016740 // transferase activity // inferred from electronic annotation /// 0004305 // ethanolamine kinase activity // inferred from electronic annotation	---	IPR002573 // Choline/ethanolamine kinase // 2.6E-19
202948_at	1.02609	6.24e-22	0.24	0.0075	0.931882	54612.9	1.00018	T2/T3		Hs.557403	interleukin 1 receptor, type I	IL1R1	chr2q12	3554	P14778 /// Q6NWP5 /// Q6NWP6 /// Q6UXP0	147810	0006954 // inflammatory response // not recorded /// 0006955 // immune response // traceable author statement /// 0019221 // cytokine and chemokine mediated signaling pathway // inferred from electronic annotation /// 0007166 // cell surface receptor linked signal transduction // traceable author statement	0005615 // extracellular space // inferred from electronic annotation /// 0005887 // integral to plasma membrane // traceable author statement /// 0016020 // membrane // inferred from electronic annotation /// 0016021 // integral to membrane // inferred from electronic annotation	0004888 // transmembrane receptor activity // traceable author statement /// 0004909 // interleukin-1, Type I, activating receptor activity // traceable author statement /// 0005515 // protein binding // inferred from physical interaction /// 0004871 // signal transducer activity // inferred from electronic annotation /// 0004872 // receptor activity // inferred from electronic annotation /// 000…	Hypertrophy_model // GenMAPP	IPR013151 // Immunoglobulin // 0.0031
223651_x_at	1.07459	8.46e-22	0.28	0.00848485	0.883311	54612.3	1.00034	T3		Hs.153546	cell division cycle 23 homolog (S. cerevisiae)	CDC23	chr5q31	8697	Q53FN2 /// Q9UJX2	603462	0000074 // regulation of progression through cell cycle // non-traceable author statement /// 0000080 // G1 phase of mitotic cell cycle // inferred from direct assay /// 0006511 // ubiquitin-dependent protein catabolism // traceable author statement /// 0006512 // ubiquitin cycle // inferred from electronic annotation /// 0007049 // cell cycle // traceable author statement /// 0007080 // mitotic …	0005622 // intracellular // inferred from direct assay /// 0005680 // anaphase-promoting complex // inferred from direct assay /// 0005680 // anaphase-promoting complex // inferred from electronic annotation /// 0005680 // anaphase-promoting complex // traceable author statement	0004842 // ubiquitin-protein ligase activity // traceable author statement /// 0005488 // binding // inferred from electronic annotation	---	---
209774_x_at	0.95226	2.01e-21	0.32	0.00888889	6.03e-09	2301.38	0.57092	T1/T2/T3		Hs.590921	chemokine (C-X-C motif) ligand 2	CXCL2	chr4q21	2920	P19875 /// Q6FGD6	139110	0006935 // chemotaxis // traceable author statement /// 0006954 // inflammatory response // traceable author statement /// 0006955 // immune response // inferred from electronic annotation /// 0007186 // G-protein coupled receptor protein signaling pathway // not recorded /// 0006935 // chemotaxis // inferred from electronic annotation /// 0006954 // inflammatory response // inferred from electro…	0005576 // extracellular region // inferred from electronic annotation /// 0005615 // extracellular space // traceable author statement /// 0005625 // soluble fraction // traceable author statement /// 0005615 // extracellular space // inferred from electronic annotation	0008009 // chemokine activity // traceable author statement /// 0005125 // cytokine activity // inferred from electronic annotation /// 0008009 // chemokine activity // inferred from electronic annotation	---	IPR010918 // AIR synthase related protein, C-terminal // 1.4E-5
201859_at	0.988555	1.55e-21	0.32	0.00914286	0.914772	54612.7	1.00025	T3		Hs.1908	proteoglycan 1, secretory granule	PRG1	chr10q22.1	5552	P10124	177040	---	0005615 // extracellular space // inferred from electronic annotation	---	---	IPR010304 // Survival motor neuron // 8.3E-15 /// IPR005818 // Histone H1/H5 // 2.5E-31
203816_at	1.0074	1.33e-21	0.32	0.00941177	0.934357	54612.9	1.00015	T3		Hs.469022	deoxyguanosine kinase	DGUOK	chr2p13	1716	Q16854 /// Q7L1W9 /// Q9BVK7	251880 /// 601465	0006139 // nucleobase, nucleoside, nucleotide and nucleic acid metabolism // inferred from electronic annotation /// 0006468 // protein amino acid phosphorylation // inferred from electronic annotation /// 0008617 // guanosine metabolism // traceable author statement	0005739 // mitochondrion // traceable author statement /// 0005739 // mitochondrion // inferred from electronic annotation	0000166 // nucleotide binding // inferred from electronic annotation /// 0004138 // deoxyguanosine kinase activity // traceable author statement /// 0005524 // ATP binding // inferred from electronic annotation /// 0016301 // kinase activity // inferred from electronic annotation /// 0016740 // transferase activity // inferred from electronic annotation /// 0016773 // phosphotransferase activity,…	---	IPR000276 // Rhodopsin-like GPCR superfamily // 7.0E-106 /// IPR007087 // Zn-finger, C2H2 type // 9.8E-6 /// IPR007087 // Zn-finger, C2H2 type // 3.0E-7 /// IPR007087 // Zn-finger, C2H2 type // 6.0E-8 /// IPR007087 // Zn-finger, C2H2 type // 6.1E-7 /// IPR007087 // Zn-finger, C2H2 type // 6.1E-7 /// IPR007087 // Zn-finger, C2H2 type // 2.0E-6 /// IPR007087 // Zn-finger, C2H2 type // 2.8E-5 /// IP…
219630_at	0.97864	2.15e-21	0.36	0.00972973	0.931798	54612.9	1.0002	T3		Hs.431099	PDZK1 interacting protein 1	PDZK1IP1	chr1p33	10158	Q13113 /// Q6ICT9	607178	---	0005576 // extracellular region // not recorded /// 0005615 // extracellular space // inferred from electronic annotation /// 0016020 // membrane // inferred from electronic annotation /// 0016021 // integral to membrane // inferred from electronic annotation	---	---	---
228825_at	0.993156	4.06e-21	0.48	0.0117073	0.827517	54610.6	1.00049	T3		Hs.584864	leukotriene B4 12-hydroxydehydrogenase	LTB4DH	chr9q31.3	22949	Q14914	601274	0006691 // leukotriene metabolism // non-traceable author statement	0005737 // cytoplasm // non-traceable author statement	0004024 // alcohol dehydrogenase activity, zinc-dependent // inferred from electronic annotation /// 0008270 // zinc ion binding // inferred from electronic annotation /// 0016491 // oxidoreductase activity // inferred from electronic annotation /// 0032440 // 2-alkenal reductase activity // inferred from electronic annotation /// 0047522 // 15-oxoprostaglandin 13-oxidase activity // inferred fro…	---	---
219911_s_at	1.04085	3.74e-21	0.48	0.012	0.646188	54588.8	1.00099	T3		Hs.235782	solute carrier organic anion transporter family, member 4A1	SLCO4A1	chr20q13.33	28231	Q8TB00 /// Q96BD0	---	0006811 // ion transport // inferred from electronic annotation /// 0006810 // transport // inferred from electronic annotation	0016020 // membrane // inferred from electronic annotation /// 0016021 // integral to membrane // inferred from electronic annotation	0005215 // transporter activity // inferred from electronic annotation	---	IPR002181 // Fibrinogen, beta/gamma chain, C-terminal globular // 1.0E-126 /// IPR004156 // Organic anion transporter polypeptide OATP // 7.6E-54 /// IPR004156 // Organic anion transporter polypeptide OATP // 5.0E-23 /// IPR011701 // Major facilitator superfamily MFS_1 // 3.1E-8
203234_at	1.0185	5.75e-21	0.52	0.012093	0.786696	54608.5	1.00061	T3		Hs.488240	uridine phosphorylase 1	UPP1	chr7p12.3	7378	Q16831 /// Q86Y75	191730	0009116 // nucleoside metabolism // inferred from electronic annotation /// 0009166 // nucleotide catabolism // inferred from electronic annotation /// 0006139 // nucleobase, nucleoside, nucleotide and nucleic acid metabolism // traceable author statement	0005737 // cytoplasm // inferred from electronic annotation	0004850 // uridine phosphorylase activity // traceable author statement /// 0016757 // transferase activity, transferring glycosyl groups // inferred from electronic annotation /// 0003824 // catalytic activity // inferred from electronic annotation /// 0004850 // uridine phosphorylase activity // inferred from electronic annotation /// 0016740 // transferase activity // inferred from electronic …	---	IPR000834 // Peptidase M14, carboxypeptidase A // 2.3E-89 /// IPR008575 // Peptidase M14B // 1.6E-74 /// IPR004031 // PMP-22/EMP/MP20 and claudin family // 3.3E-32
241763_s_at	1.0276	3.69e-21	0.48	0.0123077	0.0452525	50411.5	1.01825	T2/T3		Hs.403933	F-box protein 32	FBXO32	chr8q24.13	114907	Q0VAQ6 /// Q498Y9 /// Q969P5	606604	0006512 // ubiquitin cycle // inferred from electronic annotation	---	0005515 // protein binding // inferred from electronic annotation	---	---
231779_at	1.01111	5.71e-21	0.52	0.012381	0.000267886	26975.3	1.16058	T1/T3		Hs.449207	interleukin-1 receptor-associated kinase 2	IRAK2	chr3p25.3	3656	O43187 /// Q08AG6 /// Q5K546	603304	0006954 // inflammatory response // traceable author statement /// 0007165 // signal transduction // inferred from electronic annotation /// 0007250 // activation of NF-kappaB-inducing kinase // inferred from electronic annotation /// 0031663 // lipopolysaccharide-mediated signaling pathway // inferred from electronic annotation /// 0042981 // regulation of apoptosis // inferred from electronic a…	0009986 // cell surface // inferred from expression pattern	0004674 // protein serine/threonine kinase activity // inferred from electronic annotation /// 0004704 // NF-kappaB-inducing kinase activity // traceable author statement /// 0004713 // protein-tyrosine kinase activity // inferred from electronic annotation /// 0005524 // ATP binding // inferred from electronic annotation /// 0042802 // identical protein binding // inferred from physical interact…	---	IPR001245 // Tyrosine protein kinase // 9.9E-11
214455_at	1.08068	3.55e-21	0.48	0.0126316	0.665496	54593.5	1.00094	T2/T3		Hs.182137	histone cluster 1, H2bg /// histone cluster 1, H2bc	HIST1H2BG /// HIST1H2BC	chr6p21.3		P62807 /// Q0D2M2	602798 /// 602847	0006334 // nucleosome assembly // non-traceable author statement /// 0007001 // chromosome organization and biogenesis (sensu Eukaryota) // inferred from electronic annotation /// 0042742 // defense response to bacterium // inferred from electronic annotation /// 0006334 // nucleosome assembly // inferred from electronic annotation	0000786 // nucleosome // non-traceable author statement /// 0005634 // nucleus // inferred from electronic annotation /// 0005694 // chromosome // inferred from electronic annotation /// 0000786 // nucleosome // inferred from electronic annotation	0003677 // DNA binding // non-traceable author statement /// 0003677 // DNA binding // inferred from electronic annotation	---	---
218721_s_at	0.957018	8.74e-21	0.6	0.0136364	0.922812	54612.7	1.00021	T3		Hs.371210	chromosome 1 open reading frame 27	C1orf27	chr1q25	54953	Q19CC6 /// Q4G0F9 /// Q5SWX8 /// Q8WYB6 /// Q9H6A6 /// Q9NX06	609335	---	---	0008270 // zinc ion binding // inferred from electronic annotation /// 0016491 // oxidoreductase activity // inferred from electronic annotation	---	IPR007087 // Zn-finger, C2H2 type // 1.2E-7 /// IPR007087 // Zn-finger, C2H2 type // 1.3E-7 /// IPR007087 // Zn-finger, C2H2 type // 1.0E-6 /// IPR007087 // Zn-finger, C2H2 type // 4.6E-7 /// IPR007087 // Zn-finger, C2H2 type // 1.8E-7 /// IPR007087 // Zn-finger, C2H2 type // 1.4E-5 /// IPR007087 // Zn-finger, C2H2 type // 1.4E-7 /// IPR007110 // Immunoglobulin-like // 3.6E-7 /// IPR007110 // Imm…
41469_at	1.01333	2.06e-20	0.74	0.016087	0.00179533	36241.3	1.10492	T2/T3		Hs.112341	peptidase inhibitor 3, skin-derived (SKALP)	PI3	chr20q12-q13	5266	P19957 /// Q6FG74	182257	0007620 // copulation // inferred from electronic annotation	0005576 // extracellular region // inferred from electronic annotation /// 0005578 // extracellular matrix (sensu Metazoa) // traceable author statement	0004867 // serine-type endopeptidase inhibitor activity // traceable author statement /// 0005515 // protein binding // traceable author statement /// 0004866 // endopeptidase inhibitor activity // inferred from electronic annotation /// 0004867 // serine-type endopeptidase inhibitor activity // inferred from electronic annotation /// 0004866 // endopeptidase inhibitor activity // traceable autho…	---	---
209010_s_at	0.975667	2.04e-20	0.74	0.0164444	0.754309	54605.5	1.00072	T3		Hs.130031	triple functional domain (PTPRF interacting)	TRIO	chr5p15.1-p14	7204	O75962 /// Q59EQ7 /// Q6PJC9 /// Q6UWR0 /// Q6ZN05 /// Q6ZVC1 /// Q7Z2K2 /// Q8IWK8	601893	0006468 // protein amino acid phosphorylation // inferred from electronic annotation /// 0007185 // transmembrane receptor protein tyrosine phosphatase signaling pathway // traceable author statement /// 0035023 // regulation of Rho protein signal transduction // inferred from electronic annotation	0005622 // intracellular // inferred from electronic annotation	0000166 // nucleotide binding // inferred from electronic annotation /// 0004674 // protein serine/threonine kinase activity // inferred from electronic annotation /// 0004674 // protein serine/threonine kinase activity // traceable author statement /// 0005085 // guanyl-nucleotide exchange factor activity // traceable author statement /// 0005089 // Rho guanyl-nucleotide exchange factor activity…	---	IPR003439 // ABC transporter // 7.1E-64 /// IPR003439 // ABC transporter // 1.9E-44 /// IPR011511 // Variant SH3 // 0.0022 /// IPR013106 // Immunoglobulin V-set // 0.0016 /// IPR011511 // Variant SH3 // 0.0022
1553589_a_at	0.927947	3.41e-20	0.82	0.0174468	0.895216	54612.5	1.00028	T3		Hs.431099	PDZK1 interacting protein 1	PDZK1IP1	chr1p33	10158	Q13113 /// Q6ICT9	607178	---	0005576 // extracellular region // not recorded /// 0005615 // extracellular space // inferred from electronic annotation /// 0016020 // membrane // inferred from electronic annotation /// 0016021 // integral to membrane // inferred from electronic annotation	---	---	---
204470_at	0.766943	6.14e-20	1.04	0.0203922	2.55e-11	489.02	0.268103	T1/T2/T3		Hs.789	chemokine (C-X-C motif) ligand 1 (melanoma growth stimulating activity, alpha)	CXCL1	chr4q21	2919	P09341	155730	0006935 // chemotaxis // traceable author statement /// 0006954 // inflammatory response // traceable author statement /// 0006955 // immune response // inferred from electronic annotation /// 0007186 // G-protein coupled receptor protein signaling pathway // traceable author statement /// 0007242 // intracellular signaling cascade // traceable author statement /// 0007399 // nervous system devel…	0005576 // extracellular region // inferred from electronic annotation /// 0005615 // extracellular space // traceable author statement /// 0005615 // extracellular space // inferred from electronic annotation	0008009 // chemokine activity // traceable author statement /// 0008047 // enzyme activator activity // traceable author statement /// 0008083 // growth factor activity // inferred from electronic annotation /// 0005125 // cytokine activity // inferred from electronic annotation /// 0008009 // chemokine activity // inferred from electronic annotation /// 0005102 // receptor binding // traceable a…	---	---
204933_s_at	0.947784	5.54e-20	1.02	0.0204	0.18766	53671.8	1.00577	T3		Hs.81791	tumor necrosis factor receptor superfamily, member 11b (osteoprotegerin)	TNFRSF11B	chr8q24	4982	O00300	239000 /// 602643	0001501 // skeletal development // traceable author statement /// 0006915 // apoptosis // inferred from electronic annotation /// 0007165 // signal transduction // traceable author statement /// 0042489 // negative regulation of odontogenesis (sensu Vertebrata) // inferred from electronic annotation /// 0007165 // signal transduction // inferred from electronic annotation	0005576 // extracellular region // traceable author statement /// 0005578 // extracellular matrix (sensu Metazoa) // inferred from electronic annotation /// 0005615 // extracellular space // inferred from electronic annotation	0004872 // receptor activity // traceable author statement /// 0005125 // cytokine activity // traceable author statement /// 0005515 // protein binding // inferred from electronic annotation /// 0004872 // receptor activity // inferred from electronic annotation	---	IPR006680 // Amidohydrolase // 5.4E-39 /// IPR008555 // Protein of unknown function DUF837 // 8.9E-101
202251_at	0.934321	5.53e-20	1	0.0204082	0.878065	54612.2	1.00039	T3		Hs.11776	PRP3 pre-mRNA processing factor 3 homolog (S. cerevisiae)	PRPF3	chr1q21.1	9129	O43395 /// Q53GV6	601414 /// 607301	0000398 // nuclear mRNA splicing, via spliceosome // non-traceable author statement /// 0007601 // visual perception // inferred from electronic annotation /// 0008380 // RNA splicing // traceable author statement /// 0050896 // response to stimulus // inferred from electronic annotation /// 0006397 // mRNA processing // inferred from electronic annotation /// 0008380 // RNA splicing // inferred …	0005634 // nucleus // traceable author statement /// 0005681 // spliceosome complex // non-traceable author statement /// 0005634 // nucleus // inferred from electronic annotation /// 0005681 // spliceosome complex // inferred from electronic annotation	0005515 // protein binding // inferred from physical interaction /// 0031202 // RNA splicing factor activity, transesterification mechanism // traceable author statement	mRNA_processing_Reactome // GenMAPP	IPR001410 // DEAD/DEAH box helicase // 3.2E-13
222714_s_at	0.935466	5.48e-20	1	0.0208333	0.892823	54612.4	1.0003	T3		Hs.118554	lactamase, beta 2	LACTB2	chr8p22-q22.3	51110	Q53H82 /// Q9Y392	---	---	---	---	---	IPR003903 // Ubiquitin interacting motif // 3.1E-4 /// IPR001026 // Epsin N-terminal homology // 2.6E-63
202286_s_at	0.923361	9.13e-20	1.14	0.0219231	0.827991	54610.6	1.00047	T1/T3		Hs.23582	tumor-associated calcium signal transducer 2	TACSTD2	chr1p32-p31	4070	P09758 /// Q6FG48 /// Q7Z7Q4 /// Q9H014	137290 /// 204870	0007166 // cell surface receptor linked signal transduction // traceable author statement /// 0007601 // visual perception // traceable author statement /// 0008283 // cell proliferation // traceable author statement /// 0050896 // response to stimulus // inferred from electronic annotation /// 0007601 // visual perception // inferred from electronic annotation /// 0000074 // regulation of progre…	0005615 // extracellular space // inferred from electronic annotation /// 0005829 // cytosol // traceable author statement /// 0005887 // integral to plasma membrane // traceable author statement /// 0016020 // membrane // traceable author statement /// 0016020 // membrane // inferred from electronic annotation /// 0016021 // integral to membrane // inferred from electronic annotation /// 0005634…	0004872 // receptor activity // traceable author statement	---	---
210015_s_at	0.887136	1.1e-19	1.26	0.0233333	0.874666	54612.2	1.00041	T3		Hs.368281	microtubule-associated protein 2	MAP2	chr2q34-q35	4133	P11137 /// Q16296 /// Q17S04 /// Q4G184 /// Q59FX9 /// Q6NYC5 /// Q6ZWB4 /// Q8IUX2	157130	0007026 // negative regulation of microtubule depolymerization // inferred from electronic annotation /// 0008150 // biological_process // ---	0005856 // cytoskeleton // inferred from electronic annotation /// 0005874 // microtubule // inferred from electronic annotation /// 0005875 // microtubule associated complex // non-traceable author statement /// 0005875 // microtubule associated complex // traceable author statement	0003674 // molecular_function // --- /// 0005198 // structural molecule activity // non-traceable author statement /// 0005516 // calmodulin binding // inferred from electronic annotation	MAPK_Cascade // GenMAPP /// MAPK_Cascade // GenMAPP	IPR003350 // Homeodomain protein CUT // 5.8E-52 /// IPR001356 // Homeobox // 1.4E-6 /// IPR005484 // Ribosomal protein L18P/L5E // 5.8E-21
221274_s_at	0.891149	1.06e-19	1.26	0.0237736	0.820651	54610.4	1.0005	T3		Hs.158852	lectin, mannose-binding 2-like /// lectin, mannose-binding 2-like	LMAN2L	chr2q11.2	81562	Q9H0V9	609552	0006457 // protein folding // non-traceable author statement /// 0006888 // ER to Golgi vesicle-mediated transport // traceable author statement /// 0015031 // protein transport // inferred from mutant phenotype	0005783 // endoplasmic reticulum // inferred from electronic annotation /// 0005789 // endoplasmic reticulum membrane // inferred from direct assay /// 0005794 // Golgi apparatus // inferred from direct assay /// 0016020 // membrane // inferred from electronic annotation /// 0016021 // integral to membrane // traceable author statement /// 0030134 // ER to Golgi transport vesicle // non-traceable…	0005529 // sugar binding // inferred from electronic annotation /// 0005537 // mannose binding // traceable author statement	---	IPR002110 // Ankyrin // 2.0E-4 /// IPR002110 // Ankyrin // 3.2E-5 /// IPR000756 // Diacylglycerol kinase accessory domain (presumed) // 7.4E-20 /// IPR000756 // Diacylglycerol kinase accessory domain (presumed) // 6.7E-28 /// IPR004827 // Basic-leucine zipper (bZIP) transcription factor // 7.7E-20 /// IPR001206 // Diacylglycerol kinase, catalytic domain // 1.0E-66
36711_at	0.883691	1.49e-19	1.34	0.0239286	1.89e-05	16296.8	1.15827	T3		Hs.517617	v-maf musculoaponeurotic fibrosarcoma oncogene homolog F (avian)	MAFF	chr22q13.1	23764	Q9ULX9	604877	0001701 // embryonic development (sensu Mammalia) // inferred from electronic annotation /// 0006350 // transcription // inferred from electronic annotation /// 0006355 // regulation of transcription, DNA-dependent // inferred from electronic annotation /// 0006366 // transcription from RNA polymerase II promoter // traceable author statement /// 0007567 // parturition // traceable author stateme…	0005634 // nucleus // inferred from electronic annotation	0003700 // transcription factor activity // inferred from electronic annotation /// 0043565 // sequence-specific DNA binding // inferred from electronic annotation /// 0046983 // protein dimerization activity // inferred from electronic annotation /// 0003677 // DNA binding // inferred from electronic annotation	Smooth_muscle_contraction // GenMAPP	IPR003315 // Rabphilin-3A effector // 4.0E-32
207528_s_at	0.94359	1.4e-19	1.34	0.0243636	0.0757682	51882.9	1.01164	T3		Hs.390594	solute carrier family 7, (cationic amino acid transporter, y+ system) member 11	SLC7A11	chr4q28-q32	23657	Q9BYH2 /// Q9UPY5	607933	0006461 // protein complex assembly // not recorded /// 0006810 // transport // inferred from electronic annotation /// 0006865 // amino acid transport // inferred from electronic annotation	0016020 // membrane // inferred from electronic annotation /// 0016021 // integral to membrane // traceable author statement /// 0016021 // integral to membrane // inferred from electronic annotation	0015327 // cystine:glutamate antiporter activity // traceable author statement /// 0015359 // amino acid permease activity // inferred from electronic annotation /// 0005279 // amino acid-polyamine transporter activity // inferred from electronic annotation /// 0015171 // amino acid transporter activity // inferred from electronic annotation	---	IPR001909 // KRAB box // 2.9E-25 /// IPR002048 // Calcium-binding EF-hand // 2.9E-9 /// IPR002048 // Calcium-binding EF-hand // 0.0012 /// IPR013057 // Amino acid transporter, transmembrane // 0.0060 /// IPR004841 // Amino acid permease-associated region // 1.1E-18
213939_s_at	0.910553	1.91e-19	1.42	0.0249123	0.474306	54505.7	1.00215	T3		Hs.7972	RUN and FYVE domain containing 3	RUFY3	chr4q13.3	22902	Q7L099	---	---	---	---	---	---
206026_s_at	0.799061	2.15e-19	1.5	0.0258621	1.72e-08	3051.36	0.649502	T1/T3		Hs.437322	tumor necrosis factor, alpha-induced protein 6	TNFAIP6	chr2q23.3	7130	P98066	600410	0006954 // inflammatory response // traceable author statement /// 0007155 // cell adhesion // inferred from electronic annotation /// 0007165 // signal transduction // traceable author statement /// 0007267 // cell-cell signaling // traceable author statement	0005576 // extracellular region // not recorded /// 0005615 // extracellular space // inferred from electronic annotation	0005515 // protein binding // inferred from electronic annotation /// 0005540 // hyaluronic acid binding // traceable author statement /// 0005540 // hyaluronic acid binding // inferred from electronic annotation	---	--- // --- // 2.3E-6 /// --- // --- // 1.1E-6 /// --- // --- // 3.6E-8 /// --- // --- // 4.2E-6 /// IPR000859 // CUB // 9.1E-7
202334_s_at	0.8521	3.42e-19	1.66	0.0276667	0.890535	54612.4	1.00032	T3		Hs.644421	ubiquitin-conjugating enzyme E2B (RAD6 homolog)	UBE2B	chr5q23-q31	7320	P63146	179095	0006301 // postreplication repair // traceable author statement /// 0006511 // ubiquitin-dependent protein catabolism // traceable author statement /// 0006512 // ubiquitin cycle // inferred from electronic annotation /// 0007288 // sperm axoneme assembly // inferred from electronic annotation /// 0006281 // DNA repair // inferred from electronic annotation /// 0006464 // protein modification // …	0000785 // chromatin // inferred from electronic annotation /// 0005634 // nucleus // inferred from electronic annotation /// 0016020 // membrane // inferred from electronic annotation	0004840 // ubiquitin conjugating enzyme activity // traceable author statement /// 0004842 // ubiquitin-protein ligase activity // inferred from electronic annotation /// 0005515 // protein binding // inferred from electronic annotation /// 0016874 // ligase activity // inferred from electronic annotation	---	IPR000043 // S-adenosyl-L-homocysteine hydrolase // 1.1E-42 /// IPR000043 // S-adenosyl-L-homocysteine hydrolase // 2.6E-18
218976_at	0.8798	3.21e-19	1.66	0.0281356	0.295188	54201.7	1.00361	T3		Hs.260720	DnaJ (Hsp40) homolog, subfamily C, member 12	DNAJC12	chr10q22.1	56521	Q6IAH1 /// Q9UKB3	606060	0006457 // protein folding // inferred from electronic annotation	0016020 // membrane // inferred from electronic annotation /// 0016021 // integral to membrane // inferred from electronic annotation	0031072 // heat shock protein binding // inferred from electronic annotation /// 0051082 // unfolded protein binding // inferred from electronic annotation	---	---
238724_at	0.856138	5.17e-19	2.04	0.0334426	0.577194	54566.7	1.00144	T3		Hs.198365	2,3-bisphosphoglycerate mutase	BPGM	chr7q31-q34	669	P07738 /// Q59GR5	222800	0005975 // carbohydrate metabolism // non-traceable author statement /// 0006096 // glycolysis // inferred from electronic annotation /// 0007585 // respiratory gaseous exchange // traceable author statement /// 0008152 // metabolism // inferred from electronic annotation	---	0004082 // bisphosphoglycerate mutase activity // traceable author statement /// 0004083 // bisphosphoglycerate phosphatase activity // inferred from electronic annotation /// 0004619 // phosphoglycerate mutase activity // inferred from electronic annotation /// 0016787 // hydrolase activity // inferred from electronic annotation /// 0016853 // isomerase activity // inferred from electronic annot…	---	---
213436_at	0.728833	5.91e-19	2.1	0.033871	9.15e-08	4715.14	0.78481	T3		Hs.75110	cannabinoid receptor 1 (brain)	CNR1	chr6q14-q15	1268	P21554 /// Q506J9	114610	0007165 // signal transduction // inferred from electronic annotation /// 0007187 // G-protein signaling, coupled to cyclic nucleotide second messenger // traceable author statement /// 0007610 // behavior // traceable author statement /// 0007186 // G-protein coupled receptor protein signaling pathway // inferred from electronic annotation	0005886 // plasma membrane // traceable author statement /// 0005887 // integral to plasma membrane // traceable author statement /// 0016020 // membrane // inferred from electronic annotation /// 0016021 // integral to membrane // inferred from electronic annotation	0004872 // receptor activity // inferred from electronic annotation /// 0004949 // cannabinoid receptor activity // traceable author statement /// 0001584 // rhodopsin-like receptor activity // inferred from electronic annotation /// 0004871 // signal transducer activity // inferred from electronic annotation /// 0004930 // G-protein coupled receptor activity // inferred from electronic annotatio…	GPCRDB_Class_A_Rhodopsin-like // GenMAPP /// Small_ligand_GPCRs // GenMAPP	IPR003619 // Dwarfin protein, domain A // 2.1E-33
235557_at	0.785915	6.6e-19	2.18	0.0346032	0.000263971	26907.7	1.16102	T3		Hs.590914	hypothetical protein LOC150763	LOC150763	chr2q11.2	150763	Q6NUI2 /// Q6P2E4 /// Q6ZNI3 /// Q6ZNI5 /// Q6ZWJ4 /// Q86YV7	---	0008152 // metabolism // inferred from electronic annotation	---	0004366 // glycerol-3-phosphate O-acyltransferase activity // inferred from electronic annotation /// 0008415 // acyltransferase activity // inferred from electronic annotation /// 0016740 // transferase activity // inferred from electronic annotation	---	IPR002110 // Ankyrin // 1.7 /// IPR002110 // Ankyrin // 6.1E-9 /// IPR002110 // Ankyrin // 7.2E-5 /// IPR002110 // Ankyrin // 1.4E-6 /// IPR002110 // Ankyrin // 1.5E-6 /// IPR002110 // Ankyrin // 5.1E-9 /// IPR002110 // Ankyrin // 17.0
1553133_at	0.830439	9.19e-19	2.36	0.036875	0.586434	54570.3	1.00138	T3		Hs.493639	chromosome 9 open reading frame 72	C9orf72	chr9p21.2	203228	Q96LT7 /// Q9NUW0	---	---	---	---	---	--- // --- // 4.7E-8
204035_at	0.724044	1.06e-18	2.42	0.0372308	4.4e-07	6970.68	0.911796	T3		Hs.516726	secretogranin II (chromogranin C)	SCG2	chr2q35-q36	7857	P13521	118930	0000165 // MAPKKK cascade // inferred from direct assay /// 0001525 // angiogenesis // inferred from direct assay /// 0001937 // negative regulation of endothelial cell proliferation // traceable author statement /// 0006928 // cell motility // inferred from direct assay /// 0006954 // inflammatory response // traceable author statement /// 0007242 // intracellular signaling cascade // inferred f…	0005615 // extracellular space // inferred from direct assay /// 0005615 // extracellular space // inferred from electronic annotation	0005125 // cytokine activity // inferred from direct assay /// 0005509 // calcium ion binding // inferred from electronic annotation /// 0042056 // chemoattractant activity // inferred from direct assay	---	IPR004367 // Cyclin, C-terminal // 2.0E-6
219410_at	0.834939	1.23e-18	2.56	0.0387879	0.682279	54596.6	1.00087	T3		Hs.126598	transmembrane protein 45A	TMEM45A	chr3q12.2	55076	Q9NWC5	---	---	0016020 // membrane // inferred from electronic annotation /// 0016021 // integral to membrane // inferred from electronic annotation	---	---	IPR001810 // Cyclin-like F-box // 9.5E-7
223664_x_at	0.822875	1.36e-18	2.66	0.0397015	0.878494	54612.2	1.00037	T3		Hs.631672	BCL2-like 13 (apoptosis facilitator)	BCL2L13	chr22q11	23786	Q86T62 /// Q8IZP5 /// Q9BXK5	---	0006917 // induction of apoptosis // non-traceable author statement /// 0006919 // caspase activation // non-traceable author statement /// 0042981 // regulation of apoptosis // inferred from electronic annotation /// 0006915 // apoptosis // inferred from electronic annotation	0005739 // mitochondrion // non-traceable author statement /// 0016020 // membrane // inferred from electronic annotation /// 0016021 // integral to membrane // inferred from direct assay /// 0005739 // mitochondrion // inferred from electronic annotation /// 0016021 // integral to membrane // inferred from electronic annotation	0008656 // caspase activator activity // non-traceable author statement	---	IPR001478 // PDZ/DHR/GLGF domain // 2.6E-7 /// IPR001452 // SH3 // 1.4E-6 /// IPR004172 // L27 domain // 9.5E-14 /// IPR004172 // L27 domain // 5.9E-17 /// IPR008144 // Guanylate kinase // 2.2E-32 /// IPR009283 // Apyrase // 1.0E-126 /// IPR000712 // Apoptosis regulator Bcl-2, BH // 0.084
223506_at	0.862639	1.55e-18	2.86	0.0420588	0.819406	54610.3	1.00052	T3		Hs.418416	zinc finger CCCH-type containing 8	ZC3H8	chr2q13	84524	Q8N5P1	---	---	0005634 // nucleus // inferred from electronic annotation	0003676 // nucleic acid binding // inferred from electronic annotation /// 0008270 // zinc ion binding // inferred from electronic annotation /// 0046872 // metal ion binding // inferred from electronic annotation	---	IPR007125 // Histone core // 3.6E-55
202201_at	0.829541	2.09e-18	3.1	0.0424658	0.627103	54583.9	1.0011	T3		Hs.515785	biliverdin reductase B (flavin reductase (NADPH))	BLVRB	chr19q13.1-q13.2	645	P30043 /// Q32LZ2	600941	0044237 // cellular metabolism // inferred from electronic annotation	---	0004074 // biliverdin reductase activity // traceable author statement /// 0016491 // oxidoreductase activity // inferred from electronic annotation /// 0042602 // flavin reductase activity // inferred from electronic annotation /// 0050662 // coenzyme binding // inferred from electronic annotation /// 0003824 // catalytic activity // inferred from electronic annotation /// 0004074 // biliverdin …	---	IPR007191 // Sec8 exocyst complex component specific domain // 9.9E-76 /// --- // --- // 4.0E-16 /// IPR001509 // NAD-dependent epimerase/dehydratase // 9.1E-4
203824_at	0.812937	1.98e-18	3.1	0.0430556	0.00829241	43677.4	1.05516	T3		Hs.170563	tetraspanin 8	TSPAN8	chr12q14.1-q21.1	7103	P19075 /// Q53GA9	600769	0006486 // protein amino acid glycosylation // traceable author statement	0005764 // lysosome // traceable author statement /// 0005887 // integral to plasma membrane // not recorded /// 0016020 // membrane // inferred from electronic annotation /// 0016021 // integral to membrane // inferred from electronic annotation	0004871 // signal transducer activity // traceable author statement	---	--- // --- // 0.036 /// --- // --- // 4.6E-20 /// --- // --- // 5.2E-40 /// --- // --- // 1.0E-126 /// --- // --- // 7.8E-50
201631_s_at	0.848002	1.84e-18	3.02	0.0431429	0.00161964	35726.2	1.108	T3		Hs.591785	immediate early response 3	IER3	chr6p21.3	8870	O75353 /// P46695 /// Q53HJ2 /// Q5ST77	602996	0006915 // apoptosis // traceable author statement /// 0006916 // anti-apoptosis // non-traceable author statement /// 0006916 // anti-apoptosis // traceable author statement /// 0009653 // morphogenesis // traceable author statement	0005575 // cellular_component // --- /// 0016020 // membrane // inferred from electronic annotation /// 0016021 // integral to membrane // inferred from electronic annotation	0003674 // molecular_function // ---	---	---
230130_at	0.769786	1.92e-18	3.08	0.0433803	5.25e-06	12399.5	1.10238	T1/T3		Hs.29802	Slit homolog 2 (Drosophila)	SLIT2	chr4p15.2	9353	O94813 /// Q17RU3	603746	0001657 // ureteric bud development // inferred from mutant phenotype /// 0006935 // chemotaxis // inferred from electronic annotation /// 0007186 // G-protein coupled receptor protein signaling pathway // inferred from electronic annotation /// 0007399 // nervous system development // traceable author statement /// 0007509 // mesoderm migration // inferred from mutant phenotype /// 0007608 // se…	0005576 // extracellular region // inferred from expression pattern /// 0005615 // extracellular space // inferred from electronic annotation /// 0016021 // integral to membrane // inferred from electronic annotation /// 0005615 // extracellular space // not recorded	0004963 // follicle-stimulating hormone receptor activity // inferred from electronic annotation /// 0005102 // receptor binding // traceable author statement /// 0005509 // calcium ion binding // inferred from electronic annotation /// 0005515 // protein binding // inferred from electronic annotation /// 0005515 // protein binding // traceable author statement	---	---
226757_at	0.861959	1.73e-18	3	0.0434783	0.837748	54611	1.00042	T2/T3		Hs.437609	interferon-induced protein with tetratricopeptide repeats 2	IFIT2	chr10q23-q25	3433	Q05DN2 /// Q8IZ03	147040	0006955 // immune response // inferred from electronic annotation /// 0008150 // biological_process // ---	0005575 // cellular_component // ---	0005488 // binding // inferred from electronic annotation	---	---
204435_at	0.844279	2.78e-18	3.4	0.0447368	0.503913	54527.4	1.00192	T3		---	nucleoporin like 1	NUPL1	chr13q12.13	9818	Q9BVL2	607615	0006810 // transport // inferred from electronic annotation	0005634 // nucleus // inferred from electronic annotation /// 0016021 // integral to membrane // inferred from electronic annotation /// 0019867 // outer membrane // inferred from electronic annotation	0004867 // serine-type endopeptidase inhibitor activity // inferred from electronic annotation /// 0005515 // protein binding // inferred from electronic annotation /// 0015288 // porin activity // inferred from electronic annotation	---	---
224609_at	0.815334	3.32e-18	3.58	0.0453165	0.113945	52812.1	1.00871	T3		Hs.631631	solute carrier family 44, member 2	SLC44A2	chr19p13.1	57153	Q8IWA5 /// Q8WY97	606106	0006810 // transport // inferred from electronic annotation /// 0015871 // choline transport // traceable author statement /// 0043123 // positive regulation of I-kappaB kinase/NF-kappaB cascade // inferred from mutant phenotype	0016020 // membrane // inferred from electronic annotation /// 0016021 // integral to membrane // traceable author statement /// 0016021 // integral to membrane // inferred from electronic annotation	0004871 // signal transducer activity // inferred from mutant phenotype /// 0015220 // choline transporter activity // traceable author statement	---	IPR000219 // DH domain // 1.0E-11 /// IPR000306 // Zn-finger, FYVE type // 1.6E-30 /// IPR001849 // Pleckstrin-like // 1.2E-19 /// IPR001849 // Pleckstrin-like // 1.7E-12 /// IPR000276 // Rhodopsin-like GPCR superfamily // 2.2E-15 /// IPR001766 // Fork head transcription factor // 1.0E-27
228640_at	0.837009	2.77e-18	3.4	0.0453333	0.832149	54610.8	1.00046	T3		Hs.479439	CDNA clone IMAGE:4800096	---	---		---	---	---	---	---	---	---
218810_at	0.83018	3.12e-18	3.54	0.0453846	0.00351343	39575.3	1.08174	T3		Hs.471918	zinc finger CCCH-type containing 12A	ZC3H12A	chr1p34.3	80149	Q5VVK0 /// Q6I9Z1 /// Q9H5P1	610562	---	---	---	---	IPR002379 // H+-transporting two-sector ATPase, C subunit // 3.9E-6
203691_at	0.873418	2.65e-18	3.36	0.0454054	0.00613507	42266.1	1.06437	T2/T3		Hs.112341	peptidase inhibitor 3, skin-derived (SKALP) /// peptidase inhibitor 3, skin-derived (SKALP)	PI3	chr20q12-q13	5266	P19957 /// Q6FG74	182257	0007620 // copulation // inferred from electronic annotation	0005576 // extracellular region // inferred from electronic annotation /// 0005578 // extracellular matrix (sensu Metazoa) // traceable author statement	0004867 // serine-type endopeptidase inhibitor activity // traceable author statement /// 0005515 // protein binding // traceable author statement /// 0004866 // endopeptidase inhibitor activity // inferred from electronic annotation /// 0004867 // serine-type endopeptidase inhibitor activity // inferred from electronic annotation /// 0004866 // endopeptidase inhibitor activity // traceable autho…	---	---
227861_at	0.848231	3.05e-18	3.5	0.0454545	0.744932	54604.8	1.00077	T3		Hs.379972	transmembrane protein 161B	TMEM161B	chr5q14.3	153396	Q5CZH7 /// Q6UWQ6 /// Q8NDZ6	---	---	0016021 // integral to membrane // inferred from electronic annotation	---	---	---
209967_s_at	0.845816	3.48e-18	3.64	0.0455	0.337693	54312.3	1.00318	T3		Hs.200250	cAMP responsive element modulator	CREM	chr10p11.21	1390	O75519 /// Q03060 /// Q14501 /// Q14503 /// Q14504 /// Q14505 /// Q14506 /// Q15731 /// Q59FC7 /// Q7Z2Q6 /// Q8IVD4 /// Q96AG7	123812	0006350 // transcription // inferred from electronic annotation /// 0006355 // regulation of transcription, DNA-dependent // inferred from direct assay /// 0006355 // regulation of transcription, DNA-dependent // inferred from electronic annotation /// 0006355 // regulation of transcription, DNA-dependent // non-traceable author statement /// 0007165 // signal transduction // traceable author sta…	0005634 // nucleus // inferred from electronic annotation /// 0005634 // nucleus // non-traceable author statement /// 0005634 // nucleus // traceable author statement	0003700 // transcription factor activity // inferred from electronic annotation /// 0005515 // protein binding // inferred from electronic annotation /// 0008140 // cAMP response element binding protein binding // non-traceable author statement /// 0043565 // sequence-specific DNA binding // inferred from electronic annotation /// 0046983 // protein dimerization activity // inferred from electron…	---	IPR007705 // Vesicle transport v-SNARE // 1.8E-14 /// IPR000719 // Protein kinase // 3.9E-94 /// IPR005817 // Wnt superfamily // 1.1E-20 /// IPR005817 // Wnt superfamily // 1.4E-73 /// IPR006861 // Hyaluronan/mRNA binding protein // 1.3E-56 /// IPR000330 // SNF2 related domain // 8.9E-13 /// IPR005324 // Ribosomal protein S5, C-terminal domain // 1.1E-20 /// IPR001026 // Epsin N-terminal homology…
230511_at	0.824116	3.79e-18	3.76	0.0464198	0.113052	52796.4	1.00878	T3		Hs.200250	cAMP responsive element modulator	CREM	chr10p11.21	1390	O75519 /// Q03060 /// Q14501 /// Q14503 /// Q14504 /// Q14505 /// Q14506 /// Q15731 /// Q59FC7 /// Q7Z2Q6 /// Q8IVD4 /// Q96AG7	123812	0006350 // transcription // inferred from electronic annotation /// 0006355 // regulation of transcription, DNA-dependent // inferred from direct assay /// 0006355 // regulation of transcription, DNA-dependent // inferred from electronic annotation /// 0006355 // regulation of transcription, DNA-dependent // non-traceable author statement /// 0007165 // signal transduction // traceable author sta…	0005634 // nucleus // inferred from electronic annotation /// 0005634 // nucleus // non-traceable author statement /// 0005634 // nucleus // traceable author statement	0003700 // transcription factor activity // inferred from electronic annotation /// 0005515 // protein binding // inferred from electronic annotation /// 0008140 // cAMP response element binding protein binding // non-traceable author statement /// 0043565 // sequence-specific DNA binding // inferred from electronic annotation /// 0046983 // protein dimerization activity // inferred from electron…	---	IPR007705 // Vesicle transport v-SNARE // 1.8E-14 /// IPR005817 // Wnt superfamily // 1.1E-20 /// IPR005817 // Wnt superfamily // 1.4E-73 /// IPR006861 // Hyaluronan/mRNA binding protein // 1.3E-56 /// IPR000330 // SNF2 related domain // 8.9E-13 /// IPR005324 // Ribosomal protein S5, C-terminal domain // 1.1E-20 /// IPR001026 // Epsin N-terminal homology // 7.7E-11 /// IPR006993 // SH3-binding, g…
225847_at	0.854426	4.51e-18	4.02	0.0490244	0.0592768	51222.7	1.01481	T1/T3		Hs.444099	arylacetamide deacetylase-like 1	AADACL1	chr3q26.31	57552	Q6PIU2	---	0008152 // metabolism // inferred from electronic annotation	0016020 // membrane // inferred from electronic annotation /// 0016021 // integral to membrane // inferred from electronic annotation	0016787 // hydrolase activity // inferred from electronic annotation	---	---
220386_s_at	-0.850107	0.789577	54608.7	1.00363	1.1e-15	22.7	0.0497807		T1/T3	Hs.593614	echinoderm microtubule associated protein like 4	EML4	chr2p22-p21	27436	Q3SWW0 /// Q6PJ45 /// Q96HE3 /// Q9HC35 /// Q9NV40	607442	0007017 // microtubule-based process // non-traceable author statement /// 0007067 // mitosis // non-traceable author statement	0005737 // cytoplasm // non-traceable author statement /// 0005874 // microtubule // inferred from electronic annotation	0003674 // molecular_function // ---	---	IPR000804 // Clathrin adaptor complex, small chain // 5.9E-95 /// IPR001345 // Phosphoglycerate/bisphosphoglycerate mutase // 1.0E-126 /// IPR001357 // BRCT // 3.3E-4
220076_at	-0.896712	0.591561	54572.2	1.00966	1.08e-15	22.5	0.0494505		T3	Hs.156727	ankylosis, progressive homolog (mouse)	ANKH	chr5p15.1	56172	Q53HE9 /// Q71RD0 /// Q8WZ02 /// Q9HCJ1	118600 /// 123000 /// 605145	0001501 // skeletal development // non-traceable author statement /// 0006810 // transport // inferred from electronic annotation /// 0006817 // phosphate transport // inferred from electronic annotation /// 0007605 // sensory perception of sound // inferred from electronic annotation /// 0007626 // locomotory behavior // non-traceable author statement /// 0030500 // regulation of bone mineraliza…	0005887 // integral to plasma membrane // inferred from electronic annotation /// 0016020 // membrane // inferred from electronic annotation /// 0016021 // integral to membrane // inferred from electronic annotation /// 0019867 // outer membrane // inferred from sequence or structural similarity /// 0019867 // outer membrane // traceable author statement /// 0016021 // integral to membrane // inf…	0005315 // inorganic phosphate transporter activity // inferred from direct assay /// 0015114 // phosphate transporter activity // inferred from electronic annotation /// 0030504 // inorganic diphosphate transporter activity // inferred from direct assay	---	---
218471_s_at	-0.834079	0.498515	54523.6	1.01302	1.04e-15	22.26	0.049357		T3	Hs.502915	Bardet-Biedl syndrome 1	BBS1	chr11q13.1	582	Q32MM9 /// Q32MN0 /// Q4G0L2 /// Q5HYI2 /// Q8NFJ9 /// Q9H5C3	209900 /// 209901	0007601 // visual perception // inferred from electronic annotation /// 0050896 // response to stimulus // inferred from electronic annotation	---	---	---	IPR000719 // Protein kinase // 1.4E-76
230413_s_at	-0.885137	0.0235267	48116.6	1.03091	1.05e-15	22.26	0.0492478		T3	Hs.121592	Adaptor-related protein complex 1, sigma 2 subunit	AP1S2	chrXp22.2	8905	P56377 /// Q549M9 /// Q7Z677	603532	0006810 // transport // inferred from electronic annotation /// 0006886 // intracellular protein transport // inferred from electronic annotation /// 0006898 // receptor-mediated endocytosis // inferred from sequence or structural similarity /// 0016192 // vesicle-mediated transport // inferred from sequence or structural similarity /// 0006897 // endocytosis // inferred from electronic annotatio…	0005794 // Golgi apparatus // not recorded /// 0005802 // Golgi trans face // inferred from sequence or structural similarity /// 0005886 // plasma membrane // not recorded /// 0005905 // coated pit // inferred from electronic annotation /// 0030119 // membrane coat adaptor complex // traceable author statement /// 0030121 // AP-1 adaptor complex // inferred from sequence or structural similarity…	0008565 // protein transporter activity // inferred from sequence or structural similarity	---	---
227812_at	-0.871319	0.196517	53736.9	1.02958	1.05e-15	22.26	0.0491391		T3	Hs.149168	tumor necrosis factor receptor superfamily, member 19	TNFRSF19	chr13q12.11-q12.3	55504	Q9NS68	606122	0006915 // apoptosis // inferred from electronic annotation /// 0006917 // induction of apoptosis // non-traceable author statement /// 0007254 // JNK cascade // non-traceable author statement	0005615 // extracellular space // inferred from electronic annotation /// 0016020 // membrane // inferred from electronic annotation /// 0016021 // integral to membrane // non-traceable author statement /// 0016021 // integral to membrane // inferred from electronic annotation	0004872 // receptor activity // inferred from electronic annotation /// 0005031 // tumor necrosis factor receptor activity // non-traceable author statement /// 0005515 // protein binding // inferred from physical interaction	---	---
232164_s_at	-0.825078	0.746749	54604.9	1.00467	1.06e-15	22.3	0.0491189		T3	Hs.200412	epiplakin 1	EPPK1	chr8q24.3	83481	P58107 /// Q9NSU9	607553	0008150 // biological_process // ---	0005856 // cytoskeleton // non-traceable author statement /// 0005856 // cytoskeleton // inferred from electronic annotation	0005198 // structural molecule activity // non-traceable author statement /// 0005198 // structural molecule activity // inferred from electronic annotation	---	IPR000276 // Rhodopsin-like GPCR superfamily // 8.6E-42 /// IPR000276 // Rhodopsin-like GPCR superfamily // 7.8E-28
212307_s_at	-0.806474	0.751163	54605.2	1.00451	1.01e-15	22.06	0.0490222		T3	Hs.405410	O-linked N-acetylglucosamine (GlcNAc) transferase (UDP-N-acetylglucosamine:polypeptide-N-acetylglucosaminyl transferase)	OGT	chrXq13	8473	O15294 /// Q548W1	300255	0006493 // protein amino acid O-linked glycosylation // traceable author statement /// 0007165 // signal transduction // traceable author statement /// 0007584 // response to nutrient // traceable author statement /// 0006493 // protein amino acid O-linked glycosylation // inferred from sequence or structural similarity /// 0007165 // signal transduction // inferred from sequence or structural si…	0005622 // intracellular // inferred from electronic annotation /// 0005634 // nucleus // traceable author statement /// 0005829 // cytosol // traceable author statement /// 0005634 // nucleus // inferred from sequence or structural similarity /// 0005829 // cytosol // inferred from sequence or structural similarity /// 0005634 // nucleus // inferred from electronic annotation	0005515 // protein binding // inferred from physical interaction /// 0008080 // N-acetyltransferase activity // inferred from electronic annotation /// 0008375 // acetylglucosaminyltransferase activity // traceable author statement /// 0016757 // transferase activity, transferring glycosyl groups // inferred from electronic annotation /// 0005515 // protein binding // inferred from sequence or st…	---	IPR001452 // SH3 // 1.0E-22 /// IPR001452 // SH3 // 9.8E-25 /// IPR000980 // SH2 motif // 2.2E-11
219938_s_at	-0.890029	0.689262	54597.9	1.00613	9.98e-16	21.88	0.0487305		T3	Hs.567384	proline-serine-threonine phosphatase interacting protein 2	PSTPIP2	chr18q12	9050	Q9H939	---	0007010 // cytoskeleton organization and biogenesis // inferred from electronic annotation	0005624 // membrane fraction // inferred from electronic annotation /// 0005829 // cytosol // inferred from electronic annotation /// 0005856 // cytoskeleton // inferred from electronic annotation	0003779 // actin binding // inferred from electronic annotation	---	IPR004827 // Basic-leucine zipper (bZIP) transcription factor // 3.4E-13 /// IPR001611 // Leucine-rich repeat // 0.17 /// IPR001611 // Leucine-rich repeat // 0.0018 /// IPR001611 // Leucine-rich repeat // 0.16 /// IPR005492 // EPTP // 6.6E-8 /// IPR005492 // EPTP // 3.9E-24 /// IPR000483 // Cysteine-rich flanking region, C-terminal // 7.5E-4 /// IPR001965 // Zn-finger-like, PHD finger // 2.3E-16 …
213790_at	-0.899983	0.544643	54551	1.01118	9.77e-16	21.78	0.0486161		T3	Hs.594351	CDNA FLJ31066 fis, clone HSYRA2001153	---	---		---	---	---	---	---	---	IPR001781 // Zn-binding protein, LIM // 1.8E-9 /// IPR010442 // PET // 1.2E-18 /// IPR013111 // EGF, extracellular // 0.0043
242939_at	-0.841402	0.7633	54606.4	1.00427	9.46e-16	21.58	0.0483857		T3	Hs.79353	transcription factor Dp-1	TFDP1	chr13q34	7027	Q14186	189902	0000074 // regulation of progression through cell cycle // inferred from electronic annotation /// 0000074 // regulation of progression through cell cycle // traceable author statement /// 0006350 // transcription // inferred from electronic annotation /// 0006355 // regulation of transcription, DNA-dependent // inferred from electronic annotation /// 0006357 // regulation of transcription from R…	0005634 // nucleus // inferred from electronic annotation /// 0005667 // transcription factor complex // inferred from electronic annotation	0003700 // transcription factor activity // inferred from electronic annotation /// 0003700 // transcription factor activity // traceable author statement /// 0003713 // transcription coactivator activity // traceable author statement /// 0003677 // DNA binding // inferred from electronic annotation	G1_to_S_cell_cycle_Reactome // GenMAPP	---
229885_at	-0.891699	0.605952	54577.6	1.00894	9.47e-16	21.58	0.0482774		T3	Hs.572073	Transcribed locus	---	---		---	---	---	---	---	---	---
239650_at	-0.843821	0.0259893	48493	1.03148	9.25e-16	21.42	0.0481348		T3	---	Nck-associated protein 5	NAP5	chr2q21.2	344148	O14513	608789	0008150 // biological_process // ---	0005575 // cellular_component // ---	0003674 // molecular_function // ---	---	IPR001357 // BRCT // 3.3E-4
235782_at	-0.832212	0.733311	54603.5	1.00502	8.73e-16	20.86	0.047954		T2/T3	Hs.527515	Transcribed locus	---	---		---	---	---	---	---	---	---
244170_at	-0.748123	2.98e-05	17900.8	1.00239	9.15e-16	21.24	0.0479458		T1/T3	Hs.4290	CDNA FLJ37366 fis, clone BRAMY2024416	---	---		---	---	---	---	---	---	IPR000294 // Vitamin K-dependent carboxylation/gamma-carboxyglutamic region // 2.9E-11
226364_at	-0.874042	0.655298	54591.2	1.00729	9.15e-16	21.26	0.0478829		T1/T3	Hs.329266	Huntingtin interacting protein 1	HIP1	chr7q11.23	3092	O00291 /// Q2TB58 /// Q6UY29 /// Q8TDA4	176807 /// 601767	0006897 // endocytosis // inferred from direct assay /// 0006919 // caspase activation // inferred from direct assay /// 0042981 // regulation of apoptosis // inferred from direct assay /// 0048268 // clathrin cage assembly // inferred from direct assay /// 0006915 // apoptosis // inferred from direct assay	0005624 // membrane fraction // traceable author statement /// 0005737 // cytoplasm // inferred from direct assay /// 0005794 // Golgi apparatus // inferred from direct assay /// 0005856 // cytoskeleton // traceable author statement /// 0005737 // cytoplasm // traceable author statement	0003779 // actin binding // inferred from electronic annotation /// 0005200 // structural constituent of cytoskeleton // traceable author statement /// 0005543 // phospholipid binding // inferred from electronic annotation /// 0030276 // clathrin binding // inferred from direct assay /// 0005515 // protein binding // inferred from direct assay	---	---
201446_s_at	-0.859144	0.784009	54608.2	1.00374	8.74e-16	20.86	0.047844		T1/T3	Hs.516075	TIA1 cytotoxic granule-associated RNA binding protein	TIA1	chr2p13	7072	P31483 /// Q59G98 /// Q96B58	603518	0006915 // apoptosis // inferred from electronic annotation /// 0006917 // induction of apoptosis // traceable author statement	0005634 // nucleus // inferred from electronic annotation /// 0005737 // cytoplasm // inferred from electronic annotation	0000166 // nucleotide binding // inferred from electronic annotation /// 0003676 // nucleic acid binding // inferred from electronic annotation /// 0003723 // RNA binding // inferred from electronic annotation /// 0008143 // poly(A) binding // traceable author statement	---	IPR007862 // Adenylate kinase, lid region // 8.0E-21 /// IPR000850 // Adenylate kinase // 4.7E-10 /// IPR000850 // Adenylate kinase // 2.7E-11
224766_at	-0.880273	0.375422	54384.8	1.01797	8.78e-16	20.88	0.0477803		T3	Hs.80545	Ribosomal protein L37	RPL37	chr5p13	6167	P61927 /// Q6NW06	604181	0006412 // protein biosynthesis // inferred from electronic annotation /// 0006412 // protein biosynthesis // traceable author statement	0005622 // intracellular // inferred from electronic annotation /// 0005840 // ribosome // inferred from electronic annotation /// 0005842 // cytosolic large ribosomal subunit (sensu Eukaryota) // traceable author statement /// 0030529 // ribonucleoprotein complex // inferred from electronic annotation	0003735 // structural constituent of ribosome // inferred from electronic annotation /// 0003735 // structural constituent of ribosome // traceable author statement /// 0008270 // zinc ion binding // inferred from electronic annotation /// 0019843 // rRNA binding // inferred from electronic annotation /// 0046872 // metal ion binding // inferred from electronic annotation /// 0003723 // RNA bindi…	Ribosomal_Proteins // GenMAPP /// Ribosomal_Proteins // GenMAPP	---
224693_at	-0.8519	0.455151	54488.2	1.01462	8.9e-16	21.02	0.0477727		T2/T3	Hs.143736	chromosome 20 open reading frame 108	C20orf108	chr20q13.2	116151	Q96KR6	---	---	0005615 // extracellular space // inferred from electronic annotation /// 0016020 // membrane // inferred from electronic annotation /// 0016021 // integral to membrane // inferred from electronic annotation	---	---	IPR006630 // RNA-binding protein Lupus Lal // 5.9E-25 /// IPR000719 // Protein kinase // 2.2E-45
204146_at	-0.902798	0.0881998	52252.5	1.0353	8.47e-16	20.66	0.0477136		T3	Hs.591046	RAD51 associated protein 1	RAD51AP1	chr12p13.2-p13.1	10635	Q96B01	603070	0000724 // double-strand break repair via homologous recombination // non-traceable author statement /// 0006281 // DNA repair // non-traceable author statement /// 0006310 // DNA recombination // inferred from electronic annotation /// 0006281 // DNA repair // inferred from electronic annotation /// 0006974 // response to DNA damage stimulus // inferred from electronic annotation /// 0006281 // …	0005634 // nucleus // --- /// 0005634 // nucleus // inferred from electronic annotation /// 0005634 // nucleus // traceable author statement	0003677 // DNA binding // inferred from electronic annotation /// 0003690 // double-stranded DNA binding // inferred from direct assay /// 0003697 // single-stranded DNA binding // inferred from direct assay /// 0003723 // RNA binding // inferred from direct assay /// 0005515 // protein binding // inferred from physical interaction /// 0003723 // RNA binding // inferred from electronic annotation…	---	---
227988_s_at	-0.871866	0.522556	54539	1.01208	8.93e-16	21.04	0.0477098		T3	Hs.459790	vacuolar protein sorting 13 homolog A (S. cerevisiae)	VPS13A	chr9q21	23230	Q6ZP95 /// Q96RL7	200150 /// 605978	0006895 // Golgi to endosome transport // non-traceable author statement /// 0008104 // protein localization // non-traceable author statement /// 0008104 // protein localization // inferred from electronic annotation	0005622 // intracellular // non-traceable author statement	0005478 // intracellular transporter activity // non-traceable author statement	---	--- // --- // 3.5E-63
222558_at	-0.886451	0.724026	54602.3	1.00522	8.52e-16	20.7	0.0476959		T3	Hs.464912	hypothetical protein FLJ10656	P15RS	chr18q12.2	55197	Q7Z5G8 /// Q96FY9 /// Q96P16 /// Q9NVL4	610347	---	---	0016301 // kinase activity // inferred from electronic annotation	---	---
226688_at	-0.865556	0.778537	54607.7	1.00389	8.3e-16	20.6	0.0476852		T3	Hs.55131	chromosome 3 open reading frame 23	C3orf23	chr3p21.33-p21.32	285343	Q0P5T9 /// Q4G0M4 /// Q8N3R3	---	---	0005739 // mitochondrion // inferred from direct assay	---	---	--- // --- // 6.5E-7
232156_at	-0.854769	0.804696	54609.6	1.00324	8.78e-16	20.88	0.0476712		T3	---	---	---	---		---	---	---	---	---	---	---
236090_at	-0.826238	0.755291	54605.7	1.00445	8.96e-16	21.06	0.0476471		T3	Hs.529962	Transcribed locus	---	---		---	---	---	---	---	---	---
225655_at	-0.857147	0.772582	54607.2	1.00407	8.8e-16	20.9	0.0476082		T3	Hs.108106	ubiquitin-like, containing PHD and RING finger domains, 1	UHRF1	chr19p13.3	29128	Q2HIX7 /// Q96T88	607990	0006281 // DNA repair // inferred from electronic annotation /// 0006350 // transcription // inferred from electronic annotation /// 0006357 // regulation of transcription from RNA polymerase II promoter // traceable author statement /// 0006512 // ubiquitin cycle // inferred from electronic annotation /// 0006810 // transport // inferred from electronic annotation /// 0007049 // cell cycle // in…	0005634 // nucleus // inferred from electronic annotation	0003700 // transcription factor activity // traceable author statement /// 0003702 // RNA polymerase II transcription factor activity // traceable author statement /// 0005215 // transporter activity // inferred from electronic annotation /// 0005515 // protein binding // inferred from electronic annotation /// 0008270 // zinc ion binding // inferred from electronic annotation /// 0016874 // liga…	---	IPR001132 // Dwarfin protein // 1.0E-126 /// IPR003619 // Dwarfin protein, domain A // 1.9E-63
208903_at	-0.839481	0.691183	54598.2	1.00608	8.12e-16	20.38	0.0472854		T3	Hs.322473	Ribosomal protein S28	RPS28	chr19p13.2	6234	P62857	603685	0006412 // protein biosynthesis // --- /// 0006412 // protein biosynthesis // inferred from electronic annotation	0005622 // intracellular // inferred from electronic annotation /// 0005843 // cytosolic small ribosomal subunit (sensu Eukaryota) // inferred from direct assay /// 0015935 // small ribosomal subunit // inferred from direct assay /// 0005840 // ribosome // inferred from electronic annotation /// 0005843 // cytosolic small ribosomal subunit (sensu Eukaryota) // inferred from electronic annotation …	0003723 // RNA binding // inferred from electronic annotation /// 0003735 // structural constituent of ribosome // inferred from direct assay /// 0003735 // structural constituent of ribosome // inferred from electronic annotation	Ribosomal_Proteins // GenMAPP /// Ribosomal_Proteins // GenMAPP /// mRNA_processing_binding_Reactome // GenMAPP /// Ribosomal_Proteins // GenMAPP	---
200597_at	-0.87465	0.768673	54606.8	1.00412	8.05e-16	20.32	0.0472558		T3	---	eukaryotic translation initiation factor 3, subunit 10 theta, 150/170kDa	EIF3S10	chr10q26	8661	Q05BS0 /// Q14152 /// Q24JU4 /// Q3B770 /// Q6P1R0 /// Q7Z5T5	602039	0006412 // protein biosynthesis // inferred from electronic annotation /// 0006446 // regulation of translational initiation // traceable author statement	0005852 // eukaryotic translation initiation factor 3 complex // traceable author statement	0003743 // translation initiation factor activity // inferred from electronic annotation /// 0008135 // translation factor activity, nucleic acid binding // traceable author statement	Translation_Factors // GenMAPP /// Translation_Factors // GenMAPP	IPR001452 // SH3 // 4.8E-17
217202_s_at	-0.863812	0.183511	53639.2	1.03024	7.76e-16	20.18	0.0470396		T3	Hs.518525	glutamate-ammonia ligase (glutamine synthetase)	GLUL	chr1q31	2752	P15104 /// Q2TU80 /// Q9NSP3	138290 /// 610015	0001505 // regulation of neurotransmitter levels // not recorded /// 0006542 // glutamine biosynthesis // inferred from electronic annotation /// 0006807 // nitrogen compound metabolism // inferred from electronic annotation	---	0004356 // glutamate-ammonia ligase activity // inferred from electronic annotation /// 0016301 // kinase activity // inferred from electronic annotation /// 0016874 // ligase activity // inferred from electronic annotation /// 0016772 // transferase activity, transferring phosphorus-containing groups // inferred from electronic annotation	---	IPR006809 // TAFII28-like protein // 2.9E-44 /// IPR001983 // Translationally controlled tumor protein // 3.4E-19 /// IPR001983 // Translationally controlled tumor protein // 7.8E-61 /// IPR001863 // Glypican // 1.0E-126 /// IPR002769 // Translation initiation factor IF6 // 1.0E-126
244404_at	-0.828292	0.720762	54601.9	1.00526	7.51e-16	19.98	0.0466822		T3	Hs.35199	syntaxin binding protein 4	STXBP4	chr17q22	252983	Q08AL9 /// Q6ZWJ1	610415	0006605 // protein targeting // inferred from electronic annotation /// 0007242 // intracellular signaling cascade // inferred from electronic annotation /// 0008286 // insulin receptor signaling pathway // inferred from electronic annotation /// 0015758 // glucose transport // inferred from electronic annotation	---	0005515 // protein binding // inferred from electronic annotation	---	IPR007651 // Lipin, N-terminal conserved region // 4.2E-80
228694_at	-0.9098	0.470078	54502	1.01397	7.33e-16	19.88	0.0465574		T3	Hs.621346	Homo sapiens, clone IMAGE:3352913, mRNA	---	---		---	---	---	---	---	---	---
241733_at	-0.898972	0.0292597	48934.9	1.03119	7.22e-16	19.76	0.0464941		T3	Hs.208701	Chromosome 18 open reading frame 54	C18orf54	chr18q21.2	162681	Q8IYD9	---	---	---	---	---	---
223270_at	-0.850631	0.669137	54594.1	1.00686	7.27e-16	19.78	0.0464319		T3	Hs.497967	CTD (carboxy-terminal domain, RNA polymerase II, polypeptide A) small phosphatase like 2	CTDSPL2	chr15q15.3	51496	Q05D32 /// Q3ZTU1 /// Q6AI06 /// Q8IYI9 /// Q9NVT2 /// Q9NZX8 /// Q9P030	---	---	---	0016791 // phosphoric monoester hydrolase activity // inferred from electronic annotation	---	---
205345_at	-0.879464	0.744058	54604.7	1.00478	7.08e-16	19.62	0.046383		T3	Hs.591642	BRCA1 associated RING domain 1	BARD1	chr2q34-q35	580	A0AVN2 /// Q53F80 /// Q53SS5 /// Q99728	114480 /// 601593	0001894 // tissue homeostasis // traceable author statement /// 0006355 // regulation of transcription, DNA-dependent // inferred from electronic annotation /// 0006974 // response to DNA damage stimulus // non-traceable author statement /// 0007050 // cell cycle arrest // non-traceable author statement /// 0016567 // protein ubiquitination // non-traceable author statement /// 0031441 // negativ…	0000151 // ubiquitin ligase complex // non-traceable author statement /// 0005622 // intracellular // inferred from electronic annotation /// 0005634 // nucleus // inferred from direct assay /// 0005634 // nucleus // inferred from mutant phenotype /// 0005737 // cytoplasm // inferred from direct assay /// 0031436 // BRCA1-BARD1 complex // inferred from direct assay /// 0005634 // nucleus // infer…	0003700 // transcription factor activity // inferred from electronic annotation /// 0003723 // RNA binding // inferred from direct assay /// 0004842 // ubiquitin-protein ligase activity // non-traceable author statement /// 0005515 // protein binding // inferred from physical interaction /// 0008270 // zinc ion binding // inferred from electronic annotation /// 0019900 // kinase binding // non-tr…	---	IPR000719 // Protein kinase // 1.1E-49
224320_s_at	-0.922413	0.484397	54513.3	1.01332	7.13e-16	19.64	0.0463208		T3	Hs.631506	MCM8 minichromosome maintenance deficient 8 (S. cerevisiae)	MCM8	chr20p12.3	84515	Q495R6 /// Q6ZMK4 /// Q9UJA3	608187	0006260 // DNA replication // inferred from electronic annotation /// 0006270 // DNA replication initiation // inferred from electronic annotation /// 0006350 // transcription // inferred from electronic annotation /// 0006355 // regulation of transcription, DNA-dependent // inferred from electronic annotation /// 0007049 // cell cycle // inferred from electronic annotation	0005634 // nucleus // inferred from electronic annotation	0000166 // nucleotide binding // inferred from electronic annotation /// 0003677 // DNA binding // inferred from electronic annotation /// 0005524 // ATP binding // inferred from electronic annotation /// 0008094 // DNA-dependent ATPase activity // inferred from electronic annotation /// 0017111 // nucleoside-triphosphatase activity // inferred from electronic annotation	---	--- // --- // 6.3E-5 /// IPR007087 // Zn-finger, C2H2 type // 1.1E-6 /// IPR000286 // Histone deacetylase superfamily // 1.6E-95 /// IPR011704 // ATPase associated with various cellular activities, AAA-5 // 2.5E-4 /// IPR011704 // ATPase associated with v
218723_s_at	-0.743443	2.44e-05	17186.8	1.00472	6.93e-16	19.5	0.0462085		T1/T3	Hs.507866	response gene to complement 32	RGC32	chr13q14.11	28984	Q6NZ48 /// Q9UL69	610077	0000079 // regulation of cyclin-dependent protein kinase activity // traceable author statement	0005737 // cytoplasm // traceable author statement	---	---	---
218783_at	-0.934516	0.413249	54440.2	1.01643	6.81e-16	19.32	0.046		T3	Hs.369285	integrator complex subunit 7	INTS7	chr1p36.13-q42.3	25896	Q9NVH2	---	0016180 // snRNA processing // inferred from direct assay	0005634 // nucleus // inferred from electronic annotation /// 0032039 // integrator complex // inferred from direct assay	0005515 // protein binding // inferred from physical interaction	---	---
238533_at	-0.905036	0.622829	54582.6	1.0084	6.83e-16	19.32	0.0458907		T3	Hs.73962	EPH receptor A7	EPHA7	chr6q16.1	2045	A0AUX7 /// Q15375	602190	0006468 // protein amino acid phosphorylation // inferred from electronic annotation /// 0007169 // transmembrane receptor protein tyrosine kinase signaling pathway // inferred from electronic annotation /// 0031290 // retinal ganglion cell axon guidance // inferred from electronic annotation /// 0048755 // branching morphogenesis of a nerve // inferred from electronic annotation /// 0016310 // p…	0005615 // extracellular space // inferred from electronic annotation /// 0016020 // membrane // inferred from electronic annotation /// 0016021 // integral to membrane // inferred from electronic annotation	0000166 // nucleotide binding // inferred from electronic annotation /// 0004674 // protein serine/threonine kinase activity // inferred from electronic annotation /// 0004872 // receptor activity // inferred from electronic annotation /// 0005003 // ephrin receptor activity // inferred from electronic annotation /// 0005515 // protein binding // inferred from sequence or structural similarity //…	---	---
226591_at	-0.82956	0.64602	54588.8	1.00771	6.69e-16	19.16	0.0457279		T3	Hs.592473	CDNA FLJ33569 fis, clone BRAMY2010317	---	---		Q96Q13	---	---	---	---	---	---
211161_s_at	-0.872505	0.178426	53597.9	1.03039	6.06e-16	18.6	0.0449275		T3	Hs.443625	collagen, type III, alpha 1 (Ehlers-Danlos syndrome type IV, autosomal dominant)	COL3A1	chr2q31	1281	P02461 /// P78429 /// Q6LBY7 /// Q8N6U4 /// Q9H394	120180 /// 130020 /// 130050	0006817 // phosphate transport // inferred from electronic annotation /// 0008015 // circulation // traceable author statement /// 0009887 // organ morphogenesis // not recorded	0005581 // collagen // inferred from electronic annotation /// 0005586 // collagen type III // traceable author statement /// 0005737 // cytoplasm // inferred from electronic annotation /// 0005578 // extracellular matrix (sensu Metazoa) // inferred from electronic annotation	0005201 // extracellular matrix structural constituent // inferred from electronic annotation /// 0005198 // structural molecule activity // inferred from electronic annotation	Inflammatory_Response_Pathway // GenMAPP /// Inflammatory_Response_Pathway // GenMAPP /// Inflammatory_Response_Pathway // GenMAPP	IPR001711 // Phosphatidylinositol-specific phospholipase C, Y domain // 2.0E-51 /// IPR000909 // Phosphatidylinositol-specific phospholipase C, X domain // 1.9E-65 /// IPR000008 // C2 domain // 3.2E-4 /// IPR001007 // von Willebrand factor, type C // 7.5E-24
226425_at	-0.861362	0.715746	54601.4	1.00546	6.15e-16	18.66	0.0448558		T3	Hs.122927	restin-like 2	RSNL2	chr2p23.2	79745	A0AV10 /// Q59GR7 /// Q8N3C7	---	---	---	---	---	IPR000874 // Bombesin-like peptide // 5.6E-7 /// IPR002553 // Adaptin, N-terminal // 4.6E-26 /// IPR008672 // Mitotic checkpoint // 3.6E-30
1557487_at	-0.916065	0.108206	52704.3	1.03464	6.2e-16	18.7	0.0448441		T3	Hs.372378	CDNA clone IMAGE:4797099	---	---		---	---	---	---	---	---	---
228141_at	-0.921216	0.515736	54535.3	1.01239	6.09e-16	18.6	0.0448193		T1/T3	Hs.289044	Similar to RIKEN cDNA 2310016C16	LOC493869	chr5q11.2	493869	Q8TED1	---	0006979 // response to oxidative stress // inferred from electronic annotation	---	0004602 // glutathione peroxidase activity // inferred from electronic annotation /// 0016491 // oxidoreductase activity // inferred from electronic annotation /// 0004601 // peroxidase activity // inferred from electronic annotation	---	---
242304_at	-0.86168	0.78141	54608	1.00379	6.23e-16	18.72	0.0447847		T3	Hs.505687	within bgcn homolog (Drosophila)	WIBG	chr12q13.2	84305	Q8IXJ8 /// Q8N8E7 /// Q96DC3 /// Q9BRP8	---	---	---	---	---	IPR002058 // PAP/25A-associated domain // 1.7E-24 /// IPR002934 // DNA polymerase, beta-like region // 2.8E-23
241370_at	-0.93507	0.382461	54396.5	1.01773	5.8e-16	18.26	0.0447549		T3	Hs.100691	hypothetical protein LOC286052	LOC286052	chr8q24.13	286052	---	---	---	---	---	---	---
235060_at	-0.915807	0.220981	53891.5	1.02742	5.8e-16	18.26	0.0446455		T3	Hs.648439	hypothetical gene LOC283846	DKFZp547E087	chr18p11.21	283846	---	---	0008150 // biological_process // ---	0005575 // cellular_component // --- /// 0016020 // membrane // inferred from electronic annotation /// 0016021 // integral to membrane // inferred from electronic annotation	0003674 // molecular_function // ---	---	---
201449_at	-0.886749	0.61137	54579.2	1.00876	5.68e-16	18.16	0.0446192		T1/T3	Hs.516075	TIA1 cytotoxic granule-associated RNA binding protein	TIA1	chr2p13	7072	P31483 /// Q59G98 /// Q96B58	603518	0006915 // apoptosis // inferred from electronic annotation /// 0006917 // induction of apoptosis // traceable author statement	0005634 // nucleus // inferred from electronic annotation /// 0005737 // cytoplasm // inferred from electronic annotation	0000166 // nucleotide binding // inferred from electronic annotation /// 0003676 // nucleic acid binding // inferred from electronic annotation /// 0003723 // RNA binding // inferred from electronic annotation /// 0008143 // poly(A) binding // traceable author statement	---	IPR005806 // Rieske [2Fe-2S] domain // 2.3E-9 /// IPR007862 // Adenylate kinase, lid region // 8.0E-21 /// IPR000850 // Adenylate kinase // 4.7E-10 /// IPR000850 // Adenylate kinase // 2.7E-11 /// IPR000182 // GCN5-related N-acetyltransferase // 6.4E-21
1557383_a_at	-0.887569	0.480667	54510.6	1.01353	5.53e-16	18.04	0.0445432		T3	Hs.523897	CDNA FLJ38112 fis, clone D3OST2002272	---	---		---	---	---	---	---	---	---
1558692_at	-0.907935	0.568327	54562.9	1.01046	5.8e-16	18.26	0.0445366		T3	Hs.202522	Chromosome 1 open reading frame 85	C1orf85	chr1q22	112770	Q6UX96 /// Q8IV07 /// Q8WWB7 /// Q96F65	---	---	---	---	---	---
229211_at	-0.869568	0.810191	54610	1.00309	5.45e-16	17.98	0.044505		T3	Hs.369297	similar to RIKEN cDNA 0710001B24	LOC285193	chr2q37.3	285193	Q4G0W2	---	0006470 // protein amino acid dephosphorylation // inferred from electronic annotation	---	0004721 // phosphoprotein phosphatase activity // inferred from electronic annotation /// 0008138 // protein tyrosine/serine/threonine phosphatase activity // inferred from electronic annotation	---	IPR000007 // Tubby // 1.0E-126
202254_at	-0.903173	0.692996	54598.5	1.00602	5.9e-16	18.38	0.0445036		T3	Hs.191850	Signal-induced proliferation-associated 1 like 1	SIPA1L1	chr14q24.2	26037	O43166 /// Q5CZ77 /// Q8NF05	---	0007242 // intracellular signaling cascade // inferred from electronic annotation /// 0008150 // biological_process // --- /// 0051056 // regulation of small GTPase mediated signal transduction // inferred from electronic annotation	0005575 // cellular_component // --- /// 0005622 // intracellular // inferred from electronic annotation	0003674 // molecular_function // --- /// 0005096 // GTPase activator activity // inferred from electronic annotation /// 0005515 // protein binding // inferred from electronic annotation	---	---
236038_at	-0.835708	0.366479	54368.7	1.01848	5.53e-16	18.06	0.0444828		T3	Hs.594846	Transcribed locus	---	---		---	---	---	---	---	---	---
223136_at	-0.848836	0.639328	54586.9	1.00784	5.8e-16	18.26	0.0444282		T3	Hs.567501	androgen-induced 1	AIG1	chr6q24.2	51390	Q53HV5 /// Q8N8V6 /// Q9NVV5	608514	---	0005615 // extracellular space // inferred from electronic annotation /// 0016020 // membrane // inferred from electronic annotation /// 0016021 // integral to membrane // inferred from electronic annotation	---	---	IPR000118 // Granulin // 8.1E-29 /// IPR000118 // Granulin // 1.5E-26 /// IPR000118 // Granulin // 4.7E-25 /// IPR000118 // Granulin // 1.1E-31 /// IPR000118 // Granulin // 1.8E-28 /// IPR000118 // Granulin // 9.8E-27 /// IPR000118 // Granulin // 1.1E-28 /// IPR000719 // Protein kinase // 1.8E-40 /// IPR006838 // FAR-17a/AIG1-like protein // 5.0E-25
221768_at	-0.864026	0.55593	54556.8	1.01089	5.83e-16	18.26	0.0443204		T3	Hs.355934	Splicing factor proline/glutamine-rich (polypyrimidine tract binding protein associated)	SFPQ	chr1p34.3	6421	P23246 /// Q6PIX2 /// Q86VG2 /// Q9BSV4	605199	0006281 // DNA repair // inferred from electronic annotation /// 0006310 // DNA recombination // inferred from electronic annotation /// 0006350 // transcription // inferred from electronic annotation /// 0006355 // regulation of transcription, DNA-dependent // inferred from electronic annotation /// 0006397 // mRNA processing // traceable author statement /// 0008380 // RNA splicing // traceable…	0005634 // nucleus // inferred from electronic annotation	0000166 // nucleotide binding // inferred from electronic annotation /// 0003677 // DNA binding // inferred from electronic annotation /// 0003723 // RNA binding // inferred from electronic annotation /// 0005515 // protein binding // inferred from physical interaction /// 0003676 // nucleic acid binding // inferred from electronic annotation	---	---
227087_at	-0.931206	0.369171	54373.6	1.01838	5.25e-16	17.76	0.0442893		T3	Hs.469386	CDNA FLJ34214 fis, clone FCBBF3021807	---	---		---	---	---	---	---	---	---
201397_at	-0.842984	0.119935	52916.6	1.03452	5.33e-16	17.82	0.0442184		T3	Hs.487296	phosphoglycerate dehydrogenase	PHGDH	chr1p12	26227	O43175 /// Q8N5M8 /// Q9UMY2 /// Q9UMY3	601815 /// 606879	0006564 // L-serine biosynthesis // inferred from electronic annotation /// 0006810 // transport // inferred from electronic annotation /// 0007420 // brain development // traceable author statement /// 0008152 // metabolism // inferred from electronic annotation /// 0008652 // amino acid biosynthesis // inferred from electronic annotation	0005576 // extracellular region // inferred from electronic annotation	0004617 // phosphoglycerate dehydrogenase activity // traceable author statement /// 0005215 // transporter activity // inferred from electronic annotation /// 0009055 // electron carrier activity // traceable author statement /// 0016491 // oxidoreductase activity // inferred from electronic annotation /// 0016616 // oxidoreductase activity, acting on the CH-OH group of donors, NAD or NADP as ac…	---	IPR006139 // D-isomer specific 2-hydroxyacid dehydrogenase, catalytic region // 1.4E-6
219990_at	-0.941493	0.215543	53860.8	1.02794	5e-16	17.5	0.0441919		T3	Hs.523526	E2F transcription factor 8	E2F8	chr11p15.1	79733	A0AVK6 /// Q2VPJ3 /// Q3C1U6 /// Q5BKY4 /// Q8N340 /// Q9H5M0	---	0000074 // regulation of progression through cell cycle // inferred from electronic annotation /// 0006350 // transcription // inferred from electronic annotation /// 0006355 // regulation of transcription, DNA-dependent // inferred from electronic annotation	0005634 // nucleus // inferred from electronic annotation /// 0005667 // transcription factor complex // inferred from electronic annotation	0003677 // DNA binding // inferred from electronic annotation /// 0003700 // transcription factor activity // inferred from electronic annotation	---	---
224938_at	-0.845289	0.798868	54609.3	1.00337	5.28e-16	17.76	0.0441791		T3	Hs.594400	CDNA FLJ10976 fis, clone PLACE1001399	---	---		---	---	---	---	---	---	---
230177_at	-0.901074	0.00970904	44392.2	1.02748	5.05e-16	17.52	0.044131		T3	Hs.374577	Clone HLS_IMAGE_204740 mRNA sequence	---	---		---	---	---	---	---	---	---
244030_at	-0.834889	0.0970881	52471.6	1.03519	5.09e-16	17.56	0.0441206		T3	---	similar to serine/threonine/tyrosine interacting protein	LOC730432	---	730432	Q8WUJ0	---	0006470 // protein amino acid dephosphorylation // inferred from electronic annotation	---	0004721 // phosphoprotein phosphatase activity // inferred from electronic annotation /// 0008138 // protein tyrosine/serine/threonine phosphatase activity // inferred from electronic annotation /// 0016787 // hydrolase activity // inferred from electronic annotation	---	---
223694_at	-0.835561	0.798808	54609.3	1.00339	4.9e-16	17.42	0.0441013		T3	Hs.487412	tripartite motif-containing 7	TRIM7	chr5q35.3	81786	Q9C029	609315	---	0005622 // intracellular // inferred from electronic annotation /// 0005634 // nucleus // inferred from electronic annotation /// 0005737 // cytoplasm // inferred from electronic annotation	0005515 // protein binding // inferred from electronic annotation /// 0008270 // zinc ion binding // inferred from electronic annotation /// 0046872 // metal ion binding // inferred from electronic annotation	---	IPR001839 // Transforming growth factor beta // 4.0E-36 /// IPR000008 // C2 domain // 2.1E-4 /// IPR000008 // C2 domain // 1.2E-4 /// IPR000008 // C2 domain // 1.5E-7 /// IPR000008 // C2 domain // 8.8E-22 /// IPR001680 // G-protein beta WD-40 repeat // 0.27 /// IPR001680 // G-protein beta WD-40 repeat // 0.042 /// IPR001680 // G-protein beta WD-40 repeat // 0.34 /// IPR001680 // G-protein beta WD…
226179_at	-0.897306	0.117034	52866.8	1.03472	4.63e-16	17.18	0.0440513		T3	Hs.596025	solute carrier family 25, member 37	SLC25A37	chr8p21.2	51312	Q16458 /// Q71JB2	610387	0006811 // ion transport // inferred from electronic annotation /// 0006826 // iron ion transport // inferred from electronic annotation	0005739 // mitochondrion // inferred from electronic annotation /// 0016020 // membrane // inferred from electronic annotation /// 0016021 // integral to membrane // inferred from electronic annotation	0005488 // binding // inferred from electronic annotation /// 0005506 // iron ion binding // inferred from electronic annotation	---	IPR007110 // Immunoglobulin-like // 4.2E-4 /// IPR007110 // Immunoglobulin-like // 0.28 /// IPR003877 // SPla/RYanodine receptor SPRY // 4.0E-24
238649_at	-0.892919	0.620267	54581.6	1.00849	5.17e-16	17.62	0.04405		T3	Hs.593177	phosphatidylinositol transfer protein, cytoplasmic 1	PITPNC1	chr17q24.2	26207	---	605134	0006810 // transport // inferred from electronic annotation /// 0007165 // signal transduction // traceable author statement	0005622 // intracellular // inferred from electronic annotation /// 0005737 // cytoplasm // traceable author statement	0008526 // phosphatidylinositol transporter activity // traceable author statement	---	---
227996_at	-0.84152	0.30678	54234.5	1.02229	4.71e-16	17.26	0.0440306		T3	Hs.403917	FERM, RhoGEF (ARHGEF) and pleckstrin domain protein 1 (chondrocyte-derived)	FARP1	chr13q32.2	10160	Q9Y4F1	602654	0035023 // regulation of Rho protein signal transduction // inferred from electronic annotation	0005622 // intracellular // inferred from electronic annotation /// 0005737 // cytoplasm // inferred from electronic annotation /// 0005856 // cytoskeleton // traceable author statement /// 0016020 // membrane // inferred from electronic annotation /// 0005856 // cytoskeleton // inferred from electronic annotation	0005085 // guanyl-nucleotide exchange factor activity // inferred from electronic annotation /// 0005089 // Rho guanyl-nucleotide exchange factor activity // inferred from electronic annotation /// 0005089 // Rho guanyl-nucleotide exchange factor activity // traceable author statement /// 0005488 // binding // inferred from electronic annotation /// 0008092 // cytoskeletal protein binding // infe…	---	---
212632_at	-0.857987	0.795933	54609.1	1.00349	5.15e-16	17.56	0.04401		T3	Hs.593148	Syntaxin 7	STX7	chr6q23.1	8417	O15400	603217	0006886 // intracellular protein transport // inferred from electronic annotation /// 0006892 // post-Golgi vesicle-mediated transport // traceable author statement /// 0007033 // vacuole organization and biogenesis // inferred from electronic annotation /// 0016192 // vesicle-mediated transport // inferred from electronic annotation /// 0006892 // post-Golgi vesicle-mediated transport // inferre…	0005768 // endosome // inferred from electronic annotation /// 0005887 // integral to plasma membrane // inferred from electronic annotation /// 0016020 // membrane // inferred from electronic annotation /// 0016021 // integral to membrane // inferred from electronic annotation /// 0005768 // endosome // not recorded /// 0005887 // integral to plasma membrane // not recorded	0005515 // protein binding // inferred from electronic annotation /// 0008565 // protein transporter activity // inferred from electronic annotation	---	---
226636_at	-0.850873	0.216396	53865.8	1.02782	4.63e-16	17.18	0.0439386		T3	Hs.382865	phospholipase D1, phosphatidylcholine-specific	PLD1	chr3q26	5337	Q13393 /// Q59EA4 /// Q8WYW5	602382	0006644 // phospholipid metabolism // not recorded /// 0006935 // chemotaxis // traceable author statement /// 0007154 // cell communication // inferred from electronic annotation /// 0007265 // Ras protein signal transduction // traceable author statement /// 0008152 // metabolism // inferred from electronic annotation /// 0016042 // lipid catabolism // inferred from electronic annotation /// 00…	0005768 // endosome // inferred from direct assay /// 0005783 // endoplasmic reticulum // inferred from electronic annotation /// 0005794 // Golgi apparatus // inferred from direct assay /// 0016020 // membrane // traceable author statement /// 0016020 // membrane // inferred from electronic annotation	0004630 // phospholipase D activity // traceable author statement /// 0005515 // protein binding // inferred from electronic annotation /// 0016787 // hydrolase activity // inferred from electronic annotation /// 0035091 // phosphoinositide binding // inferred from electronic annotation /// 0003824 // catalytic activity // inferred from electronic annotation /// 0004630 // phospholipase D activit…	---	---
226696_at	-0.895663	0.75901	54606.1	1.00438	4.72e-16	17.26	0.0439186		T3	Hs.69330	retinoblastoma binding protein 9	RBBP9	chr20p11.2	10741	O75884 /// Q5JPH9 /// Q8TBQ3	602908	---	0005634 // nucleus // inferred from electronic annotation	---	---	IPR010662 // Protein of unknown function DUF1234 // 3.4E-4
222559_s_at	-0.909684	0.720371	54601.8	1.0053	4.45e-16	17.06	0.043856		T3	Hs.464912	hypothetical protein FLJ10656	P15RS	chr18q12.2	55197	Q7Z5G8 /// Q96FY9 /// Q96P16 /// Q9NVL4	610347	---	---	0016301 // kinase activity // inferred from electronic annotation	---	IPR002035 // von Willebrand factor, type A // 4.9E-24 /// IPR008400 // Anthrax receptor extracellular // 6.4E-59 /// IPR008253 // Marvel // 1.7E-50 /// IPR010844 // Occludin and RNA polymerase II elongation factor ELL // 7.4E-27
221703_at	-0.934853	0.258261	54068.6	1.02506	4.73e-16	17.26	0.0438071		T3	Hs.532799	BRCA1 interacting protein C-terminal helicase 1 /// BRCA1 interacting protein C-terminal helicase 1	BRIP1	chr17q22-q24	83990	Q3MJE2 /// Q9BX63	114480 /// 605882 /// 609054	0000077 // DNA damage checkpoint // non-traceable author statement /// 0006139 // nucleobase, nucleoside, nucleotide and nucleic acid metabolism // inferred from electronic annotation /// 0006302 // double-strand break repair // non-traceable author statement /// 0006357 // regulation of transcription from RNA polymerase II promoter // inferred from direct assay /// 0006281 // DNA repair // infer…	0005634 // nucleus // non-traceable author statement /// 0005737 // cytoplasm // inferred from direct assay /// 0005634 // nucleus // inferred from direct assay /// 0005634 // nucleus // inferred from electronic annotation	0000166 // nucleotide binding // inferred from electronic annotation /// 0003677 // DNA binding // non-traceable author statement /// 0004003 // ATP-dependent DNA helicase activity // non-traceable author statement /// 0005515 // protein binding // inferred from physical interaction /// 0005524 // ATP binding // inferred from electronic annotation /// 0016787 // hydrolase activity // inferred fro…	---	---
221908_at	-0.864789	0.766926	54606.7	1.00419	4.19e-16	16.86	0.0434536		T1/T3	Hs.437195	Transmembrane protein 118	TMEM118	chr12q24.22	84900	Q6UWZ0 /// Q96EX2 /// Q96SU5	---	---	---	---	---	---
235766_x_at	-0.897408	0.668091	54593.9	1.00688	4.11e-16	16.76	0.0433075		T3	Hs.626665	CDNA clone IMAGE:5745639	---	---		---	---	---	---	---	---	---
210793_s_at	-0.91048	0.0189425	47265.5	1.03074	4.01e-16	16.62	0.043057		T3	Hs.524750	nucleoporin 98kDa	NUP98	chr11p15.5	4928	P52948	601021	0000059 // protein import into nucleus, docking // non-traceable author statement /// 0006260 // DNA replication // inferred from mutant phenotype /// 0006913 // nucleocytoplasmic transport // traceable author statement /// 0006999 // nuclear pore organization and biogenesis // non-traceable author statement /// 0015031 // protein transport // inferred from electronic annotation /// 0006810 // tr…	0005634 // nucleus // inferred from electronic annotation /// 0005643 // nuclear pore // inferred from direct assay /// 0005643 // nuclear pore // non-traceable author statement /// 0005654 // nucleoplasm // traceable author statement /// 0005643 // nuclear pore // inferred from electronic annotation	0005215 // transporter activity // traceable author statement /// 0005515 // protein binding // inferred from physical interaction /// 0017056 // structural constituent of nuclear pore // non-traceable author statement	---	---
235603_at	-0.91326	0.587616	54570.7	1.00982	3.83e-16	16.46	0.0428646		T3	Hs.166463	heterogeneous nuclear ribonucleoprotein U (scaffold attachment factor A)	HNRPU	chr1q44	3192	Q00839 /// Q7Z4Q5 /// Q8N174 /// Q96BA7 /// Q9BQ09	602869	0006397 // mRNA processing // inferred from electronic annotation /// 0008380 // RNA splicing // inferred from electronic annotation /// 0006396 // RNA processing // traceable author statement	0005634 // nucleus // inferred from electronic annotation /// 0005681 // spliceosome complex // inferred from electronic annotation /// 0030529 // ribonucleoprotein complex // inferred from electronic annotation /// 0030530 // heterogeneous nuclear ribonucleoprotein complex // traceable author statement	0000166 // nucleotide binding // inferred from electronic annotation /// 0003677 // DNA binding // traceable author statement /// 0003723 // RNA binding // traceable author statement /// 0005524 // ATP binding // inferred from electronic annotation /// 0003676 // nucleic acid binding // inferred from electronic annotation /// 0003677 // DNA binding // inferred from electronic annotation /// 00037…	mRNA_processing_Reactome // GenMAPP	---
226030_at	-0.864461	0.523853	54539.7	1.01202	3.86e-16	16.48	0.0428052		T3	Hs.81934	acyl-Coenzyme A dehydrogenase, short/branched chain	ACADSB	chr10q26.13	36	P45954 /// Q8WUC4	600301 /// 610006	0006118 // electron transport // inferred from electronic annotation /// 0006629 // lipid metabolism // inferred from electronic annotation /// 0006631 // fatty acid metabolism // traceable author statement /// 0008152 // metabolism // inferred from electronic annotation /// 0006631 // fatty acid metabolism // inferred from electronic annotation /// 0006091 // generation of precursor metabolites …	0005739 // mitochondrion // traceable author statement /// 0005739 // mitochondrion // inferred from electronic annotation	0003995 // acyl-CoA dehydrogenase activity // traceable author statement /// 0050660 // FAD binding // inferred from electronic annotation /// 0003995 // acyl-CoA dehydrogenase activity // inferred from electronic annotation /// 0016491 // oxidoreductase activity // inferred from electronic annotation /// 0016627 // oxidoreductase activity, acting on the CH-CH group of donors // inferred from ele…	Fatty_Acid_Degradation // GenMAPP /// Fatty_Acid_Degradation // GenMAPP	---
227399_at	-0.926597	0.0697935	51668.8	1.03572	3.72e-16	16.24	0.0425131		T1/T3	Hs.435013	vestigial like 3 (Drosophila)	VGLL3	chr3p12.1	389136	Q504T7 /// Q6P652 /// Q9UKZ7	609980	0045449 // regulation of transcription // inferred from electronic annotation	0005634 // nucleus // inferred from electronic annotation	0030528 // transcription regulator activity // inferred from electronic annotation	---	---
226538_at	-0.912386	0.446329	54479.1	1.01487	3.75e-16	16.28	0.0425065		T3	Hs.432822	Mannosidase, alpha, class 2A, member 1	MAN2A1	chr5q21-q22	4124	Q16706 /// Q49A69	154582	0005975 // carbohydrate metabolism // inferred from electronic annotation /// 0006013 // mannose metabolism // inferred from electronic annotation /// 0008152 // metabolism // inferred from electronic annotation /// 0009101 // glycoprotein biosynthesis // not recorded	0000139 // Golgi membrane // inferred from electronic annotation /// 0005624 // membrane fraction // not recorded /// 0005794 // Golgi apparatus // not recorded /// 0016020 // membrane // inferred from electronic annotation /// 0016021 // integral to membrane // inferred from electronic annotation	0004559 // alpha-mannosidase activity // inferred from electronic annotation /// 0004572 // mannosyl-oligosaccharide 1,3-1,6-alpha-mannosidase activity // traceable author statement /// 0016798 // hydrolase activity, acting on glycosyl bonds // inferred from electronic annotation /// 0004572 // mannosyl-oligosaccharide 1,3-1,6-alpha-mannosidase activity // inferred from electronic annotation /// …	---	---
229614_at	-0.934962	0.354578	54347.1	1.019	3.59e-16	15.98	0.0422751		T3	Hs.446907	zinc finger protein 320	ZNF320	chr19q13.41	162967	Q0VGE8 /// Q3KR39 /// Q659B3 /// Q6ZP55 /// Q8N8H1 /// Q8NDR6	606427	0006355 // regulation of transcription, DNA-dependent // inferred from electronic annotation	0005622 // intracellular // inferred from electronic annotation /// 0005634 // nucleus // inferred from electronic annotation	0003676 // nucleic acid binding // inferred from electronic annotation /// 0008270 // zinc ion binding // inferred from electronic annotation /// 0046872 // metal ion binding // inferred from electronic annotation	---	IPR006209 // EGF-like domain // 2.0E-5 /// IPR000859 // CUB // 1.1E-20 /// IPR000859 // CUB // 4.6E-48 /// IPR001254 // Peptidase S1, chymotrypsin // 5.2E-64 /// IPR000436 // Sushi domain/SCR domain/CCP module // 8.1E-11 /// IPR000436 // Sushi domain/SCR domain/CCP module // 3.5E-9
239277_at	-0.921101	0.0224235	47933.9	1.03104	3.6e-16	16	0.0422164		T3	---	---	---	---		---	---	---	---	---	---	---
214500_at	-0.874146	0.70584	54600.2	1.00564	3.63e-16	16.08	0.0422047		T3	Hs.420272	H2A histone family, member Y	H2AFY	chr5q31.3-q32	9555	O75367 /// Q59FH0	610054	0006334 // nucleosome assembly // non-traceable author statement /// 0007001 // chromosome organization and biogenesis (sensu Eukaryota) // inferred from electronic annotation /// 0007549 // dosage compensation // inferred from direct assay /// 0016568 // chromatin modification // inferred from electronic annotation /// 0006334 // nucleosome assembly // inferred from electronic annotation	0000786 // nucleosome // non-traceable author statement /// 0000793 // condensed chromosome // inferred from electronic annotation /// 0001740 // Barr body // inferred from direct assay /// 0005634 // nucleus // inferred from electronic annotation /// 0005813 // centrosome // inferred from electronic annotation /// 0000786 // nucleosome // inferred from electronic annotation /// 0005694 // chromo…	0003677 // DNA binding // non-traceable author statement /// 0003682 // chromatin binding // inferred from electronic annotation /// 0003677 // DNA binding // inferred from electronic annotation	---	--- // --- // 5.6E-26
229515_at	-0.911398	0.764363	54606.5	1.00424	3.62e-16	16.02	0.0421579		T3	Hs.643130	PRKC, apoptosis, WT1, regulator	PAWR	chr12q21	5074	Q96IZ0	601936	0000122 // negative regulation of transcription from RNA polymerase II promoter // traceable author statement /// 0006350 // transcription // inferred from electronic annotation /// 0006355 // regulation of transcription, DNA-dependent // inferred from electronic annotation /// 0006915 // apoptosis // traceable author statement /// 0008285 // negative regulation of cell proliferation // traceable…	0005634 // nucleus // non-traceable author statement /// 0005737 // cytoplasm // non-traceable author statement /// 0005634 // nucleus // inferred from electronic annotation /// 0005737 // cytoplasm // inferred from electronic annotation /// 0005634 // nucleus // traceable author statement /// 0005737 // cytoplasm // traceable author statement	0003714 // transcription corepressor activity // traceable author statement /// 0019899 // enzyme binding // inferred from direct assay /// 0005515 // protein binding // inferred from physical interaction /// 0005515 // protein binding // inferred from electronic annotation	---	---
1558445_at	-0.913026	0.385219	54401.1	1.01764	3.55e-16	15.88	0.042122		T3	Hs.632618	Peptidylprolyl isomerase (cyclophilin)-like 4	PPIL4	chr6q24-q25	85313	Q32Q83 /// Q6P392 /// Q6ZRW2 /// Q8NF40 /// Q8WUA2 /// Q96AL2 /// Q9H287 /// Q9P1R3	607609	0006457 // protein folding // inferred from electronic annotation	0005634 // nucleus // inferred from electronic annotation	0000166 // nucleotide binding // inferred from electronic annotation /// 0003723 // RNA binding // inferred from electronic annotation /// 0003755 // peptidyl-prolyl cis-trans isomerase activity // inferred from electronic annotation /// 0016853 // isomerase activity // inferred from electronic annotation /// 0003676 // nucleic acid binding // inferred from electronic annotation	---	---
212905_at	-0.879937	0.774333	54607.4	1.00403	3.54e-16	15.82	0.0420745		T3	Hs.591358	cleavage stimulation factor, 3' pre-RNA, subunit 2, 64kDa, tau variant	CSTF2T	chr10q11	23283	Q9H0L4	---	0006378 // mRNA polyadenylation // inferred from electronic annotation /// 0006397 // mRNA processing // inferred from electronic annotation	0005622 // intracellular // inferred from direct assay /// 0005634 // nucleus // inferred from electronic annotation	0000166 // nucleotide binding // inferred from electronic annotation /// 0003723 // RNA binding // inferred from electronic annotation /// 0005515 // protein binding // inferred from electronic annotation /// 0003676 // nucleic acid binding // inferred from electronic annotation	mRNA_processing_Reactome // GenMAPP	---
218031_s_at	-0.902074	0.707609	54600.4	1.00555	3.47e-16	15.72	0.04192		T3	Hs.434286	checkpoint suppressor 1	CHES1	chr14q31.3	1112	O00409 /// Q6ZNP0 /// Q9P1I8	602628	0000077 // DNA damage checkpoint // traceable author statement /// 0000085 // G2 phase of mitotic cell cycle // traceable author statement /// 0006350 // transcription // inferred from electronic annotation /// 0007049 // cell cycle // inferred from electronic annotation /// 0045892 // negative regulation of transcription, DNA-dependent // inferred from direct assay /// 0006355 // regulation of t…	0005634 // nucleus // --- /// 0005634 // nucleus // inferred from electronic annotation	0003700 // transcription factor activity // inferred from electronic annotation /// 0005515 // protein binding // inferred from physical interaction /// 0016564 // transcriptional repressor activity // inferred from direct assay /// 0043565 // sequence-specific DNA binding // inferred from electronic annotation /// 0003677 // DNA binding // inferred from electronic annotation	---	--- // --- // 2.0E-18 /// IPR010472 // Diaphanous FH3 // 3.0E-11 /// IPR010473 // Diaphanous GTPase-binding // 1.4E-12
224722_at	-0.92803	0.592448	54572.7	1.00958	3.35e-16	15.52	0.0414973		T3	Hs.140903	mindbomb homolog 1 (Drosophila)	MIB1	chr18q11.2	57534	Q2TB37 /// Q86YT6	608677	0001568 // blood vessel development // inferred from electronic annotation /// 0001701 // embryonic development (sensu Mammalia) // inferred from electronic annotation /// 0001756 // somitogenesis // inferred from electronic annotation /// 0001841 // neural tube formation // inferred from electronic annotation /// 0001947 // heart looping // inferred from electronic annotation /// 0006512 // ubiq…	0005739 // mitochondrion // inferred from electronic annotation /// 0016020 // membrane // inferred from electronic annotation /// 0031410 // cytoplasmic vesicle // inferred from electronic annotation	0005515 // protein binding // inferred from electronic annotation /// 0008270 // zinc ion binding // inferred from electronic annotation /// 0016874 // ligase activity // inferred from electronic annotation /// 0046872 // metal ion binding // inferred from electronic annotation	---	IPR003923 // Transcription initiation factor TFIID, 23-30 kDa subunit // 1.5E-39 /// IPR006809 // TAFII28-like protein // 9.7E-43
224820_at	-0.949534	0.446047	54478.8	1.0149	3.23e-16	15.32	0.0410724		T2/T3	Hs.411490	family with sequence similarity 36, member A	FAM36A	chr1q44	116228	Q5RI15 /// Q7Z4P1	---	---	---	---	---	IPR000276 // Rhodopsin-like GPCR superfamily // 8.2E-32
213647_at	-0.928672	0.552727	54555.4	1.01096	3.2e-16	15.24	0.0409677		T3	Hs.532446	DNA2 DNA replication helicase 2-like (yeast)	DNA2L	chr10q21.3-q22.1	1763	P51530 /// Q8N346	601810	0006260 // DNA replication // inferred from electronic annotation	---	0004386 // helicase activity // inferred from electronic annotation /// 0000166 // nucleotide binding // inferred from electronic annotation /// 0003677 // DNA binding // inferred from electronic annotation /// 0005524 // ATP binding // inferred from electronic annotation /// 0016787 // hydrolase activity // inferred from electronic annotation	---	---
229804_x_at	-0.89503	0.625882	54583.6	1.00827	3.15e-16	15.16	0.0408625		T3	Hs.531330	COBW domain containing 1 /// COBW domain containing 2 /// COBW domain containing 3 /// similar to COBW domain containing 3	CBWD1 /// CBWD2 /// CBWD3 /// LOC728742	chr9p24.3 /// chr2q14.1 /// chr9q13 /// chr9q12		Q0VAN3 /// Q6NVZ8 /// Q6VB91 /// Q6ZV90 /// Q8IUF1 /// Q8WTR0 /// Q9BRT8 /// Q9H2J8 /// Q9HAZ6	---	0006355 // regulation of transcription, DNA-dependent // inferred from electronic annotation	0005634 // nucleus // inferred from electronic annotation	0003700 // transcription factor activity // inferred from electronic annotation /// 0043565 // sequence-specific DNA binding // inferred from electronic annotation	---	IPR004827 // Basic-leucine zipper (bZIP) transcription factor // 2.4E-14 /// IPR001611 // Leucine-rich repeat // 2.8E-4 /// IPR001611 // Leucine-rich repeat // 0.027 /// IPR001611 // Leucine-rich repeat // 0.023 /// IPR001611 // Leucine-rich repeat // 0.098 /// IPR001611 // Leucine-rich repeat // 0.052 /// IPR001611 // Leucine-rich repeat // 0.028 /// IPR001611 // Leucine-rich repeat // 0.0033 //…
212192_at	-0.921042	0.609708	54578.7	1.00879	3.11e-16	15.04	0.0406486		T3	Hs.644125	potassium channel tetramerisation domain containing 12	KCTD12	chr13q22.3	115207	Q96CX2	610521	0006813 // potassium ion transport // inferred from electronic annotation	0008076 // voltage-gated potassium channel complex // inferred from electronic annotation /// 0016020 // membrane // inferred from electronic annotation	0005249 // voltage-gated potassium channel activity // inferred from electronic annotation /// 0005515 // protein binding // inferred from electronic annotation	---	---
212092_at	-0.876618	0.153416	53360.6	1.03274	3.08e-16	14.98	0.0405962		T1/T3	Hs.147492	paternally expressed 10	PEG10	chr7q21	23089	Q86TG7 /// Q9UPV1	609810	0030512 // negative regulation of transforming growth factor beta receptor signaling pathway // inferred from direct assay	0005737 // cytoplasm // inferred from direct assay	0003676 // nucleic acid binding // inferred from electronic annotation /// 0005515 // protein binding // inferred from physical interaction /// 0008270 // zinc ion binding // inferred from electronic annotation	---	IPR002130 // Peptidyl-prolyl cis-trans isomerase, cyclophilin type // 2.0E-51 /// IPR001878 // Zinc finger, CCHC-type // 0.0012
212539_at	-0.872487	0.791283	54608.8	1.00358	2.95e-16	14.82	0.0403815		T3	Hs.191164	chromodomain helicase DNA binding protein 1-like	CHD1L	chr1q12	9557	O75435 /// Q53EZ3 /// Q6DD94 /// Q6PK83 /// Q86WJ1 /// Q86XH3 /// Q96HF7 /// Q96SP3 /// Q9BVJ1 /// Q9H678 /// Q9NVV8	---	---	---	0003677 // DNA binding // inferred from electronic annotation /// 0004386 // helicase activity // inferred from electronic annotation /// 0005524 // ATP binding // inferred from electronic annotation /// 0008026 // ATP-dependent helicase activity // inferred from electronic annotation /// 0003676 // nucleic acid binding // inferred from electronic annotation	---	IPR001478 // PDZ/DHR/GLGF domain // 3.5E-19 /// IPR001781 // Zn-binding protein, LIM // 2.2E-17
204875_s_at	-0.847151	0.775334	54607.4	1.004	2.96e-16	14.82	0.0402717		T3	Hs.144496	GDP-mannose 4,6-dehydratase	GMDS	chr6p25	2762	O60547	602884	0005975 // carbohydrate metabolism // traceable author statement /// 0007159 // leukocyte adhesion // non-traceable author statement /// 0019673 // GDP-mannose metabolism // inferred from electronic annotation /// 0042351 // 'de novo' GDP-L-fucose biosynthesis // traceable author statement /// 0044237 // cellular metabolism // inferred from electronic annotation	0005622 // intracellular // inferred from electronic annotation /// 0005737 // cytoplasm // ---	0008446 // GDP-mannose 4,6-dehydratase activity // traceable author statement /// 0016829 // lyase activity // inferred from electronic annotation /// 0050662 // coenzyme binding // inferred from electronic annotation /// 0003824 // catalytic activity // inferred from electronic annotation /// 0008446 // GDP-mannose 4,6-dehydratase activity // inferred from electronic annotation	---	IPR000719 // Protein kinase // 1.7E-106 /// IPR003150 // DNA-binding RFX // 1.8E-48 /// IPR007668 // RFX1 transcription activation region // 4.6E-35 /// IPR007668 // RFX1 transcription activation region // 6.9E-43
218418_s_at	-0.899494	0.80661	54609.8	1.00319	2.81e-16	14.62	0.0401648		T3	Hs.284208	ankyrin repeat domain 25	ANKRD25	chr19p13.2	25959	Q63ZY3 /// Q9NXX5 /// Q9UFS0	---	0006355 // regulation of transcription, DNA-dependent // inferred from electronic annotation	---	0003700 // transcription factor activity // inferred from electronic annotation	---	---
216199_s_at	-0.858147	0.811861	54610	1.00305	2.81e-16	14.62	0.0400548		T3	Hs.390428	mitogen-activated protein kinase kinase kinase 4	MAP3K4	chr6q26	4216	Q9H383 /// Q9P1M2 /// Q9Y6R4	602425	0000186 // activation of MAPKK activity // traceable author statement /// 0006468 // protein amino acid phosphorylation // inferred from electronic annotation /// 0006950 // response to stress // traceable author statement /// 0007254 // JNK cascade // traceable author statement	---	0000166 // nucleotide binding // inferred from electronic annotation /// 0000287 // magnesium ion binding // inferred from electronic annotation /// 0004674 // protein serine/threonine kinase activity // inferred from electronic annotation /// 0004709 // MAP kinase kinase kinase activity // traceable author statement /// 0004713 // protein-tyrosine kinase activity // inferred from electronic anno…	G13_Signaling_Pathway // GenMAPP /// G13_Signaling_Pathway // GenMAPP	--- // --- // 1.7E-7 /// --- // --- // 1.2E-29 /// IPR007797 // AF-4 proto-oncoprotein // 2.2E-84 /// IPR000157 // TIR // 8.0E-15 /// IPR000483 // Cysteine-rich flanking region, C-terminal // 7.2E-4 /// IPR001611 // Leucine-rich repeat // 0.059 /// IPR001
235195_at	-0.888275	0.767125	54606.7	1.00417	2.82e-16	14.64	0.04		T3	Hs.494985	F-box and WD-40 domain protein 2	FBXW2	chr9q34	26190	Q4VXH2 /// Q9UKT8	609071	0006512 // ubiquitin cycle // inferred from electronic annotation /// 0006464 // protein modification // traceable author statement /// 0006508 // proteolysis // traceable author statement	0005634 // nucleus // inferred from electronic annotation /// 0005737 // cytoplasm // inferred from electronic annotation	0005515 // protein binding // inferred from physical interaction /// 0004840 // ubiquitin conjugating enzyme activity // traceable author statement /// 0004842 // ubiquitin-protein ligase activity // traceable author statement	Wnt_signaling // GenMAPP	---
228373_at	-0.93493	0.704114	54600	1.00569	2.66e-16	14.34	0.0395041		T3	Hs.221497	chromosome 16 open reading frame 72	C16orf72	chr16p13.2	29035	Q14CZ0	---	---	---	---	---	---
228088_at	-0.925735	0.748682	54605	1.00458	2.59e-16	14.24	0.039446		T3	Hs.30977	CDNA FLJ31513 fis, clone NT2RI1000127	---	---		---	---	---	---	---	---	---
225366_at	-0.923779	0.416956	54445	1.01624	2.56e-16	14.18	0.0393889		T3	Hs.23363	phosphoglucomutase 2	PGM2	chr4p14	55276	Q96G03	172000	0005975 // carbohydrate metabolism // inferred from electronic annotation /// 0006006 // glucose metabolism // inferred from electronic annotation	---	0000287 // magnesium ion binding // inferred from electronic annotation /// 0004614 // phosphoglucomutase activity // inferred from electronic annotation /// 0016853 // isomerase activity // inferred from electronic annotation /// 0016868 // intramolecular transferase activity, phosphotransferases // inferred from electronic annotation /// 0046872 // metal ion binding // inferred from electronic …	---	IPR005845 // Phosphoglucomutase/phosphomannomutase alpha/beta/alpha domain II // 0.0099
204238_s_at	-0.881451	0.31782	54264.6	1.02134	2.6e-16	14.24	0.039337		T3	Hs.109752	chromosome 6 open reading frame 108	C6orf108	chr6p21.1	10591	O43598	---	0008283 // cell proliferation // traceable author statement	0005634 // nucleus // traceable author statement /// 0005634 // nucleus // inferred from electronic annotation	---	---	IPR000326 // PA-phosphatase related phosphoesterase // 3.1E-11
227962_at	-0.876506	0.765803	54606.6	1.00422	2.41e-16	14.02	0.039162		T1/T3	Hs.464137	acyl-Coenzyme A oxidase 1, palmitoyl	ACOX1	chr17q24-q25|17q25.1	51	Q15067 /// Q7Z3W5	264470 /// 609751	0006118 // electron transport // inferred from electronic annotation /// 0006629 // lipid metabolism // traceable author statement /// 0006635 // fatty acid beta-oxidation // inferred from electronic annotation /// 0006693 // prostaglandin metabolism // non-traceable author statement /// 0008152 // metabolism // inferred from electronic annotation /// 0006629 // lipid metabolism // inferred from …	0005777 // peroxisome // non-traceable author statement /// 0005777 // peroxisome // inferred from electronic annotation /// 0005777 // peroxisome // traceable author statement	0003995 // acyl-CoA dehydrogenase activity // inferred from electronic annotation /// 0003997 // acyl-CoA oxidase activity // non-traceable author statement /// 0009053 // electron donor activity // not recorded /// 0050660 // FAD binding // inferred from electronic annotation /// 0003997 // acyl-CoA oxidase activity // inferred from electronic annotation /// 0016491 // oxidoreductase activity //…	---	---
224833_at	-0.850004	0.000191691	25455.2	1.01833	2.42e-16	14.02	0.0390529		T3	Hs.369438	v-ets erythroblastosis virus E26 oncogene homolog 1 (avian)	ETS1	chr11q23.3	2113	P14921 /// Q5U0M2 /// Q6FG54 /// Q6N087 /// Q96AC5	164720	0006350 // transcription // inferred from electronic annotation /// 0006355 // regulation of transcription, DNA-dependent // inferred from electronic annotation /// 0006955 // immune response // traceable author statement /// 0008285 // negative regulation of cell proliferation // traceable author statement /// 0045648 // positive regulation of erythrocyte differentiation // inferred from direct …	0005634 // nucleus // inferred from electronic annotation	0003700 // transcription factor activity // inferred from electronic annotation /// 0008134 // transcription factor binding // non-traceable author statement /// 0043565 // sequence-specific DNA binding // inferred from electronic annotation /// 0005515 // protein binding // inferred from physical interaction /// 0003677 // DNA binding // inferred from sequence or structural similarity /// 000551…	---	IPR007125 // Histone core // 7.2E-13
212599_at	-0.872313	0.807923	54609.9	1.00314	2.24e-16	13.78	0.0388169		T3	Hs.21631	autism susceptibility candidate 2	AUTS2	chr7q11.22	26053	Q5D049 /// Q6PJU5 /// Q86WD8 /// Q8WXX7	607270	0008150 // biological_process // ---	0005575 // cellular_component // ---	0003674 // molecular_function // --- /// 0004867 // serine-type endopeptidase inhibitor activity // inferred from electronic annotation	---	IPR004827 // Basic-leucine zipper (bZIP) transcription factor // 7.8E-14
228220_at	-0.903827	0.789058	54608.7	1.00365	2.2e-16	13.74	0.0388136		T3	Hs.165762	FCH domain only 2	FCHO2	chr5q13.2	115548	A0JLQ4 /// Q0JRZ9	---	---	---	---	---	---
225414_at	-0.938588	0.255305	54056.3	1.02519	2.28e-16	13.82	0.0387115		T3	Hs.142074	ring finger protein 149	RNF149	chr2q11.2	284996	Q8NC42	---	0006508 // proteolysis // inferred from electronic annotation /// 0006512 // ubiquitin cycle // inferred from electronic annotation	0016020 // membrane // inferred from electronic annotation /// 0016021 // integral to membrane // inferred from electronic annotation	0005515 // protein binding // inferred from electronic annotation /// 0008233 // peptidase activity // inferred from electronic annotation /// 0008270 // zinc ion binding // inferred from electronic annotation /// 0016874 // ligase activity // inferred from electronic annotation /// 0046872 // metal ion binding // inferred from electronic annotation	---	---
202811_at	-0.905963	0.802555	54609.5	1.00326	2.25e-16	13.78	0.0387079		T3	Hs.469018	STAM binding protein	STAMBP	chr2p13.1	10617	O95630	606247	0006512 // ubiquitin cycle // inferred from electronic annotation /// 0006916 // anti-apoptosis // inferred from electronic annotation /// 0007165 // signal transduction // inferred from electronic annotation /// 0007259 // JAK-STAT cascade // traceable author statement /// 0008284 // positive regulation of cell proliferation // traceable author statement	0005634 // nucleus // traceable author statement /// 0016020 // membrane // inferred from electronic annotation /// 0005634 // nucleus // inferred from electronic annotation	0004221 // ubiquitin thiolesterase activity // inferred from electronic annotation /// 0005515 // protein binding // inferred from physical interaction /// 0008237 // metallopeptidase activity // inferred from electronic annotation /// 0008270 // zinc ion binding // inferred from electronic annotation /// 0046872 // metal ion binding // inferred from electronic annotation /// 0008233 // peptidase…	---	IPR007087 // Zn-finger, C2H2 type // 1.5E-6 /// IPR007087 // Zn-finger, C2H2 type // 1.2E-8 /// IPR007087 // Zn-finger, C2H2 type // 4.7E-7 /// IPR000719 // Protein kinase // 8.7E-74
222037_at	-0.884133	0.815272	54610.2	1.00296	2.18e-16	13.6	0.0385269		T3	Hs.460184	MCM4 minichromosome maintenance deficient 4 (S. cerevisiae)	MCM4	chr8q11.2	4173	P33991	602638	0006260 // DNA replication // non-traceable author statement /// 0006270 // DNA replication initiation // inferred from electronic annotation /// 0006350 // transcription // inferred from electronic annotation /// 0006355 // regulation of transcription, DNA-dependent // inferred from electronic annotation /// 0006260 // DNA replication // inferred from electronic annotation	0005634 // nucleus // non-traceable author statement /// 0005634 // nucleus // inferred from electronic annotation	0000166 // nucleotide binding // inferred from electronic annotation /// 0003677 // DNA binding // inferred from electronic annotation /// 0005515 // protein binding // inferred from physical interaction /// 0005524 // ATP binding // non-traceable author statement /// 0008094 // DNA-dependent ATPase activity // inferred from electronic annotation /// 0017111 // nucleoside-triphosphatase activity …	DNA_replication_Reactome // GenMAPP /// G1_to_S_cell_cycle_Reactome // GenMAPP	---
202616_s_at	-0.896756	0.796258	54609.1	1.00348	2.09e-16	13.4	0.0380682		T3	Hs.200716	methyl CpG binding protein 2 (Rett syndrome)	MECP2	chrXq28	4204	P51608 /// Q59FJ6 /// Q6QHH9 /// Q7Z384 /// Q8N5Q5 /// Q8WYS0	105830 /// 300005 /// 300055 /// 300279 /// 300458 /// 300496 /// 312750	0000122 // negative regulation of transcription from RNA polymerase II promoter // traceable author statement /// 0006350 // transcription // inferred from electronic annotation /// 0006355 // regulation of transcription, DNA-dependent // inferred from electronic annotation	0005634 // nucleus // traceable author statement /// 0005634 // nucleus // inferred from direct assay /// 0005634 // nucleus // inferred from electronic annotation	0003677 // DNA binding // inferred from electronic annotation /// 0003677 // DNA binding // traceable author statement /// 0003714 // transcription corepressor activity // traceable author statement	---	IPR000637 // HMG-I and HMG-Y, DNA-binding // 0.38
228032_s_at	-0.888473	0.812197	54610	1.00301	2.02e-16	13.24	0.0377208		T3	Hs.125056	CDNA FLJ36663 fis, clone UTERU2002826	---	---		---	---	---	---	---	---	---
225332_at	-0.915824	0.22949	53937.5	1.02654	1.99e-16	13.18	0.0376571		T3	Hs.380164	Keratin associated protein 4-7	KRTAP4-7	chr17q12-q21	85287	---	---	---	0045095 // keratin filament // inferred from electronic annotation	0004872 // receptor activity // inferred from electronic annotation	---	---
221802_s_at	-0.940786	0.743998	54604.7	1.0048	1.82e-16	12.86	0.0376023		T3	Hs.501140	KIAA1598	KIAA1598	chr10q25.3	57698	Q68DG1 /// Q6PIM5 /// Q9HCH4 /// Q9NUV0	---	---	---	---	---	IPR000276 // Rhodopsin-like GPCR superfamily // 2.1E-22 /// IPR000276 // Rhodopsin-like GPCR superfamily // 4.7E-22 /// IPR007125 // Histone core // 1.1E-52 /// IPR007125 // Histone core // 8.3E-7
225953_at	-0.925055	0.761994	54606.3	1.00429	1.85e-16	12.9	0.0375		T3	Hs.464912	hypothetical protein FLJ10656	P15RS	chr18q12.2	55197	Q7Z5G8 /// Q96FY9 /// Q96P16 /// Q9NVL4	610347	---	---	0016301 // kinase activity // inferred from electronic annotation	---	IPR002035 // von Willebrand factor, type A // 4.9E-24 /// IPR008400 // Anthrax receptor extracellular // 6.4E-59 /// IPR008253 // Marvel // 1.7E-50 /// IPR010844 // Occludin and RNA polymerase II elongation factor ELL // 7.4E-27
219802_at	-0.949985	0.149397	53313	1.03292	1.82e-16	12.86	0.0374927		T3	---	hypothetical protein FLJ22028	FLJ22028	chr12p12.1	79912	Q8WU10 /// Q9H6P1	---	0006118 // electron transport // inferred from electronic annotation	---	0016491 // oxidoreductase activity // inferred from electronic annotation	---	IPR006076 // FAD dependent oxidoreductase // 3.5E-4
235391_at	-0.877577	0.811302	54610	1.00307	1.91e-16	13.04	0.0374713		T3	Hs.125038	family with sequence similarity 92, member A1 /// similar to CG6405-PA	FAM92A1 /// LOC730572	chr8q22.1		Q32ND3 /// Q6AHW7 /// Q71M28 /// Q8N8R1 /// Q96L09	---	---	---	---	---	IPR002110 // Ankyrin // 0.28 /// IPR002110 // Ankyrin // 0.0026 /// IPR002110 // Ankyrin // 3.3E-9 /// IPR002110 // Ankyrin // 0.029
208999_at	-0.902526	0.763709	54606.4	1.00426	1.89e-16	12.96	0.0374566		T3	Hs.533017	septin 8	SEPT8.	chr5q31	23176	Q92599	608418	0007049 // cell cycle // inferred from electronic annotation	---	0000166 // nucleotide binding // inferred from electronic annotation /// 0005515 // protein binding // inferred from physical interaction /// 0005525 // GTP binding // inferred from electronic annotation	---	---
212051_at	-0.964491	0.0656208	51507.6	1.03602	1.86e-16	12.9	0.0373913		T3	Hs.421622	WAS/WASL interacting protein family, member 2	WIPF2	chr17q21.2	147179	Q8TF74	609692	---	---	0003779 // actin binding // inferred from electronic annotation	---	---
228093_at	-0.871435	0.777471	54607.6	1.00394	1.92e-16	13.04	0.0373639		T2/T3	Hs.590961	Zinc finger protein 599	ZNF599	chr19q13.11	148103	Q96NL3	---	0006350 // transcription // inferred from electronic annotation /// 0006355 // regulation of transcription, DNA-dependent // inferred from electronic annotation	0005622 // intracellular // inferred from electronic annotation /// 0005634 // nucleus // inferred from electronic annotation	0003676 // nucleic acid binding // inferred from electronic annotation /// 0003677 // DNA binding // inferred from electronic annotation /// 0008270 // zinc ion binding // inferred from electronic annotation /// 0046872 // metal ion binding // inferred from electronic annotation	---	---
224901_at	-0.873402	0.573672	54565.2	1.01026	1.9e-16	12.96	0.0373487		T3	Hs.379191	stearoyl-CoA desaturase 5	SCD5	chr4q21.22	79966	Q86SK9 /// Q86UC8 /// Q8NDS0 /// Q9BSN4 /// Q9H7D1	608370	0006629 // lipid metabolism // inferred from electronic annotation /// 0006633 // fatty acid biosynthesis // inferred from electronic annotation /// 0008610 // lipid biosynthesis // inferred from electronic annotation	0005783 // endoplasmic reticulum // inferred from electronic annotation /// 0016020 // membrane // inferred from electronic annotation /// 0016021 // integral to membrane // inferred from electronic annotation	0004768 // stearoyl-CoA 9-desaturase activity // inferred from electronic annotation /// 0005506 // iron ion binding // inferred from electronic annotation /// 0016491 // oxidoreductase activity // inferred from electronic annotation /// 0016717 // oxidoreductase activity, acting on paired donors, with oxidation of a pair of donors resulting in the reduction of molecular oxygen to two molecules o…	---	---
222026_at	-0.895298	0.748519	54605	1.00462	1.79e-16	12.68	0.0371848		T3	Hs.301404	RNA binding motif (RNP1, RRM) protein 3	RBM3	chrXp11.2	5935	P98179 /// Q6XYB6 /// Q9H5V0	300027	0006396 // RNA processing // traceable author statement	---	0000166 // nucleotide binding // inferred from electronic annotation /// 0003676 // nucleic acid binding // inferred from electronic annotation /// 0003723 // RNA binding // traceable author statement /// 0003723 // RNA binding // inferred from electronic annotation	---	---
203542_s_at	-0.89002	0.71385	54601.2	1.00549	1.75e-16	12.58	0.037		T3	Hs.150557	Kruppel-like factor 9	KLF9	chr9q13	687	Q13886	602902	0006357 // regulation of transcription from RNA polymerase II promoter // traceable author statement /// 0007566 // embryo implantation // inferred from electronic annotation /// 0050847 // progesterone receptor signaling pathway // inferred from electronic annotation /// 0006350 // transcription // inferred from electronic annotation /// 0006355 // regulation of transcription, DNA-dependent // i…	0005622 // intracellular // inferred from electronic annotation /// 0005634 // nucleus // inferred from electronic annotation	0003700 // transcription factor activity // traceable author statement /// 0008270 // zinc ion binding // inferred from electronic annotation /// 0046872 // metal ion binding // inferred from electronic annotation /// 0003676 // nucleic acid binding // inferred from electronic annotation /// 0003677 // DNA binding // inferred from electronic annotation /// 0030528 // transcription regulator activ…	Circadian_Exercise // GenMAPP	---
225617_at	-0.905028	0.798206	54609.2	1.00342	1.59e-16	12.18	0.0369091		T3	Hs.129055	outer dense fiber of sperm tails 2	ODF2	chr9q34.11	4957	O14721 /// O60631 /// Q1W2J6 /// Q5BJF6 /// Q6PJQ8 /// Q6UN26 /// Q6ZT88 /// Q7Z5I6 /// Q96FN2	602015	---	---	0005198 // structural molecule activity // traceable author statement	---	IPR000873 // AMP-dependent synthetase and ligase // 1.8E-88 /// IPR008908 // Sarcoglycan alphaepsilon // 1.0E-126
210757_x_at	-0.917605	0.223207	53903.4	1.02722	1.64e-16	12.28	0.0368769		T3	Hs.481980	disabled homolog 2, mitogen-responsive phosphoprotein (Drosophila)	DAB2	chr5p13	1601	P02748 /// P98082	601236	0008283 // cell proliferation // traceable author statement /// 0006955 // immune response // inferred from electronic annotation /// 0006957 // complement activation, alternative pathway // inferred from electronic annotation /// 0006958 // complement activation, classical pathway // inferred from electronic annotation /// 0019835 // cytolysis // inferred from electronic annotation /// 0045087 /…	0005905 // coated pit // inferred from direct assay /// 0005579 // membrane attack complex // inferred from electronic annotation /// 0005615 // extracellular space // inferred from electronic annotation /// 0016020 // membrane // inferred from electronic annotation /// 0016021 // integral to membrane // inferred from electronic annotation /// 0005887 // integral to plasma membrane // traceable a…	0008022 // protein C-terminus binding // inferred from physical interaction /// 0005515 // protein binding // inferred from physical interaction	Complement_Activation_Classical // GenMAPP	IPR000917 // Sulfatase // 1.5E-71
238813_at	-0.912515	0.745678	54604.9	1.00471	1.61e-16	12.24	0.0368675		T3	---	---	---	---		---	---	---	---	---	---	---
226279_at	-0.95222	0.1597	53425	1.03201	1.59e-16	12.18	0.0367976		T3	Hs.25338	protease, serine, 23	PRSS23	chr11q14.1	11098	O95084 /// Q6IBI0 /// Q8WZ85	---	0006508 // proteolysis // inferred from electronic annotation /// 0007165 // signal transduction // inferred from electronic annotation /// 0007186 // G-protein coupled receptor protein signaling pathway // inferred from electronic annotation /// 0007608 // sensory perception of smell // inferred from electronic annotation /// 0050896 // response to stimulus // inferred from electronic annotation	0005615 // extracellular space // inferred from electronic annotation /// 0005634 // nucleus // inferred from direct assay /// 0016020 // membrane // inferred from electronic annotation /// 0016021 // integral to membrane // inferred from electronic annotation	0004252 // serine-type endopeptidase activity // inferred from electronic annotation /// 0008233 // peptidase activity // inferred from electronic annotation /// 0016787 // hydrolase activity // inferred from electronic annotation /// 0001584 // rhodopsin-like receptor activity // inferred from electronic annotation /// 0004871 // signal transducer activity // inferred from electronic annotation …	---	IPR000719 // Protein kinase // 8.0E-65
208939_at	-0.961787	0.339418	54316.6	1.01974	1.64e-16	12.32	0.0367761		T3	Hs.124027	selenophosphate synthetase 1	SEPHS1	chr10p14	22929	P49903	600902	0006464 // protein modification // traceable author statement	---	0000166 // nucleotide binding // inferred from electronic annotation /// 0003824 // catalytic activity // inferred from electronic annotation /// 0004756 // selenide, water dikinase activity // inferred from electronic annotation /// 0005524 // ATP binding // inferred from electronic annotation /// 0005524 // ATP binding // traceable author statement /// 0005525 // GTP binding // traceable author…	---	IPR002916 // Ferric reductase-like transmembrane component // 1.0E-53 /// IPR002916 // Ferric reductase-like transmembrane component // 1.4E-18 /// IPR002937 // Amine oxidase // 2.7E-24 /// IPR002937 // Amine oxidase // 7.0E-34 /// IPR010918 // AIR synthase related protein, C-terminal // 1.1E-4
220748_s_at	-0.887381	0.83102	54610.8	1.00262	1.64e-16	12.28	0.0367665		T3	Hs.631551	zinc finger protein 580	ZNF580	chr19q13.42	51157	Q6ZWC9 /// Q9UK33	---	0006350 // transcription // inferred from electronic annotation /// 0006355 // regulation of transcription, DNA-dependent // inferred from electronic annotation	0005622 // intracellular // inferred from electronic annotation /// 0005634 // nucleus // inferred from electronic annotation	0003677 // DNA binding // inferred from electronic annotation /// 0008270 // zinc ion binding // inferred from electronic annotation /// 0046872 // metal ion binding // inferred from electronic annotation /// 0003676 // nucleic acid binding // inferred from electronic annotation	---	IPR001037 // Retroviral integrase, C-terminal // 5.1E-16 /// IPR001584 // Integrase, catalytic domain // 1.5E-9 /// IPR002156 // RNase H // 1.6E-34
206702_at	-0.878002	0.801532	54609.5	1.00332	1.69e-16	12.46	0.0367552		T1/T3	Hs.89640	TEK tyrosine kinase, endothelial (venous malformations, multiple cutaneous and mucosal)	TEK	chr9p21	7010	Q02763 /// Q59HG2 /// Q8IV34 /// Q8IXB8	600195 /// 600221	0006468 // protein amino acid phosphorylation // inferred from electronic annotation /// 0007160 // cell-matrix adhesion // inferred from electronic annotation /// 0007165 // signal transduction // traceable author statement /// 0007169 // transmembrane receptor protein tyrosine kinase signaling pathway // traceable author statement /// 0007267 // cell-cell signaling // traceable author statement…	0005615 // extracellular space // inferred from electronic annotation /// 0005887 // integral to plasma membrane // traceable author statement /// 0016020 // membrane // inferred from electronic annotation /// 0016021 // integral to membrane // inferred from electronic annotation	0000166 // nucleotide binding // inferred from electronic annotation /// 0004714 // transmembrane receptor protein tyrosine kinase activity // traceable author statement /// 0004872 // receptor activity // inferred from electronic annotation /// 0004872 // receptor activity // traceable author statement /// 0005524 // ATP binding // inferred from electronic annotation /// 0016301 // kinase activi…	---	---
242366_at	-0.920444	0.788205	54608.6	1.00367	1.51e-16	12.04	0.0367073		T2/T3	Hs.620701	KIAA0701 protein	KIAA0701	chr12q23.1	23074	A0JNW5 /// O75183 /// Q63HQ7 /// Q8NDL1 /// Q96C30 /// Q9BTS5 /// Q9H0F1	---	---	---	---	---	---
225887_at	-0.951578	0.205878	53800.9	1.02882	1.67e-16	12.4	0.0366864		T3	Hs.318526	chromosome 13 open reading frame 23	C13orf23	chr13q13.3	80209	Q6P2S2 /// Q7Z3X5 /// Q86XN7 /// Q8N3D2 /// Q8N3P1 /// Q9H9M1	---	---	---	0004339 // glucan 1,4-alpha-glucosidase activity // inferred from electronic annotation	---	---
228151_at	-0.960074	0.582019	54568.6	1.00999	1.66e-16	12.36	0.0366766		T3	Hs.293796	Transcribed locus	---	---		---	---	---	---	---	---	---
213405_at	-0.889863	0.785905	54608.4	1.0037	1.65e-16	12.32	0.0366667		T2/T3	Hs.529044	RAB22A, member RAS oncogene family	RAB22A	chr20q13.32	57403	Q6ZPB8 /// Q96IY7 /// Q9UL26	---	0006897 // endocytosis // inferred from direct assay /// 0007032 // endosome organization and biogenesis // inferred from expression pattern /// 0007264 // small GTPase mediated signal transduction // inferred from electronic annotation /// 0015031 // protein transport // inferred from electronic annotation /// 0006810 // transport // inferred from electronic annotation	0005769 // early endosome // inferred from direct assay /// 0005886 // plasma membrane // inferred from direct assay	0000166 // nucleotide binding // inferred from electronic annotation /// 0003924 // GTPase activity // traceable author statement /// 0005515 // protein binding // inferred from physical interaction /// 0005515 // protein binding // non-traceable author statement /// 0005525 // GTP binding // traceable author statement /// 0005525 // GTP binding // inferred from electronic annotation	---	IPR000672 // Tetrahydrofolate dehydrogenase/cyclohydrolase // 1.3E-51 /// IPR000672 // Tetrahydrofolate dehydrogenase/cyclohydrolase // 2.3E-10
201124_at	-0.874867	0.812092	54610	1.00303	1.52e-16	12.06	0.0366565		T3	Hs.536663	integrin, beta 5	ITGB5	chr3q21.2	3693	P18084	147561	0007155 // cell adhesion // inferred from electronic annotation /// 0007160 // cell-matrix adhesion // inferred from electronic annotation /// 0007229 // integrin-mediated signaling pathway // inferred from electronic annotation /// 0007275 // development // inferred from electronic annotation	0005615 // extracellular space // inferred from electronic annotation /// 0008305 // integrin complex // inferred from electronic annotation /// 0016020 // membrane // inferred from electronic annotation /// 0016021 // integral to membrane // inferred from electronic annotation	0004872 // receptor activity // inferred from electronic annotation /// 0005178 // integrin binding // inferred from electronic annotation /// 0005515 // protein binding // inferred from electronic annotation	---	---
224645_at	-0.913451	0.747374	54604.9	1.00465	1.45e-16	11.94	0.0365138		T3	Hs.643279	Eukaryotic translation initiation factor 4E binding protein 2	EIF4EBP2	chr10q21-q22	1979	Q13542 /// Q6FG68	602224	0008286 // insulin receptor signaling pathway // inferred from electronic annotation /// 0017148 // negative regulation of protein biosynthesis // inferred from electronic annotation /// 0019933 // cAMP-mediated signaling // inferred from electronic annotation /// 0045947 // negative regulation of translational initiation // inferred from electronic annotation /// 0006417 // regulation of protein…	---	0005515 // protein binding // inferred from physical interaction /// 0008190 // eukaryotic initiation factor 4E binding // inferred from electronic annotation	Translation_Factors // GenMAPP	IPR007087 // Zn-finger, C2H2 type // 1.0E-7 /// IPR007087 // Zn-finger, C2H2 type // 2.4E-6 /// IPR007087 // Zn-finger, C2H2 type // 3.4E-6 /// IPR007087 // Zn-finger, C2H2 type // 4.3E-7 /// IPR003309 // Transcriptional regulator SCAN // 1.8E-43
226587_at	-0.909019	0.832006	54610.8	1.00259	1.37e-16	11.74	0.0360123		T3	Hs.592473	CDNA FLJ33569 fis, clone BRAMY2010317	---	---		Q96Q13	---	---	---	---	---	---
229075_at	-0.937005	0.0291161	48917.9	1.03141	1.34e-16	11.66	0.0358769		T3	Hs.406574	Transcribed locus	---	---		---	---	---	---	---	---	---
235919_at	-0.988567	0.476249	54507.3	1.01373	1.28e-16	11.48	0.0355418		T3	Hs.187621	Transcribed locus	---	---		---	---	---	---	---	---	---
217967_s_at	-0.9286	0.414718	54442.1	1.01641	1.29e-16	11.5	0.0354938		T3	Hs.518662	family with sequence similarity 129, member A	FAM129A	chr1q25	116496	Q2TTR2 /// Q9BZQ8	---	0008150 // biological_process // ---	0005575 // cellular_component // ---	0003674 // molecular_function // ---	---	---
218587_s_at	-0.911112	0.806193	54609.8	1.00321	1.27e-16	11.42	0.0354658		T3	Hs.231750	chromosome 3 open reading frame 9	C3orf9	chr3q13.33	56983	Q6ZTC9 /// Q8NBL1 /// Q9NRV2	---	---	0005615 // extracellular space // inferred from electronic annotation /// 0005783 // endoplasmic reticulum // inferred from electronic annotation	---	---	IPR001873 // Na+ channel, amiloride-sensitive // 2.3E-17 /// IPR001873 // Na+ channel, amiloride-sensitive // 4.0E-106 /// IPR000175 // Sodium:neurotransmitter symporter // 1.0E-126 /// IPR000175 // Sodium:neurotransmitter symporter // 1.1E-15 /// IPR000175 // Sodium:neurotransmitter symporter // 1.7E-27 /// IPR001518 // Argininosuccinate synthase // 2.9E-49 /// IPR001518 // Argininosuccinate syn…
201279_s_at	-0.93506	0.192842	53710.6	1.02987	1.26e-16	11.38	0.0354517		T3	Hs.481980	disabled homolog 2, mitogen-responsive phosphoprotein (Drosophila)	DAB2	chr5p13	1601	P02748 /// P98082	601236	0008283 // cell proliferation // traceable author statement /// 0006955 // immune response // inferred from electronic annotation /// 0006957 // complement activation, alternative pathway // inferred from electronic annotation /// 0006958 // complement activation, classical pathway // inferred from electronic annotation /// 0019835 // cytolysis // inferred from electronic annotation /// 0045087 /…	0005905 // coated pit // inferred from direct assay /// 0005579 // membrane attack complex // inferred from electronic annotation /// 0005615 // extracellular space // inferred from electronic annotation /// 0016020 // membrane // inferred from electronic annotation /// 0016021 // integral to membrane // inferred from electronic annotation /// 0005887 // integral to plasma membrane // traceable a…	0008022 // protein C-terminus binding // inferred from physical interaction /// 0005515 // protein binding // inferred from physical interaction	Complement_Activation_Classical // GenMAPP	IPR000917 // Sulfatase // 1.5E-71
229712_at	-0.908268	0.5108	54532.3	1.01263	1.21e-16	11.3	0.0354232		T3	Hs.546299	small nuclear RNA activating complex, polypeptide 3, 50kDa	SNAPC3	chr9p22.3	6619	Q2VPI6 /// Q92966	602348	0006350 // transcription // inferred from electronic annotation /// 0006355 // regulation of transcription, DNA-dependent // inferred from electronic annotation /// 0006366 // transcription from RNA polymerase II promoter // traceable author statement /// 0006383 // transcription from RNA polymerase III promoter // traceable author statement /// 0009301 // snRNA transcription // traceable author …	0005634 // nucleus // traceable author statement /// 0005634 // nucleus // inferred from electronic annotation	0003677 // DNA binding // traceable author statement /// 0003677 // DNA binding // inferred from electronic annotation	---	---
202330_s_at	-0.912411	0.836589	54611	1.00248	1.22e-16	11.32	0.035375		T2/T3	Hs.191334	uracil-DNA glycosylase	UNG	chr12q23-q24.1	7374	P13051 /// Q68DM5 /// Q6FHS8	191525 /// 608106	0006284 // base-excision repair // traceable author statement /// 0008152 // metabolism // inferred from electronic annotation /// 0006281 // DNA repair // inferred from electronic annotation /// 0006284 // base-excision repair // inferred from electronic annotation /// 0006974 // response to DNA damage stimulus // inferred from electronic annotation /// 0006281 // DNA repair // traceable author …	0005634 // nucleus // non-traceable author statement /// 0005739 // mitochondrion // inferred from electronic annotation /// 0005634 // nucleus // inferred from electronic annotation	0004844 // uracil DNA N-glycosylase activity // non-traceable author statement /// 0005515 // protein binding // inferred from physical interaction /// 0016798 // hydrolase activity, acting on glycosyl bonds // inferred from electronic annotation /// 0004844 // uracil DNA N-glycosylase activity // inferred from electronic annotation /// 0016787 // hydrolase activity // inferred from electronic an…	---	IPR000409 // Beige/BEACH domain // 1.0E-126
1558142_at	-0.941253	0.0504442	50748	1.03449	1.14e-16	11.06	0.0347799		T3	Hs.372082	trinucleotide repeat containing 6B	TNRC6B	chr22q13.1	23112	Q9UPQ9	---	---	---	0000166 // nucleotide binding // inferred from electronic annotation /// 0003676 // nucleic acid binding // inferred from electronic annotation	---	IPR001309 // Caspase-1, p20 // 1.1E-98 /// IPR001875 // Death effector protein // 1.6E-39 /// IPR001875 // Death effector protein // 3.8E-36 /// IPR000504 // RNA-binding region RNP-1 (RNA recognition motif) // 3.9E-13
215731_s_at	-0.977109	0.382029	54395.9	1.01779	1.13e-16	11.02	0.0347634		T3	Hs.577404	M-phase phosphoprotein 9	MPHOSPH9	chr12q24.31	10198	Q99550	605501	0000074 // regulation of progression through cell cycle // traceable author statement /// 0000087 // M phase of mitotic cell cycle // traceable author statement	0005794 // Golgi apparatus // traceable author statement /// 0016020 // membrane // inferred from electronic annotation	---	---	IPR000232 // Heat shock factor (HSF)-type DNA-binding domain // 4.5 /// IPR000232 // Heat shock factor (HSF)-type DNA-binding domain // 5.3E-4
1556035_s_at	-0.897011	0.780728	54607.9	1.00382	1.11e-16	10.94	0.0346203		T3	---	zinc finger protein 207	ZNF207	chr17q11.2	7756	Q53XS9 /// Q59G94 /// Q8N395	603428	0006355 // regulation of transcription, DNA-dependent // non-traceable author statement	0005622 // intracellular // inferred from electronic annotation /// 0005634 // nucleus // non-traceable author statement	0003676 // nucleic acid binding // inferred from electronic annotation /// 0003700 // transcription factor activity // non-traceable author statement /// 0008270 // zinc ion binding // inferred from electronic annotation /// 0008270 // zinc ion binding // non-traceable author statement /// 0046872 // metal ion binding // inferred from electronic annotation	---	---
221641_s_at	-0.948317	0.671678	54594.5	1.0068	1.07e-16	10.86	0.0344762		T3	Hs.298885	acyl-CoA thioesterase 9	ACOT9	chrXp22.11	23597	Q96EA2 /// Q9H2R8 /// Q9Y305	---	0006637 // acyl-CoA metabolism // inferred from sequence or structural similarity	0005739 // mitochondrion // inferred from sequence or structural similarity	0003986 // acetyl-CoA hydrolase activity // inferred from sequence or structural similarity /// 0004759 // serine esterase activity // inferred from electronic annotation /// 0005515 // protein binding // inferred from sequence or structural similarity /// 0016787 // hydrolase activity // inferred from electronic annotation	---	--- // --- // 0.0011 /// --- // --- // 0.32 /// --- // --- // 0.0030 /// IPR001092 // Basic helix-loop-helix dimerization domain bHLH // 2.9E-19 /// IPR008466 // Protein phosphatase inhibitor, 1DARPP-32 // 1.0E-126
203042_at	-0.888686	0.802104	54609.5	1.00328	1.06e-16	10.74	0.0342038		T3	Hs.496684	lysosomal-associated membrane protein 2	LAMP2	chrXq24	3920	P13473 /// Q6Q3G8	300257 /// 309060	---	0005624 // membrane fraction // inferred from direct assay /// 0005765 // lysosomal membrane // inferred from direct assay /// 0005770 // late endosome // inferred from direct assay /// 0016020 // membrane // inferred from electronic annotation /// 0016021 // integral to membrane // inferred from electronic annotation /// 0031088 // platelet dense granule membrane // inferred from direct assay //…	---	---	---
212322_at	-0.973188	0.204875	53794.8	1.02884	1e-16	10.6	0.0340836		T3	Hs.499984	sphingosine-1-phosphate lyase 1	SGPL1	chr10q21	8879	O95470	603729	0006629 // lipid metabolism // inferred from electronic annotation /// 0006672 // ceramide metabolism // inferred from direct assay /// 0006915 // apoptosis // inferred from direct assay /// 0019752 // carboxylic acid metabolism // inferred from electronic annotation /// 0030149 // sphingolipid catabolism // non-traceable author statement /// 0006915 // apoptosis // inferred from electronic annot…	0005783 // endoplasmic reticulum // inferred from electronic annotation /// 0016020 // membrane // inferred from electronic annotation /// 0016021 // integral to membrane // inferred from electronic annotation /// 0030176 // integral to endoplasmic reticulum membrane // non-traceable author statement	0008117 // sphinganine-1-phosphate aldolase activity // non-traceable author statement /// 0016829 // lyase activity // inferred from electronic annotation /// 0016831 // carboxy-lyase activity // inferred from electronic annotation /// 0008117 // sphinganine-1-phosphate aldolase activity // inferred from electronic annotation	---	IPR009787 // Protein of unknown function DUF1352 // 1.0E-126 /// IPR000192 // Aminotransferase, class V // 9.5E-5
219000_s_at	-0.944504	0.620526	54581.7	1.00848	1e-16	10.6	0.0339744		T3	Hs.315167	defective in sister chromatid cohesion homolog 1 (S. cerevisiae)	DCC1	chr8q24.12	79075	Q969N5 /// Q9BVC3	---	---	---	---	---	IPR008661 // L6 membrane // 6.0E-118
34031_i_at	-0.935157	0.807474	54609.9	1.00318	9.86e-17	10.52	0.0339355		T3	Hs.531987	KRIT1, ankyrin repeat containing	KRIT1	chr7q21-q22	889	O00522	116860 /// 604214	0007264 // small GTPase mediated signal transduction // traceable author statement	0005856 // cytoskeleton // inferred from electronic annotation	0005083 // small GTPase regulator activity // traceable author statement /// 0005488 // binding // inferred from electronic annotation /// 0005515 // protein binding // inferred from physical interaction /// 0005515 // protein binding // inferred from electronic annotation	---	IPR001128 // Cytochrome P450 // 1.1E-6 /// IPR001128 // Cytochrome P450 // 1.0E-126 /// IPR007365 // Transferrin receptor-like dimerisation domain // 8.2E-53 /// IPR003137 // Protease-associated PA // 1.0E-16 /// IPR007484 // Peptidase M28 // 1.2E-88 /// IPR007110 // Immunoglobulin-like // 1.4E-7
203180_at	-0.900947	0.0011104	33850.5	1.02224	1.02e-16	10.62	0.0339297		T3	Hs.459538	aldehyde dehydrogenase 1 family, member A3	ALDH1A3	chr15q26.3	220	P47895 /// Q3KRG0 /// Q6ZV55 /// Q7Z3A2	600463	0006066 // alcohol metabolism // traceable author statement /// 0006629 // lipid metabolism // traceable author statement /// 0008152 // metabolism // inferred from electronic annotation /// 0042573 // retinoic acid metabolism // inferred from electronic annotation /// 0043065 // positive regulation of apoptosis // inferred from electronic annotation /// 0048048 // embryonic eye morphogenesis // …	---	0004028 // 3-chloroallyl aldehyde dehydrogenase activity // traceable author statement /// 0004030 // aldehyde dehydrogenase [NAD(P)+] activity // inferred from electronic annotation /// 0016491 // oxidoreductase activity // inferred from electronic annotation	---	IPR000276 // Rhodopsin-like GPCR superfamily // 2.8E-15
206958_s_at	-0.934427	0.792882	54608.8	1.00356	9.62e-17	10.46	0.0338511		T3	Hs.533855	UPF3 regulator of nonsense transcripts homolog A (yeast)	UPF3A	chr13q34	65110	Q6ZVN2 /// Q9H1J1	605530	0000184 // mRNA catabolism, nonsense-mediated decay // non-traceable author statement /// 0006810 // transport // inferred from electronic annotation /// 0051028 // mRNA transport // inferred from electronic annotation /// 0000184 // mRNA catabolism, nonsense-mediated decay // inferred from electronic annotation	0005634 // nucleus // non-traceable author statement /// 0005737 // cytoplasm // non-traceable author statement /// 0005634 // nucleus // inferred from electronic annotation	0000166 // nucleotide binding // inferred from electronic annotation /// 0003723 // RNA binding // inferred from electronic annotation /// 0005487 // nucleocytoplasmic transporter activity // non-traceable author statement /// 0005515 // protein binding // inferred from physical interaction	---	---
213313_at	-0.932399	0.790452	54608.7	1.00362	9.34e-17	10.4	0.0337662		T3	Hs.271341	RAB GTPase activating protein 1	RABGAP1	chr9q33.2	23637	Q05CW2 /// Q6NWM5 /// Q6ZMY1 /// Q99679 /// Q9HA28 /// Q9P0E2 /// Q9UG67 /// Q9Y3P9	---	0007049 // cell cycle // traceable author statement /// 0007165 // signal transduction // inferred from electronic annotation /// 0007186 // G-protein coupled receptor protein signaling pathway // inferred from electronic annotation /// 0007186 // G-protein coupled receptor protein signaling pathway // traceable author statement	0005813 // centrosome // traceable author statement /// 0005829 // cytosol // traceable author statement /// 0005875 // microtubule associated complex // traceable author statement /// 0016020 // membrane // inferred from electronic annotation /// 0016021 // integral to membrane // inferred from electronic annotation /// 0005887 // integral to plasma membrane // traceable author statement	0005096 // GTPase activator activity // traceable author statement /// 0015631 // tubulin binding // traceable author statement /// 0001584 // rhodopsin-like receptor activity // inferred from electronic annotation /// 0004871 // signal transducer activity // inferred from electronic annotation /// 0004872 // receptor activity // inferred from electronic annotation /// 0004930 // G-protein couple…	---	IPR001356 // Homeobox // 3.3E-23
227296_at	-0.918466	0.702608	54599.8	1.00571	8.92e-17	10.32	0.0336156		T3	Hs.7678	major facilitator superfamily domain containing 3	MFSD3	chr8q24.3	113655	Q96ES6	---	---	---	---	---	---
214239_x_at	-0.94047	0.799605	54609.4	1.00335	8.43e-17	10.06	0.0329836		T3	Hs.371617	polycomb group ring finger 2	PCGF2	chr17q12	7703	P35227	600346	0006350 // transcription // inferred from electronic annotation /// 0006355 // regulation of transcription, DNA-dependent // inferred from electronic annotation	0005634 // nucleus // inferred from electronic annotation /// 0016604 // nuclear body // inferred from electronic annotation	0003700 // transcription factor activity // traceable author statement /// 0005515 // protein binding // inferred from electronic annotation /// 0008270 // zinc ion binding // inferred from electronic annotation /// 0046872 // metal ion binding // inferred from electronic annotation /// 0003677 // DNA binding // inferred from electronic annotation	---	---
231984_at	-0.899674	0.829601	54610.7	1.00266	8.49e-17	10.08	0.0329412		T3	Hs.193268	methylthioadenosine phosphorylase	MTAP	chr9p21	4507	Q05DJ2 /// Q13126 /// Q6FHP1 /// Q6FHT1 /// Q8NI75 /// Q8WV80 /// Q9NRK7	156540	0006139 // nucleobase, nucleoside, nucleotide and nucleic acid metabolism // traceable author statement /// 0006139 // nucleobase, nucleoside, nucleotide and nucleic acid metabolism // inferred from electronic annotation	---	0004645 // phosphorylase activity // traceable author statement /// 0016763 // transferase activity, transferring pentosyl groups // inferred from electronic annotation /// 0017061 // S-methyl-5-thioadenosine phosphorylase activity // inferred from electronic annotation /// 0016740 // transferase activity // inferred from electronic annotation /// 0016757 // transferase activity, transferring gly…	---	---
211052_s_at	-0.911049	0.818462	54610.3	1.00287	7.97e-17	9.9	0.0325658		T3	Hs.464391	tubulin folding cofactor D /// tubulin folding cofactor D	TBCD	chr17q25.3	6904	Q6ZPB7 /// Q9BRC2 /// Q9BTW9	604649	0006457 // protein folding // traceable author statement /// 0007025 // beta-tubulin folding // traceable author statement /// 0006457 // protein folding // inferred from electronic annotation	0005874 // microtubule // traceable author statement	0051087 // chaperone binding // traceable author statement	---	IPR000203 // GPS domain // 4.6E-21 /// IPR000832 // G-protein coupled receptor family 2 (secretin-like) // 4.9E-96 /// IPR000342 // Regulator of G protein // 2.1E-8 /// IPR001683 // Phox-like // 1.0E-31 /// IPR000014 // PAS domain // 1.1E-14 /// IPR001092 // Basic helix-loop-helix dimerization domain bHLH // 3.4E-5 /// IPR001610 // PAC motif // 3.4E-10 /// IPR000357 // HEAT // 0.0011
201668_x_at	-0.888883	0.115107	52832.7	1.0347	7.8e-17	9.86	0.0325413		T3	Hs.519909	myristoylated alanine-rich protein kinase C substrate	MARCKS	chr6q22.2	4082	P29966 /// Q05C82 /// Q6NVI1	177061	0006928 // cell motility // not recorded	0005886 // plasma membrane // not recorded /// 0015629 // actin cytoskeleton // traceable author statement /// 0016020 // membrane // inferred from electronic annotation	0005516 // calmodulin binding // traceable author statement /// 0051015 // actin filament binding // traceable author statement /// 0003779 // actin binding // inferred from electronic annotation /// 0005516 // calmodulin binding // inferred from electronic annotation	---	---
208808_s_at	-0.907461	0.796932	54609.2	1.00346	7.51e-17	9.74	0.0322517		T1/T3	Hs.434953	high-mobility group box 2	HMGB2	chr4q31	3148	P26583 /// Q5U071 /// Q96J53	163906	0006260 // DNA replication // traceable author statement /// 0006268 // DNA unwinding during replication // traceable author statement /// 0006281 // DNA repair // traceable author statement /// 0006288 // base-excision repair, DNA ligation // inferred from direct assay /// 0006325 // establishment and/or maintenance of chromatin architecture // non-traceable author statement /// 0006334 // nucle…	0000228 // nuclear chromosome // traceable author statement /// 0000785 // chromatin // inferred from electronic annotation /// 0000793 // condensed chromosome // inferred from direct assay /// 0005634 // nucleus // inferred from direct assay /// 0005737 // cytoplasm // inferred from direct assay /// 0048471 // perinuclear region // inferred from direct assay /// 0005634 // nucleus // inferred fr…	0003690 // double-stranded DNA binding // traceable author statement /// 0003697 // single-stranded DNA binding // traceable author statement /// 0003700 // transcription factor activity // traceable author statement /// 0008301 // DNA bending activity // inferred from direct assay /// 0003677 // DNA binding // inferred from electronic annotation /// 0003677 // DNA binding // traceable author sta…	---	IPR001849 // Pleckstrin-like // 1.3E-22 /// IPR001164 // Human Rev interacting-like protein (hRIP) // 1.5E-49 /// IPR002110 // Ankyrin // 8.1E-8 /// IPR002110 // Ankyrin // 0.027 /// IPR000242 // Tyrosine specific protein phosphatase // 4.5E-82 /// IPR006762 // Gtr1/RagA G protein // 1.9E-124 /// IPR006762 // Gtr1/RagA G protein // 1.9E-124
242019_at	-0.953845	0.214258	53853.7	1.0281	7.16e-17	9.6	0.0318937		T3	Hs.506829	LAG1 homolog, ceramide synthase 6 (S. cerevisiae)	LASS6	chr2q24.3	253782	Q32M63 /// Q6ZMG9	---	0006355 // regulation of transcription, DNA-dependent // inferred from electronic annotation /// 0008610 // lipid biosynthesis // inferred from electronic annotation	0005634 // nucleus // inferred from electronic annotation /// 0005783 // endoplasmic reticulum // inferred from electronic annotation /// 0016020 // membrane // inferred from electronic annotation /// 0016021 // integral to membrane // inferred from electronic annotation	0003700 // transcription factor activity // inferred from electronic annotation /// 0043565 // sequence-specific DNA binding // inferred from electronic annotation /// 0003677 // DNA binding // inferred from electronic annotation	---	IPR001356 // Homeobox // 0.014
209288_s_at	-0.964778	0.0375413	49805.9	1.0327	6.68e-17	9.44	0.0314667		T3	Hs.369574	CDC42 effector protein (Rho GTPase binding) 3	CDC42EP3	chr2p21	10602	Q9UKI2	606133	0007165 // signal transduction // traceable author statement /// 0008360 // regulation of cell shape // inferred from electronic annotation	0015629 // actin cytoskeleton // inferred from direct assay /// 0005856 // cytoskeleton // inferred from electronic annotation	0005515 // protein binding // inferred from electronic annotation /// 0005519 // cytoskeletal regulatory protein binding // traceable author statement	---	IPR007241 // Autophagy protein Apg9 // 2.0E-117 /// IPR008254 // Flavodoxin/nitric oxide synthase // 6.1E-54 /// IPR003097 // FAD-binding // 1.5E-122 /// IPR001433 // Oxidoreductase FAD/NAD(P)-binding // 1.4E-29 /// IPR004030 // Nitric oxide synthase, NOS // 1.0E-126
1569190_at	-0.985855	0.171873	53541.4	1.03095	5.74e-17	9.06	0.0304027		T1/T3	Hs.404000	sodium channel and clathrin linker 1	SCLT1	chr4q28.2	132320	Q0VAH2 /// Q6P2M4 /// Q96NL6	---	---	---	---	---	IPR001849 // Pleckstrin-like // 5.8E-23 /// IPR001452 // SH3 // 2.6E-12
238191_at	-0.951518	0.769884	54606.9	1.00408	5.67e-17	9.02	0.0303704		T3	Hs.603084	Transcribed locus	---	---		---	---	---	---	---	---	---
228329_at	-0.929271	0.00566109	41884.2	1.02479	5.77e-17	9.06	0.030301		T1/T3	---	---	---	---		---	---	---	---	---	---	---
226897_s_at	-0.912272	0.825442	54610.5	1.00275	5.1e-17	8.76	0.0296949		T3	Hs.371856	zinc finger CCCH-type containing 7A	ZC3H7A	chr16p13-p12	29066	Q8IWJ6 /// Q8IWR0 /// Q9NXC8	---	---	0005622 // intracellular // inferred from electronic annotation /// 0005634 // nucleus // inferred from electronic annotation	0003676 // nucleic acid binding // inferred from electronic annotation /// 0008270 // zinc ion binding // inferred from electronic annotation /// 0046872 // metal ion binding // inferred from electronic annotation /// 0005488 // binding // inferred from electronic annotation	---	---
240873_x_at	-0.956688	0.367429	54370.4	1.01846	5.21e-17	8.78	0.0296622		T3	Hs.481980	disabled homolog 2, mitogen-responsive phosphoprotein (Drosophila)	DAB2	chr5p13	1601	P02748 /// P98082	601236	0008283 // cell proliferation // traceable author statement /// 0006955 // immune response // inferred from electronic annotation /// 0006957 // complement activation, alternative pathway // inferred from electronic annotation /// 0006958 // complement activation, classical pathway // inferred from electronic annotation /// 0019835 // cytolysis // inferred from electronic annotation /// 0045087 /…	0005905 // coated pit // inferred from direct assay /// 0005579 // membrane attack complex // inferred from electronic annotation /// 0005615 // extracellular space // inferred from electronic annotation /// 0016020 // membrane // inferred from electronic annotation /// 0016021 // integral to membrane // inferred from electronic annotation /// 0005887 // integral to plasma membrane // traceable a…	0008022 // protein C-terminus binding // inferred from physical interaction /// 0005515 // protein binding // inferred from physical interaction	Complement_Activation_Classical // GenMAPP	---
227041_at	-0.978144	0.780664	54607.9	1.00384	4.97e-17	8.62	0.0293197		T3	Hs.30977	CDNA FLJ31513 fis, clone NT2RI1000127	---	---		---	---	---	---	---	---	---
225814_at	-0.979784	0.693937	54598.6	1.006	4.64e-17	8.46	0.0291724		T3	Hs.435103	5'-3' exoribonuclease 1	XRN1	chr3q23	54464	Q8IZH2	607994	0007049 // cell cycle // inferred from electronic annotation /// 0045786 // negative regulation of progression through cell cycle // inferred from electronic annotation	0005622 // intracellular // inferred from electronic annotation /// 0005634 // nucleus // inferred from electronic annotation	0003677 // DNA binding // inferred from electronic annotation /// 0003723 // RNA binding // inferred from electronic annotation /// 0004527 // exonuclease activity // inferred from electronic annotation /// 0016787 // hydrolase activity // inferred from electronic annotation /// 0003676 // nucleic acid binding // inferred from electronic annotation /// 0004518 // nuclease activity // inferred fro…	---	---
215073_s_at	-0.988195	0.0620831	51351.7	1.03576	4.74e-17	8.5	0.0291096		T3	Hs.651199	nuclear receptor subfamily 2, group F, member 2	NR2F2	chr15q26	7026	P24468 /// Q3KQR7	107773	0001764 // neuron migration // inferred from electronic annotation /// 0006350 // transcription // inferred from electronic annotation /// 0006357 // regulation of transcription from RNA polymerase II promoter // traceable author statement /// 0006629 // lipid metabolism // traceable author statement /// 0007165 // signal transduction // traceable author statement /// 0009952 // anterior/posterio…	0005634 // nucleus // traceable author statement /// 0005634 // nucleus // inferred from electronic annotation	0003700 // transcription factor activity // inferred from electronic annotation /// 0003706 // ligand-regulated transcription factor activity // traceable author statement /// 0003707 // steroid hormone receptor activity // inferred from electronic annotation /// 0003714 // transcription corepressor activity // traceable author statement /// 0008270 // zinc ion binding // inferred from electronic…	Nuclear_Receptors // GenMAPP	---
201599_at	-0.908381	0.80113	54609.5	1.00333	4.81e-17	8.52	0.0290785		T3	Hs.523332	ornithine aminotransferase (gyrate atrophy)	OAT	chr10q26	4942	P04181 /// Q59HE2 /// Q68CS0 /// Q6IAV9	258870	0006520 // amino acid metabolism // not recorded /// 0006591 // ornithine metabolism // not recorded /// 0007601 // visual perception // traceable author statement	0005739 // mitochondrion // traceable author statement /// 0005759 // mitochondrial matrix // non-traceable author statement /// 0005739 // mitochondrion // inferred from electronic annotation	0004587 // ornithine-oxo-acid transaminase activity // traceable author statement /// 0016740 // transferase activity // inferred from electronic annotation /// 0030170 // pyridoxal phosphate binding // inferred from electronic annotation /// 0004587 // ornithine-oxo-acid transaminase activity // inferred from electronic annotation /// 0008483 // transaminase activity // inferred from electronic …	---	---
212606_at	-0.982147	0.267978	54107.2	1.02437	4.65e-17	8.46	0.0290722		T3	Hs.480116	WD repeat and FYVE domain containing 3	WDFY3	chr4q21.23	23001	Q8IZQ1	---	---	0005737 // cytoplasm // inferred from electronic annotation /// 0016020 // membrane // inferred from electronic annotation	0003831 // beta-N-acetylglucosaminylglycopeptide beta-1,4-galactosyltransferase activity // inferred from electronic annotation /// 0008270 // zinc ion binding // inferred from electronic annotation /// 0046872 // metal ion binding // inferred from electronic annotation	---	IPR002048 // Calcium-binding EF-hand // 2.1E-7 /// IPR002048 // Calcium-binding EF-hand // 4.8E-8 /// IPR002048 // Calcium-binding EF-hand // 5.1E-9 /// IPR002048 // Calcium-binding EF-hand // 4.6E-8
226394_at	-0.992506	0.460282	54493.1	1.0143	3.91e-17	8.1	0.0290323		T1/T3	Hs.573490	membrane-associated ring finger (C3HC4) 5	MARCH5	chr10q23.32	54708	Q9NX47	610637	---	---	0005515 // protein binding // inferred from electronic annotation /// 0008270 // zinc ion binding // inferred from electronic annotation	---	---
229300_at	-0.941068	0.00813548	43590.1	1.02591	3.95e-17	8.12	0.029		T1/T3	Hs.4290	CDNA FLJ37366 fis, clone BRAMY2024416	---	---		---	---	---	---	---	---	IPR000294 // Vitamin K-dependent carboxylation/gamma-carboxyglutamic region // 2.9E-11
222803_at	-0.958344	0.0334912	49417.4	1.0326	4.02e-17	8.12	0.0288968		T1/T3	Hs.405619	phosphoribosyl transferase domain containing 1	PRTFDC1	chr10p12.1	56952	Q53HA7 /// Q59EL9 /// Q9NRG1	---	0006166 // purine ribonucleoside salvage // inferred from electronic annotation /// 0009116 // nucleoside metabolism // inferred from electronic annotation	0005737 // cytoplasm // inferred from electronic annotation	0004422 // hypoxanthine phosphoribosyltransferase activity // inferred from electronic annotation /// 0016740 // transferase activity // inferred from electronic annotation /// 0016757 // transferase activity, transferring glycosyl groups // inferred from electronic annotation /// 0000287 // magnesium ion binding // inferred from electronic annotation /// 0046872 // metal ion binding // inferred …	---	IPR005547 // Longevity-assurance protein (LAG1) // 5.4E-76
217100_s_at	-0.961332	0.684656	54597	1.00625	4.5e-17	8.34	0.0288581		T3	Hs.518524	UBX domain containing 7	UBXD7	chr3q29	26043	O94888 /// Q8NAB5	---	---	---	---	---	--- // --- // 1.6E-29
209627_s_at	-0.996042	0.680237	54596.2	1.00646	4.03e-17	8.12	0.0287943		T3	Hs.520259	oxysterol binding protein-like 3	OSBPL3	chr7p15	26031	Q9H4L5	606732	0006869 // lipid transport // inferred from electronic annotation /// 0008202 // steroid metabolism // inferred from electronic annotation /// 0006810 // transport // inferred from electronic annotation	---	---	---	--- // --- // 1.1E-5
218756_s_at	-0.959938	0.627356	54584	1.00824	4.07e-17	8.14	0.0287633		T3	Hs.462859	short-chain dehydrogenase/reductase	MGC4172	chr17q12	79154	Q59G62 /// Q6UWP2	---	0008152 // metabolism // inferred from electronic annotation	---	0016491 // oxidoreductase activity // inferred from electronic annotation	---	IPR007110 // Immunoglobulin-like // 3.9E-7 /// IPR007110 // Immunoglobulin-like // 5.9E-5 /// IPR007110 // Immunoglobulin-like // 1.0E-8 /// IPR001039 // Major histocompatibility complex protein, class I // 1.0E-126
230178_s_at	-0.918358	0.816947	54610.3	1.00293	4.45e-17	8.28	0.02875		T3	Hs.606040	CDNA FLJ38461 fis, clone FEBRA2020977	---	---		---	---	---	---	---	---	---
208920_at	-0.937922	0.801928	54609.5	1.0033	4.26e-17	8.2	0.0286713		T3	Hs.489040	sorcin	SRI	chr7q21.1	6717	P30626	182520	0001508 // regulation of action potential // traceable author statement /// 0006810 // transport // traceable author statement /// 0006880 // intracellular sequestering of iron ion // traceable author statement /// 0006942 // regulation of striated muscle contraction // traceable author statement /// 0007165 // signal transduction // traceable author statement /// 0007507 // heart development // …	0005622 // intracellular // inferred from electronic annotation /// 0005737 // cytoplasm // traceable author statement /// 0005886 // plasma membrane // inferred from electronic annotation	0005102 // receptor binding // traceable author statement /// 0005246 // calcium channel regulator activity // traceable author statement /// 0005509 // calcium ion binding // inferred from electronic annotation /// 0005515 // protein binding // inferred from electronic annotation	---	---
201447_at	-0.994822	0.700287	54599.6	1.00581	3.68e-17	7.94	0.0286643		T1/T3	Hs.516075	TIA1 cytotoxic granule-associated RNA binding protein	TIA1	chr2p13	7072	P31483 /// Q59G98 /// Q96B58	603518	0006915 // apoptosis // inferred from electronic annotation /// 0006917 // induction of apoptosis // traceable author statement	0005634 // nucleus // inferred from electronic annotation /// 0005737 // cytoplasm // inferred from electronic annotation	0000166 // nucleotide binding // inferred from electronic annotation /// 0003676 // nucleic acid binding // inferred from electronic annotation /// 0003723 // RNA binding // inferred from electronic annotation /// 0008143 // poly(A) binding // traceable author statement	---	IPR007862 // Adenylate kinase, lid region // 8.0E-21 /// IPR000850 // Adenylate kinase // 4.7E-10 /// IPR000850 // Adenylate kinase // 2.7E-11
214224_s_at	-0.933933	0.833464	54610.9	1.00255	4.08e-17	8.14	0.028662		T3	Hs.118076	protein (peptidylprolyl cis/trans isomerase) NIMA-interacting, 4 (parvulin)	PIN4	chrXq13	5303	Q0D2H3 /// Q3MHV0 /// Q52M21 /// Q6IRW4 /// Q9Y237	300252	0006457 // protein folding // traceable author statement /// 0006457 // protein folding // inferred from electronic annotation	0005759 // mitochondrial matrix // traceable author statement	0003755 // peptidyl-prolyl cis-trans isomerase activity // inferred from electronic annotation /// 0016853 // isomerase activity // inferred from electronic annotation	---	---
1569129_s_at	-0.969039	0.569619	54563.5	1.01036	3.7e-17	7.96	0.0286331		T3	Hs.476944	Homo sapiens, clone IMAGE:4695648, mRNA	---	---		---	---	---	---	---	---	---
212288_at	-0.915483	0.844051	54611.2	1.00241	4.34e-17	8.2	0.0285714		T3	Hs.189409	formin binding protein 1	FNBP1	chr9q34	23048	Q96RU3	606191	0006897 // endocytosis // inferred from electronic annotation	0005764 // lysosome // inferred from electronic annotation /// 0005856 // cytoskeleton // inferred from electronic annotation /// 0016020 // membrane // inferred from electronic annotation	0008289 // lipid binding // inferred from electronic annotation /// 0042802 // identical protein binding // inferred from physical interaction /// 0005515 // protein binding // inferred from physical interaction	---	---
224368_s_at	-0.95063	0.780488	54607.8	1.00386	4.09e-17	8.14	0.0285614		T3	Hs.437338	NDRG family member 3 /// NDRG family member 3	NDRG3	chr20q11.21-q11.23	57446	Q9BUX9 /// Q9UGV2	605273	0007283 // spermatogenesis // non-traceable author statement /// 0030154 // cell differentiation // inferred from electronic annotation /// 0030154 // cell differentiation // non-traceable author statement /// 0030308 // negative regulation of cell growth // non-traceable author statement /// 0007018 // microtubule-based movement // inferred from electronic annotation /// 0051258 // protein polym…	0005737 // cytoplasm // inferred from direct assay /// 0005874 // microtubule // inferred from electronic annotation /// 0043234 // protein complex // inferred from electronic annotation	0003674 // molecular_function // --- /// 0003924 // GTPase activity // inferred from electronic annotation /// 0005198 // structural molecule activity // inferred from electronic annotation /// 0005525 // GTP binding // inferred from electronic annotation	---	IPR000322 // Glycoside hydrolase, family 31 // 1.0E-126 /// IPR000519 // P-type trefoil domain // 3.6E-14 /// IPR001747 // Lipid transport protein, N-terminal // 1.8E-82 /// IPR003124 // Actin-binding WH2 // 1.1E-6 /// IPR003124 // Actin-binding WH2 // 9.6E-8 /// IPR003124 // Actin-binding WH2 // 6.4E-7 /// IPR000980 // SH2 motif // 1.1E-12 /// IPR000073 // Alpha/beta hydrolase fold-1 // 5.3E-4 /…
204202_at	-0.890067	0.581181	54568.2	1.01	3.36e-17	7.68	0.0278261		T3	Hs.520627	IQ motif containing E	IQCE	chr7p22.2	23288	Q4G0P7 /// Q6IPM2 /// Q6P7T4 /// Q9H0H7 /// Q9UPX7	---	---	---	---	---	IPR003388 // Reticulon // 6.7E-115
226336_at	-0.953821	0.821626	54610.4	1.0028	3.27e-17	7.62	0.0277091		T3	Hs.356331	peptidylprolyl isomerase A (cyclophilin A)	PPIA	chr7p13	5478	P62937 /// Q567Q0	123840	0006457 // protein folding // inferred from sequence or structural similarity /// 0006457 // protein folding // traceable author statement /// 0045069 // regulation of viral genome replication // inferred from mutant phenotype /// 0045069 // regulation of viral genome replication // inferred from sequence or structural similarity /// 0045069 // regulation of viral genome replication // traceable …	---	0003755 // peptidyl-prolyl cis-trans isomerase activity // inferred from electronic annotation /// 0016853 // isomerase activity // inferred from electronic annotation /// 0042277 // peptide binding // inferred from electronic annotation /// 0046790 // virion binding // inferred from sequence or structural similarity /// 0046790 // virion binding // non-traceable author statement /// 0051082 // u…	---	---
224391_s_at	-0.93015	0.524858	54540.2	1.01193	3.07e-17	7.48	0.0275		T3	Hs.10056	sialic acid acetylesterase /// sialic acid acetylesterase	SIAE	chr11q24	54414	Q9HAT2	610079	---	0005615 // extracellular space // inferred from electronic annotation /// 0005764 // lysosome // inferred from electronic annotation	0001681 // sialate O-acetylesterase activity // inferred from electronic annotation /// 0004759 // serine esterase activity // inferred from electronic annotation /// 0016787 // hydrolase activity // inferred from electronic annotation	---	IPR000538 // Link // 1.1E-80 /// IPR000538 // Link // 7.0E-37 /// IPR007110 // Immunoglobulin-like // 9.1E-5
219353_at	-0.968719	0.815048	54610.2	1.00298	3.1e-17	7.5	0.0274725		T3	Hs.594372	NHL repeat containing 2	NHLRC2	chr10q25.3	374354	Q6ZTC1 /// Q9NXN1	---	0006118 // electron transport // inferred from electronic annotation	---	0009055 // electron carrier activity // inferred from electronic annotation	---	IPR004843 // Metallo-phosphoesterase // 1.6E-7 /// IPR008334 // 5-Nucleotidase, C-terminal // 3.1E-71
204279_at	-1.0221	0.575746	54566	1.01016	3.13e-17	7.52	0.0274453		T3	Hs.132682	proteasome (prosome, macropain) subunit, beta type, 9 (large multifunctional peptidase 2)	PSMB9	chr6p21.3	5698	P28065 /// Q5JNW4 /// Q96PQ5	177045	0006508 // proteolysis // not recorded /// 0006511 // ubiquitin-dependent protein catabolism // inferred from electronic annotation /// 0006955 // immune response // inferred from electronic annotation /// 0019882 // antigen processing and presentation // inferred from electronic annotation /// 0009966 // regulation of signal transduction // inferred from electronic annotation	0005829 // cytosol // inferred from electronic annotation /// 0005839 // proteasome core complex (sensu Eukaryota) // inferred from electronic annotation /// 0043234 // protein complex // inferred from electronic annotation /// 0000502 // proteasome complex (sensu Eukaryota) // traceable author statement	0004298 // threonine endopeptidase activity // inferred from electronic annotation /// 0004175 // endopeptidase activity // inferred from electronic annotation /// 0008233 // peptidase activity // inferred from electronic annotation /// 0016787 // hydrolase activity // inferred from electronic annotation /// 0004864 // protein phosphatase inhibitor activity // inferred from electronic annotation …	Proteasome_Degradation // GenMAPP /// Proteasome_Degradation // GenMAPP	IPR000048 // IQ calmodulin-binding region // 3.8E-6 /// IPR000048 // IQ calmodulin-binding region // 1.0E-4
212257_s_at	-0.925745	0.585273	54569.8	1.00992	2.94e-17	7.32	0.0271111		T3	Hs.298990	SWI/SNF related, matrix associated, actin dependent regulator of chromatin, subfamily a, member 2	SMARCA2	chr9p22.3	6595	P51531 /// Q56A76 /// Q8N9Q1	600014	0006325 // establishment and/or maintenance of chromatin architecture // inferred from electronic annotation /// 0006334 // nucleosome assembly // inferred from electronic annotation /// 0006350 // transcription // inferred from electronic annotation /// 0006357 // regulation of transcription from RNA polymerase II promoter // traceable author statement /// 0008285 // negative regulation of cell …	0005634 // nucleus // inferred from electronic annotation /// 0005654 // nucleoplasm // traceable author statement /// 0016514 // SWI/SNF complex // inferred from electronic annotation	0000166 // nucleotide binding // inferred from electronic annotation /// 0003677 // DNA binding // inferred from electronic annotation /// 0003713 // transcription coactivator activity // traceable author statement /// 0004386 // helicase activity // inferred from electronic annotation /// 0004386 // helicase activity // traceable author statement /// 0005515 // protein binding // inferred from p…	---	--- // --- // 1.0E-126 /// --- // --- // 7.0E-47 /// IPR000048 // IQ calmodulin-binding region // 5.3E-5 /// IPR003533 // Doublecortin // 5.2E-14 /// IPR003533 // Doublecortin // 1.1E-11 /// IPR001680 // G-protein beta WD-40 repeat // 1.9E-6
1562921_at	-0.992992	0.20094	53767.7	1.02926	2.95e-17	7.32	0.0270111		T3	Hs.623922	Homo sapiens, clone IMAGE:5580334, mRNA	---	---		---	---	---	---	---	---	---
226684_at	-0.992144	0.64706	54589	1.00766	2.86e-17	7.18	0.0266914		T3	Hs.168241	Chromosome 14 open reading frame 103	C14orf103	chr14q32.2	55102	Q96BY7	---	---	---	---	---	---
1554101_a_at	-0.919599	0.749549	54605.1	1.00455	2.7e-17	7.04	0.026367		T2/T3	Hs.651134	transmembrane and tetratricopeptide repeat containing 4	TMTC4	chr13q32.3	84899	Q6ZVG6 /// Q8WV63 /// Q96SU8	---	---	---	0005488 // binding // inferred from electronic annotation /// 0016740 // transferase activity // inferred from electronic annotation /// 0016757 // transferase activity, transferring glycosyl groups // inferred from electronic annotation	---	IPR001533 // Transcriptional coactivator/pterin dehydratase // 4.3E-42
212321_at	-0.970719	0.824375	54610.5	1.00278	2.73e-17	7.06	0.0263433		T3	---	---	---	---		---	---	---	---	---	---	---
202783_at	-0.913868	0.491731	54519	1.01319	2.63e-17	7	0.0263158		T3	Hs.482043	nicotinamide nucleotide transhydrogenase	NNT	chr5p13.1-5cen	23530	Q13423 /// Q2TB59 /// Q2TB60 /// Q8N5H5	607878	0006099 // tricarboxylic acid cycle // traceable author statement /// 0006118 // electron transport // inferred from electronic annotation /// 0006118 // electron transport // traceable author statement /// 0015992 // proton transport // inferred from electronic annotation /// 0015992 // proton transport // traceable author statement	0005739 // mitochondrion // inferred from electronic annotation /// 0005746 // mitochondrial electron transport chain // traceable author statement /// 0016020 // membrane // inferred from electronic annotation /// 0016021 // integral to membrane // inferred from electronic annotation /// 0005739 // mitochondrion // inferred from direct assay /// 0005743 // mitochondrial inner membrane // inferre…	0003957 // NAD(P)+ transhydrogenase (B-specific) activity // traceable author statement /// 0008750 // NAD(P)+ transhydrogenase (AB-specific) activity // inferred from electronic annotation /// 0016491 // oxidoreductase activity // inferred from electronic annotation /// 0050661 // NADP binding // inferred from direct assay /// 0051287 // NAD binding // traceable author statement /// 0008746 // N…	---	IPR007125 // Histone core // 2.3E-55 /// IPR004244 // L1 transposable element // 1.0E-126
225835_at	-0.988751	0.0723516	51763.2	1.03611	2.52e-17	6.86	0.0258868		T3	Hs.162585	solute carrier family 12 (sodium/potassium/chloride transporters), member 2	SLC12A2	chr5q23.3	6558	P55011 /// Q4G117 /// Q53ZR1 /// Q59GB7	600840	0006811 // ion transport // inferred from electronic annotation /// 0006813 // potassium ion transport // inferred from electronic annotation /// 0006814 // sodium ion transport // inferred from electronic annotation /// 0006821 // chloride transport // inferred from electronic annotation /// 0006810 // transport // inferred from electronic annotation /// 0008152 // metabolism // inferred from el…	0005624 // membrane fraction // traceable author statement /// 0005887 // integral to plasma membrane // traceable author statement /// 0016020 // membrane // inferred from electronic annotation /// 0016323 // basolateral plasma membrane // inferred from electronic annotation /// 0016021 // integral to membrane // inferred from electronic annotation	0005215 // transporter activity // inferred from electronic annotation /// 0005515 // protein binding // inferred from electronic annotation /// 0008511 // sodium:potassium:chloride symporter activity // traceable author statement /// 0015293 // symporter activity // inferred from electronic annotation /// 0030955 // potassium ion binding // inferred from electronic annotation /// 0031402 // sodi…	---	IPR007836 // Ribosomal protein L41 // 1.2E-6 /// IPR005135 // Endonuclease/exonuclease/phosphatase // 2.9E-8
233632_s_at	-1.00619	0.729891	54603.2	1.00508	2.21e-17	6.44	0.0243939		T3	Hs.435103	5'-3' exoribonuclease 1	XRN1	chr3q23	54464	Q8IZH2	607994	0007049 // cell cycle // inferred from electronic annotation /// 0045786 // negative regulation of progression through cell cycle // inferred from electronic annotation	0005622 // intracellular // inferred from electronic annotation /// 0005634 // nucleus // inferred from electronic annotation	0003677 // DNA binding // inferred from electronic annotation /// 0003723 // RNA binding // inferred from electronic annotation /// 0004527 // exonuclease activity // inferred from electronic annotation /// 0016787 // hydrolase activity // inferred from electronic annotation /// 0003676 // nucleic acid binding // inferred from electronic annotation /// 0004518 // nuclease activity // inferred fro…	---	---
224725_at	-1.0004	0.418251	54446.5	1.0161	1.99e-17	6.22	0.0239231		T3	Hs.140903	mindbomb homolog 1 (Drosophila)	MIB1	chr18q11.2	57534	Q2TB37 /// Q86YT6	608677	0001568 // blood vessel development // inferred from electronic annotation /// 0001701 // embryonic development (sensu Mammalia) // inferred from electronic annotation /// 0001756 // somitogenesis // inferred from electronic annotation /// 0001841 // neural tube formation // inferred from electronic annotation /// 0001947 // heart looping // inferred from electronic annotation /// 0006512 // ubiq…	0005739 // mitochondrion // inferred from electronic annotation /// 0016020 // membrane // inferred from electronic annotation /// 0031410 // cytoplasmic vesicle // inferred from electronic annotation	0005515 // protein binding // inferred from electronic annotation /// 0008270 // zinc ion binding // inferred from electronic annotation /// 0016874 // ligase activity // inferred from electronic annotation /// 0046872 // metal ion binding // inferred from electronic annotation	---	IPR003923 // Transcription initiation factor TFIID, 23-30 kDa subunit // 1.5E-39 /// IPR006809 // TAFII28-like protein // 9.7E-43
228381_at	-0.972394	0.773713	54607.3	1.00405	2.09e-17	6.28	0.0238783		T2/T3	Hs.513343	Activating transcription factor 7 interacting protein 2	ATF7IP2	chr16p13.13	80063	Q53EZ7 /// Q5U623 /// Q658U2 /// Q6IS97 /// Q8N9X8 /// Q9H9L6	---	---	---	---	---	---
209285_s_at	-1.01336	0.638345	54586.7	1.00793	2.02e-17	6.22	0.0238314		T3	Hs.116877	chromosome 3 open reading frame 63	C3orf63	chr3p14.3	23272	Q9H2F7 /// Q9UK61 /// Q9UPP7	---	---	---	---	---	IPR005045 // Eukaryotic protein of unknown function DUF284 // 2.3E-102
202165_at	-1.00189	0.515838	54535.3	1.01233	2.07e-17	6.24	0.0238168		T3	Hs.535731	protein phosphatase 1, regulatory (inhibitor) subunit 2	PPP1R2	chr3q29	5504	P41236 /// Q6NXS2	601792	0005975 // carbohydrate metabolism // inferred from electronic annotation /// 0005977 // glycogen metabolism // inferred from electronic annotation /// 0006091 // generation of precursor metabolites and energy // traceable author statement /// 0009966 // regulation of signal transduction // inferred from electronic annotation	---	0004864 // protein phosphatase inhibitor activity // inferred from electronic annotation /// 0004865 // type 1 serine/threonine specific protein phosphatase inhibitor activity // traceable author statement /// 0005515 // protein binding // inferred from physical interaction /// 0019212 // phosphatase inhibitor activity // inferred from electronic annotation	---	IPR007151 // Mpp10 protein // 1.0E-126
205673_s_at	-0.942626	0.859258	54611.9	1.00202	1.92e-17	6.1	0.0235521		T3	Hs.19404	ankyrin repeat and SOCS box-containing 9	ASB9	---	140462	Q7Z4A2 /// Q96DX5 /// Q9BVF5	---	0006355 // regulation of transcription, DNA-dependent // inferred from electronic annotation /// 0007242 // intracellular signaling cascade // inferred from electronic annotation	---	0003700 // transcription factor activity // inferred from electronic annotation	---	---
225601_at	-0.955239	0.797579	54609.2	1.00344	1.76e-17	5.92	0.023035		T3	Hs.19114	high-mobility group box 3	HMGB3	chrXq28	3149	O15347 /// Q16466 /// Q7Z684	300193	0006355 // regulation of transcription, DNA-dependent // inferred from electronic annotation /// 0007275 // development // traceable author statement	0000785 // chromatin // inferred from electronic annotation /// 0005634 // nucleus // inferred from electronic annotation /// 0005694 // chromosome // inferred from electronic annotation	0003677 // DNA binding // inferred from electronic annotation /// 0008301 // DNA bending activity // traceable author statement	---	---
224974_at	-0.959432	0.845398	54611.3	1.00239	1.78e-17	5.94	0.0230233		T3	Hs.416630	suppressor of defective silencing 3 homolog (S. cerevisiae)	SUDS3	chr12q24.23	64426	Q2M2F3 /// Q4KMQ5 /// Q52LB7 /// Q9H7L9	608250	0006350 // transcription // inferred from electronic annotation /// 0006355 // regulation of transcription, DNA-dependent // inferred from electronic annotation /// 0016481 // negative regulation of transcription // inferred from sequence or structural similarity /// 0016568 // chromatin modification // inferred from electronic annotation /// 0016481 // negative regulation of transcription // inf…	0016580 // Sin3 complex // inferred from sequence or structural similarity /// 0016580 // Sin3 complex // inferred from electronic annotation	0042802 // identical protein binding // inferred from electronic annotation /// 0042826 // histone deacetylase binding // inferred from sequence or structural similarity /// 0005515 // protein binding // inferred from physical interaction /// 0005515 // protein binding // inferred from sequence or structural similarity /// 0042826 // histone deacetylase binding // inferred from electronic annotat…	---	---
244872_at	-0.962179	0.850321	54611.5	1.00221	1.58e-17	5.82	0.0229134		T3	Hs.16003	Zinc finger and BTB domain containing 8 opposite strand	ZBTB8OS	chr1p35.1	339487	Q6PDA1 /// Q7Z617 /// Q8IWS9 /// Q8IWT0 /// Q8NEV6 /// Q8NEV7	---	---	---	---	---	---
209153_s_at	-0.95331	0.861056	54611.9	1.00198	1.68e-17	5.86	0.0228906		T3	Hs.371282	transcription factor 3 (E2A immunoglobulin enhancer binding factors E12/E47)	TCF3	chr19p13.3	6929	P15923 /// Q2TB39 /// Q2TB40 /// Q6PJU3 /// Q7Z5L6	147141	0006355 // regulation of transcription, DNA-dependent // non-traceable author statement /// 0006350 // transcription // inferred from electronic annotation /// 0006355 // regulation of transcription, DNA-dependent // inferred from electronic annotation /// 0045449 // regulation of transcription // inferred from electronic annotation	0005634 // nucleus // non-traceable author statement /// 0005667 // transcription factor complex // inferred from electronic annotation /// 0005634 // nucleus // inferred from electronic annotation	0003700 // transcription factor activity // non-traceable author statement /// 0005515 // protein binding // inferred from physical interaction /// 0042803 // protein homodimerization activity // inferred from electronic annotation /// 0046982 // protein heterodimerization activity // inferred from electronic annotation /// 0003677 // DNA binding // inferred from electronic annotation /// 0003700…	---	---
1569349_at	-1.02042	0.7272	54602.8	1.00513	1.59e-17	5.82	0.0228235		T3	Hs.352588	chromosome 11 open reading frame 30	C11orf30	chr11q13.5	56946	Q17RM7 /// Q7Z589 /// Q9UJ35	608573	0006281 // DNA repair // inferred from electronic annotation /// 0006350 // transcription // inferred from electronic annotation /// 0006355 // regulation of transcription, DNA-dependent // inferred from electronic annotation /// 0016568 // chromatin modification // inferred from electronic annotation /// 0006974 // response to DNA damage stimulus // inferred from electronic annotation	0005634 // nucleus // inferred from electronic annotation	---	---	IPR001039 // Major histocompatibility complex protein, class I // 1.0E-126 /// IPR007110 // Immunoglobulin-like // 1.0E-8
205407_at	-0.968649	0.590174	54571.6	1.00972	1.51e-17	5.7	0.0225296		T3	Hs.388918	reversion-inducing-cysteine-rich protein with kazal motifs	RECK	chr9p13-p12	8434	O95980 /// Q6P9E2	605227	0007049 // cell cycle // inferred from electronic annotation /// 0045786 // negative regulation of progression through cell cycle // inferred from electronic annotation	0000300 // peripheral to membrane of membrane fraction // inferred from direct assay /// 0005615 // extracellular space // inferred from electronic annotation /// 0016020 // membrane // inferred from electronic annotation /// 0005624 // membrane fraction // traceable author statement	0004867 // serine-type endopeptidase inhibitor activity // inferred from electronic annotation /// 0005515 // protein binding // inferred from physical interaction /// 0008191 // metalloendopeptidase inhibitor activity // traceable author statement /// 0048503 // GPI anchor binding // inferred from electronic annotation /// 0004866 // endopeptidase inhibitor activity // inferred from direct assay…	---	---
223366_at	-1.01854	0.624073	54583	1.00835	1.45e-17	5.6	0.0222222		T3	Hs.434957	Homo sapiens, clone IMAGE:3618365, mRNA	---	---		---	---	---	---	---	---	---
236795_at	-0.987083	0.782026	54608.1	1.00377	1.28e-17	5.36	0.0216129		T3	Hs.634209	Transcribed locus	---	---		---	---	---	---	---	---	---
227719_at	-0.937004	0.000277854	27143.8	1.02167	1.28e-17	5.36	0.0215261		T1/T3	Hs.586812	Transcribed locus	---	---		---	---	---	---	---	---	---
238530_at	-0.992909	0.761741	54606.3	1.00431	1.24e-17	5.3	0.0214575		T3	---	---	---	---		---	---	---	---	---	---	---
201969_at	-0.985055	0.862094	54611.9	1.00196	1.28e-17	5.36	0.02144		T3	Hs.319334	nuclear autoantigenic sperm protein (histone-binding)	NASP	chr1p34.1	4678	O95138 /// P49321 /// Q53H03 /// Q5T626 /// Q6PJY7	603185	0001824 // blastocyst development // inferred from sequence or structural similarity /// 0006260 // DNA replication // inferred from sequence or structural similarity /// 0007049 // cell cycle // inferred from sequence or structural similarity /// 0008283 // cell proliferation // inferred from sequence or structural similarity /// 0015031 // protein transport // inferred from electronic annotatio…	0005634 // nucleus // inferred from sequence or structural similarity /// 0005634 // nucleus // inferred from electronic annotation	0005488 // binding // inferred from electronic annotation /// 0051879 // Hsp90 protein binding // inferred from sequence or structural similarity	---	---
214022_s_at	-0.987134	0.677067	54595.5	1.00657	1.3e-17	5.36	0.0213546		T2/T3	Hs.458414	interferon induced transmembrane protein 1 (9-27)	IFITM1	chr11p15.5	8519	P13164 /// Q53XZ0	604456	0000074 // regulation of progression through cell cycle // traceable author statement /// 0006955 // immune response // inferred from electronic annotation /// 0007166 // cell surface receptor linked signal transduction // traceable author statement /// 0008285 // negative regulation of cell proliferation // traceable author statement /// 0009607 // response to biotic stimulus // inferred from el…	0005886 // plasma membrane // traceable author statement /// 0016021 // integral to membrane // inferred from electronic annotation /// 0016020 // membrane // inferred from electronic annotation	0005057 // receptor signaling protein activity // traceable author statement /// 0005515 // protein binding // inferred from physical interaction	---	IPR002165 // Plexin // 4.4E-11 /// IPR002909 // Cell surface receptor IPT/TIG // 1.0E-13 /// IPR002909 // Cell surface receptor IPT/TIG // 1.7E-20 /// IPR002909 // Cell surface receptor IPT/TIG // 1.3E-24 /// IPR001627 // Semaphorin/CD100 antigen // 1.1E-7
231234_at	-1.02126	0.100566	52548.1	1.03494	1.19e-17	5.16	0.0209756		T3	Hs.128065	cathepsin C	CTSC	chr11q14.1-q14.3	1075	P53634 /// Q2HIY8 /// Q53G93 /// Q71E75 /// Q71E76 /// Q7Z3G7 /// Q7Z5U7 /// Q8WY99	170650 /// 245000 /// 245010 /// 602365	0006508 // proteolysis // inferred from electronic annotation /// 0006955 // immune response // traceable author statement	0005615 // extracellular space // inferred from electronic annotation /// 0005764 // lysosome // traceable author statement /// 0005764 // lysosome // inferred from electronic annotation	0004197 // cysteine-type endopeptidase activity // inferred from electronic annotation /// 0004214 // dipeptidyl-peptidase I activity // inferred from electronic annotation /// 0031404 // chloride ion binding // inferred from electronic annotation /// 0008233 // peptidase activity // inferred from electronic annotation /// 0008234 // cysteine-type peptidase activity // inferred from electronic an…	---	---
229192_s_at	-0.976169	0.551084	54554.7	1.011	1.02e-17	4.94	0.0208439		T3	Hs.464391	tubulin folding cofactor D	TBCD	chr17q25.3	6904	Q6ZPB7 /// Q9BRC2 /// Q9BTW9	604649	0006457 // protein folding // traceable author statement /// 0007025 // beta-tubulin folding // traceable author statement /// 0006457 // protein folding // inferred from electronic annotation	0005874 // microtubule // traceable author statement	0051087 // chaperone binding // traceable author statement	---	IPR000203 // GPS domain // 4.6E-21 /// IPR000832 // G-protein coupled receptor family 2 (secretin-like) // 4.9E-96 /// IPR000342 // Regulator of G protein // 2.1E-8 /// IPR001683 // Phox-like // 1.0E-31 /// IPR000014 // PAS domain // 1.1E-14 /// IPR001092 // Basic helix-loop-helix dimerization domain bHLH // 3.4E-5 /// IPR001610 // PAC motif // 3.4E-10 /// IPR003594 // ATP-binding region, ATPase-…
212605_s_at	-1.00193	0.851861	54611.5	1.00218	1.03e-17	4.96	0.0208403		T2/T3	Hs.592692	AF034176 Human mRNA (Tripodis and Ragoussis) Homo sapiens cDNA clone ntcon5 contig	---	---		---	---	---	---	---	---	---
1555878_at	-1.01334	0.372154	54379.1	1.01822	1.07e-17	5.02	0.0208299		T3	Hs.356794	Ribosomal protein S24	RPS24	chr10q22-q23	6229	P62847 /// Q7Z3D1	602412 /// 610629	0006412 // protein biosynthesis // --- /// 0006412 // protein biosynthesis // inferred from electronic annotation	0005622 // intracellular // inferred from electronic annotation /// 0005843 // cytosolic small ribosomal subunit (sensu Eukaryota) // inferred from direct assay /// 0015935 // small ribosomal subunit // inferred from direct assay /// 0005840 // ribosome // inferred from electronic annotation /// 0030529 // ribonucleoprotein complex // inferred from electronic annotation	0000166 // nucleotide binding // inferred from electronic annotation /// 0003723 // RNA binding // traceable author statement /// 0003735 // structural constituent of ribosome // inferred from direct assay /// 0003735 // structural constituent of ribosome // non-traceable author statement /// 0003735 // structural constituent of ribosome // inferred from electronic annotation	Ribosomal_Proteins // GenMAPP /// Ribosomal_Proteins // GenMAPP /// mRNA_processing_binding_Reactome // GenMAPP /// Ribosomal_Proteins // GenMAPP /// Ribosomal_Proteins // GenMAPP	---
215287_at	-0.950054	0.858189	54611.8	1.00207	1.17e-17	5.1	0.0208163		T3	Hs.128434	ELISC-1	---	---		O75941	---	---	---	---	---	---
225845_at	-1.02581	0.77594	54607.4	1.00398	9.8e-18	4.9	0.0207627		T3	Hs.647215	zinc finger and BTB domain containing 44	ZBTB44	chr11q24.3	29068	Q6IPT8 /// Q86XX5 /// Q9NZX4	---	0006350 // transcription // inferred from electronic annotation /// 0006355 // regulation of transcription, DNA-dependent // inferred from electronic annotation	0005622 // intracellular // inferred from electronic annotation	0003677 // DNA binding // inferred from electronic annotation /// 0005515 // protein binding // inferred from electronic annotation /// 0008270 // zinc ion binding // inferred from electronic annotation /// 0046872 // metal ion binding // inferred from electronic annotation /// 0003676 // nucleic acid binding // inferred from electronic annotation	---	---
1558365_at	-0.973884	0.859199	54611.9	1.00203	1.04e-17	4.96	0.0207531		T1/T3	Hs.605605	CDNA FLJ31366 fis, clone NB9N41000142	---	---		---	---	---	---	---	---	---
217526_at	-1.05754	0.193318	53713.8	1.02983	1.06e-17	4.98	0.02075		T3	Hs.513470	nuclear factor of activated T-cells, cytoplasmic, calcineurin-dependent 2 interacting protein	NFATC2IP	chr16p11.2	84901	Q66K34 /// Q6NVK1 /// Q8NCF5 /// Q8NFR2 /// Q96ST9	---	0006464 // protein modification // inferred from electronic annotation	---	---	---	IPR000276 // Rhodopsin-like GPCR superfamily // 3.7E-29
230570_at	-0.991268	0.733842	54603.6	1.005	1.09e-17	5.02	0.0207438		T3	Hs.23606	Transcribed locus	---	---		---	---	---	---	---	---	---
201431_s_at	-0.978822	0.847103	54611.3	1.00237	1.1e-17	5.02	0.0206584		T3	Hs.519659	dihydropyrimidinase-like 3	DPYSL3	chr5q32	1809	Q14195 /// Q6DEN2 /// Q8IXW6	601168	0006139 // nucleobase, nucleoside, nucleotide and nucleic acid metabolism // traceable author statement /// 0007165 // signal transduction // traceable author statement /// 0007399 // nervous system development // traceable author statement /// 0007399 // nervous system development // inferred from electronic annotation	---	0004157 // dihydropyrimidinase activity // traceable author statement /// 0016787 // hydrolase activity // inferred from electronic annotation	---	---
224780_at	-1.02691	0.63153	54585.1	1.00807	8.97e-18	4.78	0.0206034		T3	Hs.498548	RNA binding motif protein 17	RBM17	chr10p15.1	84991	Q5W009 /// Q96I25	606935	0006397 // mRNA processing // inferred from electronic annotation /// 0008380 // RNA splicing // inferred from electronic annotation /// 0006281 // DNA repair // inferred from electronic annotation /// 0006974 // response to DNA damage stimulus // inferred from electronic annotation	0005622 // intracellular // inferred from electronic annotation /// 0005634 // nucleus // inferred from electronic annotation /// 0005681 // spliceosome complex // inferred from electronic annotation	0000166 // nucleotide binding // inferred from electronic annotation /// 0003676 // nucleic acid binding // inferred from electronic annotation /// 0031202 // RNA splicing factor activity, transesterification mechanism // inferred from electronic annotation /// 0003723 // RNA binding // inferred from electronic annotation	mRNA_processing_Reactome // GenMAPP	IPR000504 // RNA-binding region RNP-1 (RNA recognition motif) // 7.3E-6
218344_s_at	-1.00867	0.816618	54610.3	1.00294	1.11e-17	5.02	0.0205738		T3	Hs.356399	REST corepressor 3	RCOR3	chr1q32.2-q32.3	55758	Q9P2K3	---	0006350 // transcription // inferred from electronic annotation /// 0006355 // regulation of transcription, DNA-dependent // inferred from electronic annotation	0005634 // nucleus // inferred from electronic annotation	0003677 // DNA binding // inferred from electronic annotation	---	---
204364_s_at	-0.975578	0.503261	54527.1	1.01287	9.11e-18	4.78	0.020515		T3	Hs.368884	receptor accessory protein 1	REEP1	chr2p11.2	65055	Q9H902	609139 /// 610250	0051205 // protein insertion into membrane // inferred from direct assay	0005737 // cytoplasm // inferred from direct assay /// 0005739 // mitochondrion // inferred from electronic annotation /// 0016020 // membrane // inferred from electronic annotation /// 0016021 // integral to membrane // inferred from electronic annotation	0031849 // olfactory receptor binding // inferred from mutant phenotype	---	--- // --- // 1.9E-8 /// --- // --- // 2.2E-6 /// --- // --- // 0.025
223339_at	-0.992928	0.696331	54599	1.00591	9.34e-18	4.8	0.0205128		T3	Hs.590908	ATPase inhibitory factor 1	ATPIF1	---	93974	Q5JXL8 /// Q6IAQ7 /// Q9BSL9 /// Q9UII2	---	0001525 // angiogenesis // traceable author statement /// 0001937 // negative regulation of endothelial cell proliferation // inferred from direct assay /// 0006091 // generation of precursor metabolites and energy // traceable author statement /// 0009268 // response to pH // inferred from sequence or structural similarity /// 0045980 // negative regulation of nucleotide metabolism // inferred f…	0005739 // mitochondrion // inferred from electronic annotation /// 0005739 // mitochondrion // inferred from sequence or structural similarity /// 0009986 // cell surface // inferred from direct assay /// 0005739 // mitochondrion // traceable author statement	0004857 // enzyme inhibitor activity // inferred from electronic annotation /// 0005516 // calmodulin binding // inferred from sequence or structural similarity /// 0042030 // ATPase inhibitor activity // inferred from direct assay /// 0042030 // ATPase inhibitor activity // inferred from sequence or structural similarity /// 0042803 // protein homodimerization activity // inferred from sequence …	Electron_Transport_Chain // GenMAPP /// Electron_Transport_Chain // GenMAPP	IPR001841 // Zn-finger, RING // 8.7E-24
227930_at	-0.964875	0.835421	54611	1.0025	8.85e-18	4.72	0.0204329		T3	Hs.471492	Eukaryotic translation initiation factor 2C, 4	EIF2C4	chr1p34.3	192670	Q9HCK5 /// Q9NXV9	607356	0006412 // protein biosynthesis // inferred from electronic annotation	---	0003743 // translation initiation factor activity // inferred from electronic annotation	---	---
228323_at	-1.01888	0.734632	54603.7	1.00494	9.37e-18	4.8	0.0204255		T3	Hs.181855	cancer susceptibility candidate 5	CASC5	chr15q14	57082	Q05C46 /// Q8NG31	609173	0001675 // acrosome formation // non-traceable author statement	0001669 // acrosome // inferred from direct assay /// 0005634 // nucleus // inferred from direct assay /// 0005634 // nucleus // inferred from electronic annotation	0005515 // protein binding // inferred from physical interaction	---	--- // --- // 1.8E-17 /// --- // --- // 0.011 /// --- // --- // 5.5E-52
219581_at	-1.03327	0.617279	54580.9	1.00855	8.51e-18	4.66	0.0202609		T1/T3	Hs.335550	tRNA splicing endonuclease 2 homolog (S. cerevisiae)	TSEN2	chr3p25.1	80746	Q8NCE0	608753	0006388 // tRNA splicing // inferred from electronic annotation /// 0006397 // mRNA processing // inferred from electronic annotation /// 0008033 // tRNA processing // inferred from electronic annotation	0000214 // tRNA-intron endonuclease complex // inferred from electronic annotation /// 0005634 // nucleus // inferred from electronic annotation	0000213 // tRNA-intron endonuclease activity // inferred from electronic annotation /// 0004519 // endonuclease activity // inferred from electronic annotation /// 0016787 // hydrolase activity // inferred from electronic annotation /// 0004518 // nuclease activity // inferred from electronic annotation	---	IPR001370 // Baculovirus inhibitor of apoptosis protein repeat (BIR) // 2.8E-34 /// IPR000608 // Ubiquitin-conjugating enzymes // 3.8E-44 /// IPR006677 // tRNA intron endonuclease, catalytic C-terminal // 7.2E-4 /// IPR006677 // tRNA intron endonuclease, catalytic C-terminal // 7.2E-4 /// IPR006677 // tRNA intron endonuclease, catalytic C-terminal // 7.2E-4
220520_s_at	-1.00633	0.863855	54611.9	1.00193	8.15e-18	4.6	0.0201754		T3	Hs.163629	nucleoporin 62kDa C-terminal like	NUP62CL	chrXq22.3	54830	Q9H1M0	---	0015031 // protein transport // inferred from electronic annotation /// 0006810 // transport // inferred from electronic annotation	0005643 // nuclear pore // inferred from electronic annotation	0017056 // structural constituent of nuclear pore // inferred from electronic annotation	---	IPR001930 // Peptidase M1, membrane alanine aminopeptidase // 1.0E-126 /// IPR001356 // Homeobox // 7.1E-4
204444_at	-1.06791	0.358034	54353.5	1.01885	8.19e-18	4.62	0.0201747		T3	Hs.8878	kinesin family member 11	KIF11	chr10q24.1	3832	A0AV49 /// P52732 /// Q59GZ5	148760	0007018 // microtubule-based movement // inferred from electronic annotation /// 0007049 // cell cycle // inferred from electronic annotation /// 0007052 // mitotic spindle organization and biogenesis // traceable author statement /// 0007067 // mitosis // traceable author statement /// 0007100 // mitotic centrosome separation // inferred from electronic annotation /// 0051300 // spindle pole bod…	0000922 // spindle pole // inferred from direct assay /// 0005871 // kinesin complex // traceable author statement /// 0005876 // spindle microtubule // inferred from direct assay /// 0005874 // microtubule // inferred from electronic annotation /// 0005875 // microtubule associated complex // inferred from electronic annotation /// 0005819 // spindle // traceable author statement	0000166 // nucleotide binding // inferred from electronic annotation /// 0003777 // microtubule motor activity // traceable author statement /// 0005524 // ATP binding // inferred from electronic annotation /// 0003774 // motor activity // inferred from electronic annotation /// 0003777 // microtubule motor activity // inferred from electronic annotation	---	IPR004841 // Amino acid permease-associated region // 1.6E-10
212489_at	-0.971771	0.838426	54611	1.00246	7.05e-18	4.44	0.0197333		T3	Hs.210283	collagen, type V, alpha 1	COL5A1	chr9q34.2-q34.3	1289	P20908 /// Q59EE7 /// Q96HC0	120215 /// 130000 /// 130010	0006817 // phosphate transport // inferred from electronic annotation /// 0007155 // cell adhesion // inferred from electronic annotation	0005581 // collagen // inferred from electronic annotation /// 0005588 // collagen type V // traceable author statement /// 0005737 // cytoplasm // inferred from electronic annotation /// 0005578 // extracellular matrix (sensu Metazoa) // inferred from electronic annotation	0005198 // structural molecule activity // inferred from electronic annotation /// 0005201 // extracellular matrix structural constituent // inferred from electronic annotation /// 0008201 // heparin binding // inferred from electronic annotation	---	---
227527_at	-1.03866	0.515813	54535.3	1.01237	6.38e-18	4.36	0.0197285		T3	Hs.120228	myeloid/lymphoid or mixed-lineage leukemia 2	MLL2	chr12q12-q14	8085	O14686 /// Q59FG6 /// Q6PIA1 /// Q99414	602113	0006350 // transcription // inferred from electronic annotation /// 0006355 // regulation of transcription, DNA-dependent // non-traceable author statement /// 0006355 // regulation of transcription, DNA-dependent // inferred from electronic annotation	0005634 // nucleus // non-traceable author statement /// 0035097 // histone methyltransferase complex // inferred from physical interaction /// 0005634 // nucleus // inferred from electronic annotation	0003677 // DNA binding // non-traceable author statement /// 0005515 // protein binding // inferred from physical interaction /// 0008270 // zinc ion binding // inferred from electronic annotation /// 0046872 // metal ion binding // inferred from electronic annotation /// 0003677 // DNA binding // inferred from electronic annotation /// 0005515 // protein binding // inferred from electronic annot…	---	IPR002318 // Alanyl-tRNA synthetase, class IIc // 1.0E-126
205684_s_at	-1.02162	0.739057	54604.2	1.00488	7.49e-18	4.46	0.0196476		T1/T3	Hs.249591	DENN/MADD domain containing 4C	DENND4C	chr9p22.1	55667	Q5VZ89 /// Q9NWQ5 /// Q9NWT3	---	---	0016020 // membrane // inferred from electronic annotation /// 0016021 // integral to membrane // inferred from electronic annotation	---	---	IPR004102 // Poly(ADP-ribose) polymerase, regulatory domain // 3.1E-43 /// IPR001290 // Poly(ADP-ribose) polymerase, catalytic region // 4.5E-96 /// IPR008893 // WGR // 2.1E-37 /// IPR001925 // Porin, eukaryotic type // 1.0E-126 /// IPR002885 // Pentatricopeptide repeat // 0.0037 /// IPR002885 // Pentatricopeptide repeat // 0.0037 /// IPR002885 // Pentatricopeptide repeat // 0.0037 /// IPR002885 …
227987_at	-1.01565	0.777984	54607.6	1.00391	7.14e-18	4.44	0.019646		T3	Hs.459790	vacuolar protein sorting 13 homolog A (S. cerevisiae)	VPS13A	chr9q21	23230	Q6ZP95 /// Q96RL7	200150 /// 605978	0006895 // Golgi to endosome transport // non-traceable author statement /// 0008104 // protein localization // non-traceable author statement /// 0008104 // protein localization // inferred from electronic annotation	0005622 // intracellular // non-traceable author statement	0005478 // intracellular transporter activity // non-traceable author statement	---	--- // --- // 3.5E-63
1553928_at	-1.01932	0.51224	54533.2	1.01257	6.57e-18	4.38	0.0196413		T3	Hs.450105	ELMO/CED-12 domain containing 2	ELMOD2	chr4q31.1	255520	Q8IZ81	178500 /// 610196	0006909 // phagocytosis // inferred from electronic annotation	0005856 // cytoskeleton // inferred from electronic annotation	---	---	--- // --- // 1.2E-57 /// --- // --- // 2.8E-34
213501_at	-1.04447	0.739674	54604.2	1.00484	6.51e-18	4.36	0.0196396		T1/T3	Hs.464137	acyl-Coenzyme A oxidase 1, palmitoyl	ACOX1	chr17q24-q25|17q25.1	51	Q15067 /// Q7Z3W5	264470 /// 609751	0006118 // electron transport // inferred from electronic annotation /// 0006629 // lipid metabolism // traceable author statement /// 0006635 // fatty acid beta-oxidation // inferred from electronic annotation /// 0006693 // prostaglandin metabolism // non-traceable author statement /// 0008152 // metabolism // inferred from electronic annotation /// 0006629 // lipid metabolism // inferred from …	0005777 // peroxisome // non-traceable author statement /// 0005777 // peroxisome // inferred from electronic annotation /// 0005777 // peroxisome // traceable author statement	0003995 // acyl-CoA dehydrogenase activity // inferred from electronic annotation /// 0003997 // acyl-CoA oxidase activity // non-traceable author statement /// 0009053 // electron donor activity // not recorded /// 0050660 // FAD binding // inferred from electronic annotation /// 0003997 // acyl-CoA oxidase activity // inferred from electronic annotation /// 0016491 // oxidoreductase activity //…	---	IPR003316 // Transcription factor E2F/dimerisation partner (TDP) // 3.9E-31
221872_at	-0.979296	0.624449	54583.1	1.00833	6.6e-18	4.38	0.0195536		T3	Hs.131269	retinoic acid receptor responder (tazarotene induced) 1	RARRES1	chr3q25.32-q25.33	5918	P49788	605090	0008285 // negative regulation of cell proliferation // traceable author statement	0005615 // extracellular space // inferred from electronic annotation /// 0016020 // membrane // inferred from electronic annotation /// 0016021 // integral to membrane // traceable author statement /// 0016021 // integral to membrane // inferred from electronic annotation	---	---	---
228049_x_at	-1.03136	0.80906	54609.9	1.0031	6.25e-18	4.28	0.0195434		T2/T3	Hs.369728	Transcribed locus, strongly similar to XP_001172939.1 hypothetical protein [Pan troglodytes]	---	---		---	---	---	---	---	---	---
220201_at	-1.04517	0.694484	54598.7	1.00598	6.28e-18	4.28	0.0194545		T2/T3	Hs.533499	membrane associated DNA binding protein	MNAB	chr9q34	54542	Q9HBD1	---	0008150 // biological_process // ---	0005624 // membrane fraction // inferred from direct assay /// 0009986 // cell surface // inferred from direct assay /// 0016020 // membrane // inferred from electronic annotation	0003677 // DNA binding // inferred from direct assay /// 0005515 // protein binding // inferred from electronic annotation /// 0008270 // zinc ion binding // inferred from electronic annotation /// 0046872 // metal ion binding // inferred from electronic annotation /// 0003676 // nucleic acid binding // inferred from electronic annotation /// 0003677 // DNA binding // inferred from electronic ann…	---	IPR006781 // Apolipoprotein C-I // 2.4E-33 /// IPR001214 // Nuclear protein SET // 1.9E-6 /// IPR002893 // Zn-finger, MYND type // 1.4E-17
218365_s_at	-0.984018	0.873731	54612.1	1.00175	5.12e-18	4.08	0.0192453		T3	Hs.647707	aspartyl-tRNA synthetase 2 (mitochondrial)	DARS2	chr1q25.1	55157	Q6PI48 /// Q9H9J7 /// Q9H9M6 /// Q9NVT8	---	0006412 // protein biosynthesis // inferred from electronic annotation /// 0006422 // aspartyl-tRNA aminoacylation // inferred from electronic annotation /// 0006418 // tRNA aminoacylation for protein translation // inferred from electronic annotation	0005737 // cytoplasm // inferred from electronic annotation /// 0005739 // mitochondrion // inferred from electronic annotation	0000166 // nucleotide binding // inferred from electronic annotation /// 0003676 // nucleic acid binding // inferred from electronic annotation /// 0004815 // aspartate-tRNA ligase activity // inferred from electronic annotation /// 0005524 // ATP binding // inferred from electronic annotation /// 0016874 // ligase activity // inferred from electronic annotation /// 0004812 // aminoacyl-tRNA liga…	---	--- // --- // 8.5E-17 /// --- // --- // 3.8E-61 /// IPR007947 // CD164 related protein // 3.0E-93 /// IPR004115 // GAD // 4.3E-5
227605_at	-1.02992	0.650352	54589.9	1.00749	5.05e-18	4.06	0.0192417		T3	Hs.480465	Transcribed locus	---	---		---	---	---	---	---	---	---
226145_s_at	-0.992055	0.858625	54611.9	1.00205	5.5e-18	4.16	0.0191705		T3	Hs.369448	Fraser syndrome 1	FRAS1	chr4q21.21	80144	Q05CW8 /// Q69YV4 /// Q6AI26 /// Q86XX4	219000 /// 607830	0002009 // morphogenesis of an epithelium // inferred from electronic annotation /// 0007154 // cell communication // inferred from electronic annotation	0005604 // basement membrane // inferred from electronic annotation /// 0016020 // membrane // inferred from electronic annotation /// 0016021 // integral to membrane // inferred from electronic annotation /// 0019028 // viral capsid // inferred from electronic annotation /// 0005578 // extracellular matrix (sensu Metazoa) // inferred from electronic annotation	0005509 // calcium ion binding // inferred from electronic annotation /// 0005515 // protein binding // inferred from electronic annotation /// 0005198 // structural molecule activity // inferred from electronic annotation /// 0046872 // metal ion binding // inferred from electronic annotation	---	IPR000276 // Rhodopsin-like GPCR superfamily // 1.7E-44
222044_at	-1.0481	0.701295	54599.7	1.00572	5.3e-18	4.1	0.0191589		T2/T3	Hs.443061	Chromosome X open reading frame 45	CXorf45	chrXq23	79868	Q17RC3 /// Q9H5U8	---	---	---	---	---	---
225633_at	-1.0033	0.798457	54609.2	1.0034	5.15e-18	4.08	0.0191549		T3	Hs.194392	dpy-19-like 3 (C. elegans)	DPY19L3	chr19q13.11	147991	Q68DC7 /// Q6ZPD9 /// Q6ZTB7 /// Q6ZTS2 /// Q6ZUP1 /// Q7Z4H5 /// Q7Z4H6 /// Q8N6Q4	---	---	---	---	---	---
1554251_at	-1.04749	0.768593	54606.8	1.00413	4.48e-18	4.02	0.0191429		T3	Hs.142442	heterochromatin protein 1, binding protein 3	HP1BP3	chr1p36.12	50809	Q05BI0 /// Q6PIM9 /// Q8NDF0 /// Q9UHY0	---	0006334 // nucleosome assembly // inferred from electronic annotation	0000786 // nucleosome // inferred from electronic annotation /// 0005634 // nucleus // inferred from electronic annotation	0003677 // DNA binding // inferred from electronic annotation	---	---
228729_at	-1.06401	0.454954	54488	1.01464	4.41e-18	4	0.0191388		T3	Hs.23960	cyclin B1	CCNB1	chr5q12	891	P14635 /// Q5TZP9 /// Q9BPX9 /// Q9BWU7 /// Q9BWU8 /// Q9BWU9 /// Q9BWV0	123836	0000074 // regulation of progression through cell cycle // inferred from electronic annotation /// 0000086 // G2/M transition of mitotic cell cycle // non-traceable author statement /// 0007049 // cell cycle // inferred from electronic annotation /// 0007067 // mitosis // inferred from electronic annotation /// 0051301 // cell division // inferred from electronic annotation	0005575 // cellular_component // --- /// 0005634 // nucleus // inferred from direct assay /// 0005634 // nucleus // inferred from electronic annotation	0005515 // protein binding // inferred from physical interaction	G1_to_S_cell_cycle_Reactome // GenMAPP /// G1_to_S_cell_cycle_Reactome // GenMAPP /// G1_to_S_cell_cycle_Reactome // GenMAPP /// G1_to_S_cell_cycle_Reactome // GenMAPP /// G1_to_S_cell_cycle_Reactome // GenMAPP /// G1_to_S_cell_cycle_Reactome // GenMAPP	IPR008530 // Protein of unknown function DUF812 // 1.8E-111 /// IPR008530 // Protein of unknown function DUF812 // 1.0E-126 /// IPR001766 // Fork head transcription factor // 2.2E-13 /// IPR001766 // Fork head transcription factor // 3.5E-6
218181_s_at	-1.06926	0.422557	54452.3	1.01588	5.58e-18	4.16	0.0190826		T3	Hs.431550	mitogen-activated protein kinase kinase kinase kinase 4	MAP4K4	chr2q11.2-q12	9448	O95819 /// Q5MD60 /// Q9NX89	604666	0006468 // protein amino acid phosphorylation // inferred from direct assay /// 0006468 // protein amino acid phosphorylation // inferred from electronic annotation /// 0006950 // response to stress // inferred from direct assay /// 0007243 // protein kinase cascade // inferred from direct assay	0005575 // cellular_component // ---	0000166 // nucleotide binding // inferred from electronic annotation /// 0004674 // protein serine/threonine kinase activity // inferred from direct assay /// 0004674 // protein serine/threonine kinase activity // inferred from electronic annotation /// 0005083 // small GTPase regulator activity // inferred from electronic annotation /// 0005524 // ATP binding // inferred from direct assay /// 00…	---	IPR000910 // HMG1/2 (high mobility group) box // 4.2E-19 /// IPR001111 // Transforming growth factor beta (TGFb), N-terminal // 1.2E-20 /// IPR001111 // Transforming growth factor beta (TGFb), N-terminal // 3.3E-23 /// IPR001839 // Transforming growth factor beta // 2.8E-65 /// IPR001245 // Tyrosine protein kinase // 2.0E-28
235470_at	-1.02881	0.854263	54611.7	1.00212	5.32e-18	4.1	0.0190698		T3	Hs.446179	Transcribed locus	---	---		---	---	---	---	---	---	---
1554547_at	-1.00543	0.0150438	46315.2	1.03136	5.35e-18	4.1	0.0189815		T3	Hs.607594	family with sequence similarity 13, member C1	FAM13C1	chr10q21.1	220965	Q6P2M3 /// Q8NE31	---	---	---	---	---	IPR006762 // Gtr1/RagA G protein // 7.4E-116
209286_at	-0.987172	0.000166462	24827.2	1.01834	3.9e-18	3.8	0.0184466		T3	Hs.369574	CDC42 effector protein (Rho GTPase binding) 3	CDC42EP3	chr2p21	10602	Q9UKI2	606133	0007165 // signal transduction // traceable author statement /// 0008360 // regulation of cell shape // inferred from electronic annotation	0015629 // actin cytoskeleton // inferred from direct assay /// 0005856 // cytoskeleton // inferred from electronic annotation	0005515 // protein binding // inferred from electronic annotation /// 0005519 // cytoskeletal regulatory protein binding // traceable author statement	---	IPR007241 // Autophagy protein Apg9 // 2.0E-117
214109_at	-1.02894	0.833854	54610.9	1.00253	4.01e-18	3.82	0.0183654		T3	Hs.480938	LPS-responsive vesicle trafficking, beach and anchor containing	LRBA	chr4q31.3	987	P50851 /// Q59HC1 /// Q68D03 /// Q6P1X2 /// Q8NFQ0 /// Q969R7	606453	0008150 // biological_process // ---	0005575 // cellular_component // ---	0003674 // molecular_function // ---	---	IPR004172 // L27 domain // 3.7E-20 /// IPR006844 // OST3/OST6 // 1.1E-28 /// IPR001664 // Intermediate filament protein // 2.7E-117
225521_at	-1.04322	0.848427	54611.4	1.00234	3.94e-18	3.8	0.0183575		T3	Hs.529280	anaphase promoting complex subunit 7	ANAPC7	chr12q24.11	51434	Q2M2R1 /// Q4KMX6 /// Q69YV3 /// Q9UJX3	606949	0000074 // regulation of progression through cell cycle // non-traceable author statement /// 0006512 // ubiquitin cycle // inferred from electronic annotation /// 0007049 // cell cycle // inferred from electronic annotation /// 0007067 // mitosis // inferred from electronic annotation /// 0051301 // cell division // inferred from electronic annotation	0005680 // anaphase-promoting complex // not recorded	0005515 // protein binding // inferred from electronic annotation /// 0005488 // binding // inferred from electronic annotation	---	---
225627_s_at	-1.04215	0.541221	54549.1	1.01133	3.72e-18	3.72	0.0181463		T1/T3	Hs.443891	cache domain containing 1	CACHD1	chr1p31.3	57685	Q49AE9 /// Q658T4 /// Q7Z3P2 /// Q9H7W4 /// Q9H9W3 /// Q9HCJ9	---	---	0016020 // membrane // inferred from electronic annotation	---	---	IPR002035 // von Willebrand factor, type A // 0.0072 /// IPR002035 // von Willebrand factor, type A // 0.0072
219961_s_at	-1.01595	0.869167	54612.1	1.00182	3.37e-18	3.64	0.017931		T3	Hs.187635	chromosome 20 open reading frame 19	C20orf19	chr20pter-q11.23	55857	Q2M2Z5 /// Q4G0M8 /// Q4G0S5 /// Q5BKY3 /// Q69YZ6 /// Q6P0M6 /// Q71ME0 /// Q9NZ35	---	---	---	---	---	IPR001254 // Peptidase S1, chymotrypsin // 3.2E-20 /// IPR001254 // Peptidase S1, chymotrypsin // 2.2E-30 /// IPR001254 // Peptidase S1, chymotrypsin // 4.7E-18 /// IPR002035 // von Willebrand factor, type A // 1.6E-41 /// IPR002035 // von Willebrand factor, type A // 5.7E-48 /// IPR000436 // Sushi domain/SCR domain/CCP module // 1.8E-14 /// IPR000436 // Sushi domain/SCR domain/CCP module // 7.1E…
238762_at	-1.03876	0.856059	54611.8	1.00211	3.41e-18	3.64	0.0178431		T2/T3	Hs.479954	methylenetetrahydrofolate dehydrogenase (NADP+ dependent) 2-like	MTHFD2L	chr4q13.3	441024	Q6P079 /// Q86XA1 /// Q8IY64 /// Q8N460 /// Q8N560	---	0009396 // folic acid and derivative biosynthesis // inferred from electronic annotation	---	0003824 // catalytic activity // inferred from electronic annotation /// 0004487 // methylenetetrahydrofolate dehydrogenase (NAD+) activity // inferred from electronic annotation /// 0016787 // hydrolase activity // inferred from electronic annotation	---	---
222478_at	-1.03828	0.848521	54611.4	1.00232	3.22e-18	3.54	0.0175248		T3	Hs.109520	vacuolar protein sorting 36 homolog (yeast)	VPS36	chr13q14.3	51028	Q59H03 /// Q86VN1	---	0006350 // transcription // inferred from electronic annotation /// 0006355 // regulation of transcription, DNA-dependent // inferred from electronic annotation /// 0015031 // protein transport // inferred from electronic annotation /// 0016197 // endosome transport // inferred from electronic annotation /// 0006810 // transport // inferred from electronic annotation	0005634 // nucleus // inferred from electronic annotation /// 0005764 // lysosome // inferred from electronic annotation /// 0005770 // late endosome // inferred from electronic annotation	0008289 // lipid binding // inferred from electronic annotation /// 0043130 // ubiquitin binding // inferred from electronic annotation	---	IPR001811 // Small chemokine, interleukin-8 like // 6.7E-35
239246_at	-1.05036	0.616577	54580.6	1.00859	2.5e-18	3.36	0.0175		T3	Hs.403917	FERM, RhoGEF (ARHGEF) and pleckstrin domain protein 1 (chondrocyte-derived)	FARP1	chr13q32.2	10160	Q9Y4F1	602654	0035023 // regulation of Rho protein signal transduction // inferred from electronic annotation	0005622 // intracellular // inferred from electronic annotation /// 0005737 // cytoplasm // inferred from electronic annotation /// 0005856 // cytoskeleton // traceable author statement /// 0016020 // membrane // inferred from electronic annotation /// 0005856 // cytoskeleton // inferred from electronic annotation	0005085 // guanyl-nucleotide exchange factor activity // inferred from electronic annotation /// 0005089 // Rho guanyl-nucleotide exchange factor activity // inferred from electronic annotation /// 0005089 // Rho guanyl-nucleotide exchange factor activity // traceable author statement /// 0005488 // binding // inferred from electronic annotation /// 0008092 // cytoskeletal protein binding // infe…	---	---
209103_s_at	-1.00148	0.880726	54612.3	1.00162	2.54e-18	3.36	0.0174093		T3	Hs.474213	ubiquitin fusion degradation 1 like (yeast)	UFD1L	chr22q11.21	7353	Q541A5 /// Q92890	601754	0001501 // skeletal development // traceable author statement /// 0006511 // ubiquitin-dependent protein catabolism // inferred from electronic annotation /// 0006511 // ubiquitin-dependent protein catabolism // traceable author statement /// 0006512 // ubiquitin cycle // inferred from electronic annotation	---	0004843 // ubiquitin-specific protease activity // traceable author statement /// 0005515 // protein binding // inferred from physical interaction	---	--- // --- // 5.6E-28 /// --- // --- // 4.0E-41
232946_s_at	-1.00556	0.818005	54610.3	1.00289	2.56e-18	3.36	0.0173196		T3	Hs.556986	NAD synthetase 1	NADSYN1	chr11q13.4	55191	Q6IA69	608285	0006807 // nitrogen compound metabolism // inferred from electronic annotation /// 0009435 // NAD biosynthesis // inferred from electronic annotation	---	0000166 // nucleotide binding // inferred from electronic annotation /// 0003952 // NAD+ synthase (glutamine-hydrolyzing) activity // inferred from electronic annotation /// 0005524 // ATP binding // inferred from electronic annotation /// 0016810 // hydrolase activity, acting on carbon-nitrogen (but not peptide) bonds // inferred from electronic annotation /// 0016874 // ligase activity // infer…	---	IPR003010 // Nitrilase/cyanide hydratase and apolipoprotein N-acyltransferase // 2.4E-13
200612_s_at	-0.997408	0.849719	54611.5	1.00225	2.85e-18	3.42	0.0172727		T3	Hs.514819	adaptor-related protein complex 2, beta 1 subunit	AP2B1	chr17q11.2-q12	163	P63010 /// Q68DI0 /// Q7Z451 /// Q96EL6	601025	0006461 // protein complex assembly // inferred from electronic annotation /// 0006886 // intracellular protein transport // inferred from electronic annotation /// 0006810 // transport // inferred from electronic annotation /// 0015031 // protein transport // inferred from electronic annotation	0005905 // coated pit // inferred from electronic annotation /// 0030130 // clathrin coat of trans-Golgi network vesicle // inferred from electronic annotation	0005488 // binding // inferred from electronic annotation /// 0005515 // protein binding // inferred from physical interaction	---	---
232165_at	-0.993298	0.862329	54611.9	1.00194	2.83e-18	3.4	0.0172589		T3	Hs.200412	epiplakin 1	EPPK1	chr8q24.3	83481	P58107 /// Q9NSU9	607553	0008150 // biological_process // ---	0005856 // cytoskeleton // non-traceable author statement /// 0005856 // cytoskeleton // inferred from electronic annotation	0005198 // structural molecule activity // non-traceable author statement /// 0005198 // structural molecule activity // inferred from electronic annotation	---	---
241343_at	-1.03639	0.80619	54609.8	1.00323	2.65e-18	3.36	0.0172308		T3	Hs.568006	Ribonuclease H1	RNASEH1	chr2p25	246243	O60930	604123	0006401 // RNA catabolism // traceable author statement	0005615 // extracellular space // inferred from electronic annotation /// 0005739 // mitochondrion // inferred from electronic annotation	0000287 // magnesium ion binding // inferred from electronic annotation /// 0003723 // RNA binding // traceable author statement /// 0004519 // endonuclease activity // inferred from electronic annotation /// 0004523 // ribonuclease H activity // inferred from electronic annotation /// 0004540 // ribonuclease activity // traceable author statement /// 0016787 // hydrolase activity // inferred fro…	---	---
201309_x_at	-1.03826	0.864253	54611.9	1.00187	2.88e-18	3.42	0.0171859		T1/T3	Hs.36053	chromosome 5 open reading frame 13	C5orf13	chr5q22.1	9315	P18077 /// Q16612 /// Q9P187	607332	0017015 // regulation of transforming growth factor beta receptor signaling pathway // inferred from electronic annotation /// 0006412 // protein biosynthesis // inferred from electronic annotation	0005622 // intracellular // inferred from electronic annotation /// 0005840 // ribosome // inferred from electronic annotation /// 0030529 // ribonucleoprotein complex // inferred from electronic annotation /// 0005842 // cytosolic large ribosomal subunit (sensu Eukaryota) // not recorded	0005515 // protein binding // inferred from electronic annotation /// 0000049 // tRNA binding // inferred from electronic annotation /// 0003723 // RNA binding // inferred from electronic annotation /// 0003735 // structural constituent of ribosome // inferred from electronic annotation	Ribosomal_Proteins // GenMAPP	---
222376_at	-1.03838	0.734164	54603.6	1.00498	2.66e-18	3.36	0.0171429		T2/T3	---	---	---	---		---	---	---	---	---	---	---
238794_at	-1.05491	0.848811	54611.4	1.0023	2.9e-18	3.42	0.0171		T3	Hs.93667	chromosome 10 open reading frame 78	C10orf78	chr10q25.1	119392	Q86XK3	---	---	---	---	---	--- // --- // 1.2E-16 /// --- // --- // 2.3E-17 /// --- // --- // 6.9E-19 /// --- // --- // 1.3E-14 /// --- // --- // 3.3E-25 /// --- // --- // 1.2E-43 /// IPR005654 // AFG1-like ATPase // 1.5E-12
201896_s_at	-1.04604	0.831341	54610.8	1.0026	2.95e-18	3.42	0.0170149		T3	Hs.405925	proline/serine-rich coiled-coil 1	PSRC1	chr1p13.3	84722	O95169 /// P61024 /// Q6PGN9 /// Q6ZTI8 /// Q71MG3 /// Q9BV77	---	0006118 // electron transport // inferred from electronic annotation /// 0007049 // cell cycle // inferred from electronic annotation /// 0051301 // cell division // inferred from electronic annotation /// 0006120 // mitochondrial electron transport, NADH to ubiquinone // traceable author statement /// 0000074 // regulation of progression through cell cycle // traceable author statement /// 00000…	0005783 // endoplasmic reticulum // inferred from direct assay /// 0005615 // extracellular space // inferred from electronic annotation /// 0005739 // mitochondrion // inferred from electronic annotation /// 0005743 // mitochondrial inner membrane // inferred from electronic annotation /// 0016021 // integral to membrane // inferred from electronic annotation /// 0005624 // membrane fraction // …	0005515 // protein binding // inferred from physical interaction /// 0003954 // NADH dehydrogenase activity // inferred from electronic annotation /// 0008137 // NADH dehydrogenase (ubiquinone) activity // inferred from electronic annotation /// 0016491 // oxidoreductase activity // inferred from electronic annotation /// 0016538 // cyclin-dependent protein kinase regulator activity // inferred f…	Electron_Transport_Chain // GenMAPP	--- // --- // 1.6E-23 /// --- // --- // 4.1E-70 /// IPR001628 // Zn-finger, C4-type steroid receptor // 7.6E-54 /// IPR000536 // Ligand-binding domain of nuclear hormone receptor // 7.7E-46
203974_at	-1.0404	0.681778	54596.5	1.00639	2.37e-18	3.24	0.0169634		T1/T3	Hs.185910	haloacid dehalogenase-like hydrolase domain containing 1A	HDHD1A	chrXp22.32	8226	Q08623	306480	0008150 // biological_process // --- /// 0008152 // metabolism // inferred from electronic annotation	0005575 // cellular_component // ---	0016787 // hydrolase activity // inferred from electronic annotation /// 0003824 // catalytic activity // inferred from electronic annotation	---	---
208651_x_at	-1.08515	0.719257	54601.7	1.00535	2.16e-18	3.12	0.0165079		T3	Hs.644105	CD24 molecule	CD24	chr6q21	934	P25063 /// Q53XS0 /// Q9BZ96	126200 /// 600074	0006959 // humoral immune response // traceable author statement	0005886 // plasma membrane // non-traceable author statement /// 0016020 // membrane // inferred from electronic annotation	0048503 // GPI anchor binding // inferred from electronic annotation	---	---
228555_at	-1.0549	0.849441	54611.5	1.00227	2.09e-18	3.1	0.0164894		T3	Hs.144114	Calcium/calmodulin-dependent protein kinase (CaM kinase) II delta	CAMK2D	chr4q26	817	Q13557 /// Q4G1A8 /// Q52PK4 /// Q59G21 /// Q6ZNN9 /// Q8N553 /// Q92991	607708	0000082 // G1/S transition of mitotic cell cycle // inferred from electronic annotation /// 0001558 // regulation of cell growth // non-traceable author statement /// 0006468 // protein amino acid phosphorylation // inferred from electronic annotation /// 0006816 // calcium ion transport // inferred from electronic annotation /// 0046777 // protein amino acid autophosphorylation // inferred from …	0005954 // calcium- and calmodulin-dependent protein kinase complex // traceable author statement	0000166 // nucleotide binding // inferred from electronic annotation /// 0004674 // protein serine/threonine kinase activity // inferred from electronic annotation /// 0004685 // calcium- and calmodulin-dependent protein kinase activity // non-traceable author statement /// 0005516 // calmodulin binding // inferred from electronic annotation /// 0005524 // ATP binding // inferred from electronic …	Calcium_regulation_in_cardiac_cells // GenMAPP /// Calcium_regulation_in_cardiac_cells // GenMAPP /// Calcium_regulation_in_cardiac_cells // GenMAPP /// Smooth_muscle_contraction // GenMAPP /// Smooth_muscle_contraction // GenMAPP /// Smooth_muscle_contraction // GenMAPP	---
244403_at	-1.03124	0.546454	54552.1	1.01114	1.88e-18	3.06	0.0164516		T3	Hs.126135	crumbs homolog 1 (Drosophila)	CRB1	chr1q31-q32.1	23418	P82279 /// Q59H36 /// Q8WWY1	172870 /// 600105 /// 604210	0007163 // establishment and/or maintenance of cell polarity // traceable author statement /// 0007267 // cell-cell signaling // traceable author statement /// 0007601 // visual perception // inferred from electronic annotation /// 0016044 // membrane organization and biogenesis // inferred from electronic annotation /// 0042462 // eye photoreceptor cell development // inferred from electronic an…	0016020 // membrane // inferred from electronic annotation /// 0016021 // integral to membrane // inferred from electronic annotation	0005509 // calcium ion binding // inferred from electronic annotation	---	---
224690_at	-1.02891	0.53327	54544.8	1.01163	2.19e-18	3.12	0.0164211		T2/T3	Hs.143736	chromosome 20 open reading frame 108	C20orf108	chr20q13.2	116151	Q96KR6	---	---	0005615 // extracellular space // inferred from electronic annotation /// 0016020 // membrane // inferred from electronic annotation /// 0016021 // integral to membrane // inferred from electronic annotation	---	---	IPR006630 // RNA-binding protein Lupus Lal // 5.9E-25 /// IPR000719 // Protein kinase // 2.2E-45
226366_at	-1.08955	0.425233	54455.8	1.01578	1.91e-18	3.06	0.0163636		T3	Hs.124537	SNF2 histone linker PHD RING helicase	SHPRH	chr6q24.3	257218	Q149N8 /// Q149N9 /// Q68DS5 /// Q7Z5J5 /// Q8IWQ9 /// Q8N1S8 /// Q8NBR7	608048	0006334 // nucleosome assembly // inferred from electronic annotation /// 0006355 // regulation of transcription, DNA-dependent // inferred from electronic annotation	0000786 // nucleosome // inferred from electronic annotation /// 0005634 // nucleus // inferred from electronic annotation	0003677 // DNA binding // inferred from electronic annotation /// 0004386 // helicase activity // inferred from electronic annotation /// 0005515 // protein binding // inferred from electronic annotation /// 0005524 // ATP binding // inferred from electronic annotation /// 0008270 // zinc ion binding // inferred from electronic annotation /// 0003676 // nucleic acid binding // inferred from elect…	---	IPR001965 // Zinc finger, PHD-type // 1.3E-8 /// IPR001965 // Zinc finger, PHD-type // 5.7E-6
225405_at	-1.02752	0.864111	54611.9	1.00189	1.83e-18	3.02	0.0163243		T3	Hs.406377	heterogeneous nuclear ribonucleoprotein U-like 2	HNRPUL2	chr11q12.3	221092	Q1KMD3 /// Q8N3B3	---	---	---	0003676 // nucleic acid binding // inferred from electronic annotation	---	---
1553976_a_at	-1.06017	0.875341	54612.2	1.00171	1.73e-18	3	0.0163043		T3	Hs.555926	deleted in a mouse model of primary ciliary dyskinesia	RP11-529I10.4	chr10q24.32	25911	Q6QNL3 /// Q9BVM2 /// Q9HD53 /// Q9UFY6	---	---	---	---	---	IPR005522 // Inositol polyphosphate kinase // 3.5E-71 /// IPR001526 // CD59 antigen // 3.0E-11
209771_x_at	-1.08272	0.79524	54609.1	1.00351	1.6e-18	2.92	0.0159563		T3	Hs.644105	CD24 molecule	CD24	chr6q21	934	P25063 /// Q53XS0 /// Q9BZ96	126200 /// 600074	0006959 // humoral immune response // traceable author statement	0005886 // plasma membrane // non-traceable author statement /// 0016020 // membrane // inferred from electronic annotation	0048503 // GPI anchor binding // inferred from electronic annotation	---	---
229125_at	-1.0468	0.00800491	43517	1.02567	1.59e-18	2.9	0.0159341		T3	Hs.283398	ankyrin repeat domain 38	ANKRD38	chr1p31.3	163782	Q5T7N3 /// Q8N8S2	---	---	---	---	---	---
226993_at	-1.11242	0.331817	54298.8	1.02042	1.57e-18	2.88	0.0159116		T2/T3	Hs.601806	CDNA FLJ46626 fis, clone TRACH2001612	---	---		---	---	---	---	---	---	---
201416_at	-1.04622	0.859675	54611.9	1.002	1.55e-18	2.86	0.0158889		T3	Hs.643910	SRY (sex determining region Y)-box 4	SOX4	chr6p22.3	6659	Q06945	184430	0006350 // transcription // inferred from electronic annotation /// 0006355 // regulation of transcription, DNA-dependent // inferred from electronic annotation	0005634 // nucleus // inferred from electronic annotation	0003700 // transcription factor activity // traceable author statement /// 0003677 // DNA binding // inferred from electronic annotation	---	IPR001148 // Carbonic anhydrase, eukaryotic // 1.8E-14
212991_at	-1.04365	0.864099	54611.9	1.00191	1.48e-18	2.78	0.015618		T3	Hs.216653	F-box protein 9	FBXO9	chr6p12.3-p11.2	26268	Q59EH8 /// Q96MK9 /// Q9UK97	609091	0016567 // protein ubiquitination // non-traceable author statement /// 0006512 // ubiquitin cycle // inferred from electronic annotation	0000151 // ubiquitin ligase complex // non-traceable author statement	0004842 // ubiquitin-protein ligase activity // non-traceable author statement	---	IPR009582 // Microsomal signal peptidase 25 kDa subunit // 3.0E-10 /// IPR009582 // Microsomal signal peptidase 25 kDa subunit // 2.9E-53 /// IPR013105 // Tetratricopeptide TPR_2 // 0.0096 /// IPR013105 // Tetratricopeptide TPR_2 // 0.0096 /// IPR013105 // Tetratricopeptide TPR_2 // 0.0096 /// IPR013105 // Tetratricopeptide TPR_2 // 0.0096
227545_at	-1.09486	0.371112	54377.1	1.01832	1.49e-18	2.78	0.0155307		T3	Hs.54089	Transcribed locus	---	---		---	---	---	---	---	---	---
1552695_a_at	-0.966499	0.00314306	39024	1.02216	1.37e-18	2.66	0.0150282		T3	Hs.558595	solute carrier family 2 (facilitated glucose transporter), member 13	SLC2A13	chr12q12	114134	Q86X07 /// Q96QE2	---	0007275 // development // inferred from electronic annotation /// 0008643 // carbohydrate transport // inferred from electronic annotation /// 0006810 // transport // inferred from electronic annotation	0016020 // membrane // inferred from electronic annotation /// 0016021 // integral to membrane // inferred from electronic annotation	0005215 // transporter activity // inferred from electronic annotation /// 0005351 // sugar porter activity // inferred from electronic annotation	---	---
221276_s_at	-1.15108	0.137233	53164.7	1.03345	1.01e-18	2.38	0.0135227		T3	Hs.645425	syncoilin, intermediate filament 1 /// syncoilin, intermediate filament 1	SYNC1	chr1p34.3-p33	81493	Q9H7C4	---	---	---	0005198 // structural molecule activity // inferred from electronic annotation	---	--- // --- // 4.8E-115
212812_at	-1.06572	0.808967	54609.9	1.00312	9.13e-19	2.36	0.0134857		T3	Hs.288232	Serine incorporator 5	SERINC5	chr5q14.1	256987	Q495A4 /// Q495A5 /// Q495A6 /// Q86VE9	---	0006658 // phosphatidylserine metabolism // inferred from sequence or structural similarity /// 0051347 // positive regulation of transferase activity // inferred from sequence or structural similarity	0016020 // membrane // inferred from electronic annotation	---	---	---
231772_x_at	-1.04669	0.894287	54612.5	1.00138	8.64e-19	2.32	0.0133333		T3	Hs.631967	centromere protein H	CENPH	chr5p15.2	64946	Q9H3R5	605607	0051383 // kinetochore organization and biogenesis // traceable author statement	0000776 // kinetochore // non-traceable author statement /// 0005634 // nucleus // inferred from direct assay /// 0005694 // chromosome // inferred from electronic annotation /// 0000776 // kinetochore // inferred from direct assay /// 0000775 // chromosome, pericentric region // inferred from electronic annotation /// 0000776 // kinetochore // inferred from electronic annotation /// 0005634 // n…	0005515 // protein binding // inferred from physical interaction /// 0043515 // kinetochore binding // inferred from direct assay /// 0005515 // protein binding // inferred from direct assay	---	---
202784_s_at	-1.0297	0.289057	54181.5	1.02324	7.89e-19	2.26	0.0131395		T3	Hs.482043	nicotinamide nucleotide transhydrogenase	NNT	chr5p13.1-5cen	23530	Q13423 /// Q2TB59 /// Q2TB60 /// Q8N5H5	607878	0006099 // tricarboxylic acid cycle // traceable author statement /// 0006118 // electron transport // inferred from electronic annotation /// 0006118 // electron transport // traceable author statement /// 0015992 // proton transport // inferred from electronic annotation /// 0015992 // proton transport // traceable author statement	0005739 // mitochondrion // inferred from electronic annotation /// 0005746 // mitochondrial electron transport chain // traceable author statement /// 0016020 // membrane // inferred from electronic annotation /// 0016021 // integral to membrane // inferred from electronic annotation /// 0005739 // mitochondrion // inferred from direct assay /// 0005743 // mitochondrial inner membrane // inferre…	0003957 // NAD(P)+ transhydrogenase (B-specific) activity // traceable author statement /// 0008750 // NAD(P)+ transhydrogenase (AB-specific) activity // inferred from electronic annotation /// 0016491 // oxidoreductase activity // inferred from electronic annotation /// 0050661 // NADP binding // inferred from direct assay /// 0051287 // NAD binding // traceable author statement /// 0008746 // N…	---	IPR007125 // Histone core // 2.3E-55 /// IPR004244 // L1 transposable element // 1.0E-126
203608_at	-1.07866	0.596037	54574.1	1.00944	7.52e-19	2.24	0.0130994		T3	Hs.371723	aldehyde dehydrogenase 5 family, member A1 (succinate-semialdehyde dehydrogenase)	ALDH5A1	chr6p22.2-p22.3	7915	P51649 /// Q546H9 /// Q8N3W6 /// Q8N3W7	271980	0006118 // electron transport // inferred from sequence or structural similarity /// 0006118 // electron transport // traceable author statement /// 0007417 // central nervous system development // inferred from mutant phenotype /// 0007417 // central nervous system development // traceable author statement /// 0008152 // metabolism // inferred from electronic annotation /// 0009448 // gamma-amin…	0005739 // mitochondrion // inferred from sequence or structural similarity /// 0005739 // mitochondrion // traceable author statement /// 0005739 // mitochondrion // inferred from electronic annotation	0004777 // succinate-semialdehyde dehydrogenase activity // inferred from direct assay /// 0004777 // succinate-semialdehyde dehydrogenase activity // inferred from sequence or structural similarity /// 0004777 // succinate-semialdehyde dehydrogenase activity // traceable author statement /// 0016491 // oxidoreductase activity // inferred from electronic annotation /// 0004777 // succinate-semial…	---	IPR007023 // Ribosomal biogenesis regulatory protein // 1.0E-126
205909_at	-1.05927	0.892503	54612.4	1.00144	7.93e-19	2.26	0.0130636		T3	Hs.162777	polymerase (DNA directed), epsilon 2 (p59 subunit)	POLE2	chr14q21-q22	5427	A0AV55 /// P56282 /// Q86SY9	602670	0006260 // DNA replication // traceable author statement /// 0006281 // DNA repair // traceable author statement /// 0006260 // DNA replication // inferred from electronic annotation	0005634 // nucleus // inferred from electronic annotation	0003677 // DNA binding // inferred from electronic annotation /// 0003893 // epsilon DNA polymerase activity // traceable author statement /// 0016740 // transferase activity // inferred from electronic annotation /// 0003887 // DNA-directed DNA polymerase activity // inferred from electronic annotation /// 0016779 // nucleotidyltransferase activity // inferred from electronic annotation	DNA_replication_Reactome // GenMAPP /// DNA_replication_Reactome // GenMAPP /// G1_to_S_cell_cycle_Reactome // GenMAPP /// G1_to_S_cell_cycle_Reactome // GenMAPP	IPR001590 // Peptidase M12B, ADAM/reprolysin // 6.2E-50 /// IPR002870 // Peptidase M12B, propeptide // 3.1E-43 /// IPR001762 // Disintegrin // 9.3E-34
212633_at	-1.12328	0.280235	54151.7	1.02356	5.42e-19	2.1	0.0130435		T1/T3	Hs.149367	KIAA0776	KIAA0776	chr6q16.1	23376	O94874 /// Q49AT0	---	---	---	---	---	IPR000566 // Lipocalin-related protein and Bos/Can/Equ allergen // 5.1E-16 /// IPR000566 // Lipocalin-related protein and Bos/Can/Equ allergen // 0.0087 /// IPR000566 // Lipocalin-related protein and Bos/Can/Equ allergen // 5.7E-6
224772_at	-1.11937	0.320551	54272	1.02113	6.93e-19	2.2	0.0130178		T3	Hs.585374	neuron navigator 1	NAV1	---	89796	Q659D6 /// Q8IVL2 /// Q8NEY1 /// Q96II1 /// Q9H7V9 /// Q9H9S9 /// Q9H9T5 /// Q9ULK7 /// Q9ULR9	---	---	---	0000166 // nucleotide binding // inferred from electronic annotation /// 0005524 // ATP binding // inferred from electronic annotation /// 0017111 // nucleoside-triphosphatase activity // inferred from electronic annotation	---	IPR000210 // BTB/POZ domain // 5.8E-24 /// IPR007087 // Zn-finger, C2H2 type // 1.9E-4 /// IPR007087 // Zn-finger, C2H2 type // 5.5E-5 /// IPR001628 // Zn-finger, C4-type steroid receptor // 3.7E-56 /// IPR000536 // Ligand-binding domain of nuclear hormone receptor // 5.1E-60
208075_s_at	-0.938713	0.00016321	24739.5	1.01846	6.82e-19	2.18	0.0129762		T3	Hs.251526	chemokine (C-C motif) ligand 7 /// chemokine (C-C motif) ligand 7	CCL7	chr17q11.2-q12	6354	P80098 /// Q569J6	158106	0006810 // transport // inferred from electronic annotation /// 0006874 // calcium ion homeostasis // traceable author statement /// 0006935 // chemotaxis // traceable author statement /// 0006954 // inflammatory response // inferred from electronic annotation /// 0006955 // immune response // inferred from electronic annotation /// 0007165 // signal transduction // traceable author statement ///…	0005576 // extracellular region // inferred from electronic annotation /// 0005615 // extracellular space // traceable author statement /// 0016020 // membrane // inferred from electronic annotation /// 0005615 // extracellular space // inferred from electronic annotation	0004872 // receptor activity // inferred from electronic annotation /// 0005215 // transporter activity // inferred from electronic annotation /// 0008009 // chemokine activity // inferred from electronic annotation /// 0008009 // chemokine activity // traceable author statement /// 0008201 // heparin binding // inferred from electronic annotation /// 0005125 // cytokine activity // inferred from…	---	IPR001680 // G-protein beta WD-40 repeat // 0.0022 /// IPR001680 // G-protein beta WD-40 repeat // 0.011 /// IPR001680 // G-protein beta WD-40 repeat // 3.7E-6 /// IPR001680 // G-protein beta WD-40 repeat // 0.067 /// IPR000472 // TGF-beta receptor/activin receptor, type I/II // 8.2E-6
226810_at	-1.14844	0.166771	53495.4	1.03151	5.45e-19	2.1	0.012963		T3	Hs.648434	MRNA full length insert cDNA clone EUROIMAGE 1509279	---	---		---	---	---	---	---	---	---
235921_at	-1.05364	0.879822	54612.2	1.00164	7.13e-19	2.2	0.0129412		T3	Hs.568834	Transcribed locus	---	---		---	---	---	---	---	---	---
224726_at	-1.11097	0.070607	51698	1.03572	6.51e-19	2.16	0.0129341		T3	Hs.140903	mindbomb homolog 1 (Drosophila)	MIB1	chr18q11.2	57534	Q2TB37 /// Q86YT6	608677	0001568 // blood vessel development // inferred from electronic annotation /// 0001701 // embryonic development (sensu Mammalia) // inferred from electronic annotation /// 0001756 // somitogenesis // inferred from electronic annotation /// 0001841 // neural tube formation // inferred from electronic annotation /// 0001947 // heart looping // inferred from electronic annotation /// 0006512 // ubiq…	0005739 // mitochondrion // inferred from electronic annotation /// 0016020 // membrane // inferred from electronic annotation /// 0031410 // cytoplasmic vesicle // inferred from electronic annotation	0005515 // protein binding // inferred from electronic annotation /// 0008270 // zinc ion binding // inferred from electronic annotation /// 0016874 // ligase activity // inferred from electronic annotation /// 0046872 // metal ion binding // inferred from electronic annotation	---	IPR003923 // Transcription initiation factor TFIID, 23-30 kDa subunit // 1.5E-39 /// IPR006809 // TAFII28-like protein // 9.7E-43
218468_s_at	-1.14695	0.0891788	52278.1	1.03533	5.04e-19	2.04	0.0129114		T1/T3	Hs.40098	gremlin 1, cysteine knot superfamily, homolog (Xenopus laevis)	GREM1	chr15q13-q15	26585	O60565	603054	0007267 // cell-cell signaling // inferred from electronic annotation /// 0007275 // development // traceable author statement /// 0007399 // nervous system development // traceable author statement /// 0009887 // organ morphogenesis // inferred from electronic annotation /// 0009954 // proximal/distal pattern formation // inferred from electronic annotation /// 0030326 // embryonic limb morphoge…	0005615 // extracellular space // traceable author statement /// 0005615 // extracellular space // inferred from electronic annotation	0005125 // cytokine activity // inferred from electronic annotation /// 0005515 // protein binding // inferred from physical interaction /// 0005515 // protein binding // traceable author statement	---	IPR007994 // Protein of unknown function DUF741 // 2.7E-32 /// IPR007087 // Zn-finger, C2H2 type // 1.6E-6 /// IPR007087 // Zn-finger, C2H2 type // 9.5E-7 /// IPR007087 // Zn-finger, C2H2 type // 1.0E-7 /// IPR007087 // Zn-finger, C2H2 type // 4.0E-8 /// IPR007087 // Zn-finger, C2H2 type // 2.8E-7 /// IPR007087 // Zn-finger, C2H2 type // 6.3E-7 /// IPR007087 // Zn-finger, C2H2 type // 4.3E-7 /// …
227061_at	-1.08084	0.487552	54515.7	1.01325	6.07e-19	2.1	0.0128834		T3	Hs.86538	CDNA FLJ44429 fis, clone UTERU2015653	---	---		---	---	---	---	---	---	---
200962_at	-1.09594	0.657474	54591.8	1.00723	5.14e-19	2.04	0.0128302		T3	Hs.647888	ribosomal protein L31 /// similar to ribosomal protein L31 /// ribosomal protein L31 pseudogene 4 /// ribosomal protein L31 pseudogene 10 /// similar to ribosomal protein L31 /// similar to ribosomal protein L31 /// similar to ribosomal protein L31 /// similar to ribosomal protein L31 /// similar to ribosomal protein L31 /// hypothetical protein LOC729646 /// similar to ribosomal protein L31	RPL31 /// LOC285260 /// RPL31P4 /// RPL31P10 /// LOC641790 /// LOC646841 /// LOC648737 /// LOC653773 /// LOC727792 /// LOC729646 /// LOC732015	chr2q11.2 /// chr3p22.3 /// chr14q23.1 /// chr12p13.31 /// chr7q31.33 /// chr2q36.1 /// chr4p15.1		P62899 /// Q6IRZ0	---	0006412 // protein biosynthesis // traceable author statement /// 0006412 // protein biosynthesis // inferred from electronic annotation	0005622 // intracellular // inferred from electronic annotation /// 0005840 // ribosome // inferred from electronic annotation /// 0005842 // cytosolic large ribosomal subunit (sensu Eukaryota) // traceable author statement /// 0030529 // ribonucleoprotein complex // inferred from electronic annotation	0003723 // RNA binding // traceable author statement /// 0003735 // structural constituent of ribosome // traceable author statement /// 0003735 // structural constituent of ribosome // inferred from electronic annotation	Ribosomal_Proteins // GenMAPP /// Ribosomal_Proteins // GenMAPP /// Ribosomal_Proteins // GenMAPP	--- // --- // 3.5E-31 /// --- // --- // 7.3E-74 /// IPR007087 // Zn-finger, C2H2 type // 1.0E-4 /// IPR007087 // Zn-finger, C2H2 type // 2.3E-6 /// IPR007087 // Zn-finger, C2H2 type // 7.4E-7 /// IPR007087 // Zn-finger, C2H2 type // 5.5E-5 /// IPR007087 /
225435_at	-1.08713	0.887715	54612.3	1.00153	6.17e-19	2.1	0.0128049		T3	Hs.114033	Signal sequence receptor, alpha (translocon-associated protein alpha)	SSR1	chr6p24.3	6745	P43307	600868	0006613 // cotranslational protein targeting to membrane // traceable author statement /// 0008284 // positive regulation of cell proliferation // traceable author statement	0005783 // endoplasmic reticulum // traceable author statement /// 0016020 // membrane // inferred from electronic annotation /// 0016021 // integral to membrane // traceable author statement /// 0005783 // endoplasmic reticulum // inferred from electronic annotation /// 0016021 // integral to membrane // inferred from electronic annotation	0005048 // signal sequence binding // traceable author statement /// 0005509 // calcium ion binding // inferred from electronic annotation	---	---
203856_at	-1.07434	0.840293	54611.1	1.00244	5.29e-19	2.04	0.01275		T3	Hs.422662	vaccinia related kinase 1	VRK1	chr14q32	7443	Q3SYL2 /// Q99986	602168	0046777 // protein amino acid autophosphorylation // inferred from electronic annotation /// 0006468 // protein amino acid phosphorylation // inferred from electronic annotation /// 0006468 // protein amino acid phosphorylation // traceable author statement	0005634 // nucleus // inferred from electronic annotation	0000166 // nucleotide binding // inferred from electronic annotation /// 0004674 // protein serine/threonine kinase activity // traceable author statement /// 0005524 // ATP binding // inferred from electronic annotation /// 0016740 // transferase activity // inferred from electronic annotation /// 0004672 // protein kinase activity // inferred from electronic annotation /// 0004674 // protein se…	---	IPR004273 // Dynein heavy chain // 1.0E-126
226747_at	-1.07413	0.582634	54568.8	1.00995	6.17e-19	2.1	0.0127273		T3	Hs.532609	KIAA1344	KIAA1344	chr14q22.1	57544	Q9P2K2	---	---	---	---	---	IPR000733 // Flavoprotein monooxygenase // 3.0E-11 /// IPR000733 // Flavoprotein monooxygenase // 1.4E-13
228730_s_at	-1.07808	0.814417	54610.2	1.003	6.18e-19	2.1	0.0126506		T3	Hs.239718	secernin 2	SCRN2	chr17q21.32	90507	Q96FV2 /// Q9BU04	---	0006508 // proteolysis // inferred from electronic annotation	---	0016805 // dipeptidase activity // inferred from electronic annotation	---	IPR002890 // Alpha-2-macroglobulin, N-terminal // 1.0E-126 /// IPR001134 // Netrin, C-terminal // 1.2E-56 /// IPR000020 // Anaphylatoxin/fibulin // 8.6E-26 /// IPR001599 // Alpha-2-macroglobulin // 1.0E-126
201929_s_at	-1.07381	0.858063	54611.8	1.00209	4.85e-19	1.96	0.0125641		T3	Hs.407580	plakophilin 4	PKP4	chr2q23-q31	8502	O95645 /// Q6LCG8 /// Q86W91 /// Q99569	604276	0007155 // cell adhesion // non-traceable author statement /// 0007155 // cell adhesion // inferred from electronic annotation	0005856 // cytoskeleton // inferred from electronic annotation /// 0005911 // intercellular junction // traceable author statement	0005198 // structural molecule activity // inferred from electronic annotation /// 0005488 // binding // inferred from electronic annotation /// 0005515 // protein binding // inferred from electronic annotation	---	---
213358_at	-1.05558	0.849954	54611.5	1.00223	4.88e-19	1.96	0.0124841		T3	Hs.474066	KIAA0802 /// chromosome 21 open reading frame 57	KIAA0802 /// C21orf57	chr18p11.22 /// chr21q22.3		P58557 /// Q6ZMQ9 /// Q8IWA9 /// Q8TBC8 /// Q9Y4B5	---	---	---	---	---	IPR000891 // HMG-CoA lyase-like // 1.8E-96
202887_s_at	-1.06672	0.883065	54612.3	1.00156	4.58e-19	1.86	0.012		T3	Hs.523012	DNA-damage-inducible transcript 4	DDIT4	chr10pter-q26.12	54541	Q9H0S3 /// Q9NX09	607729	---	---	---	---	IPR007125 // Histone core // 2.0E-12
221593_s_at	-1.08007	0.834889	54610.9	1.00251	4.14e-19	1.76	0.0114286		T1/T3	Hs.469473	ribosomal protein L31	RPL31	chr2q11.2	6160	P62899	---	0006412 // protein biosynthesis // traceable author statement /// 0006412 // protein biosynthesis // inferred from electronic annotation	0005622 // intracellular // inferred from electronic annotation /// 0005840 // ribosome // inferred from electronic annotation /// 0005842 // cytosolic large ribosomal subunit (sensu Eukaryota) // traceable author statement /// 0030529 // ribonucleoprotein complex // inferred from electronic annotation	0003723 // RNA binding // traceable author statement /// 0003735 // structural constituent of ribosome // traceable author statement /// 0003735 // structural constituent of ribosome // inferred from electronic annotation	Ribosomal_Proteins // GenMAPP /// Ribosomal_Proteins // GenMAPP /// Ribosomal_Proteins // GenMAPP	---
205760_s_at	-1.07273	0.807922	54609.9	1.00316	2.69e-19	1.64	0.0112329		T3	Hs.380271	8-oxoguanine DNA glycosylase	OGG1	chr3p26.2	4968	O15527 /// Q9BW42 /// Q9GZT7 /// Q9HCR6 /// Q9HCR7 /// Q9HCR8	144700 /// 601982	0006284 // base-excision repair // inferred from electronic annotation /// 0006284 // base-excision repair // traceable author statement /// 0008152 // metabolism // inferred from electronic annotation /// 0006281 // DNA repair // inferred from electronic annotation /// 0006974 // response to DNA damage stimulus // inferred from electronic annotation /// 0006281 // DNA repair // non-traceable aut…	0005575 // cellular_component // --- /// 0005622 // intracellular // inferred from electronic annotation /// 0005634 // nucleus // inferred from electronic annotation /// 0005654 // nucleoplasm // traceable author statement /// 0005739 // mitochondrion // inferred from electronic annotation	0003684 // damaged DNA binding // traceable author statement /// 0004519 // endonuclease activity // traceable author statement /// 0008534 // oxidized purine base lesion DNA N-glycosylase activity // non-traceable author statement /// 0008534 // oxidized purine base lesion DNA N-glycosylase activity // traceable author statement /// 0016798 // hydrolase activity, acting on glycosyl bonds // infe…	---	IPR007087 // Zn-finger, C2H2 type // 2.1E-4 /// IPR007087 // Zn-finger, C2H2 type // 3.7E-5 /// IPR007087 // Zn-finger, C2H2 type // 1.3E-4 /// IPR007087 // Zn-finger, C2H2 type // 2.1E-6 /// IPR007087 // Zn-finger, C2H2 type // 4.1E-5 /// IPR003265 // HhH-GPD // 6.8E-8
213959_s_at	-1.09411	0.899121	54612.5	1.00135	3e-19	1.64	0.0111565		T3	Hs.298382	KIAA1005 protein	KIAA1005	chr16q12.2	23322	Q68CZ1 /// Q9Y2K8	---	---	---	---	---	IPR001930 // Peptidase M1, membrane alanine aminopeptidase // 2.3E-5 /// IPR001930 // Peptidase M1, membrane alanine aminopeptidase // 1.5E-37
219373_at	-1.08717	0.182473	53630.8	1.03033	3.63e-19	1.7	0.0111111		T2/T3	Hs.110477	dolichyl-phosphate mannosyltransferase polypeptide 3	DPM3	chr1q22	54344	Q3SX58 /// Q5SR62 /// Q6P184 /// Q86TM7 /// Q9P2X0	605951	0005975 // carbohydrate metabolism // non-traceable author statement /// 0006506 // GPI anchor biosynthesis // traceable author statement /// 0018406 // protein amino acid C-linked glycosylation via 2'-alpha-mannosyl-L-tryptophan // traceable author statement /// 0035269 // protein amino acid O-linked mannosylation // traceable author statement /// 0035268 // protein amino acid mannosylation // t…	0005783 // endoplasmic reticulum // inferred from electronic annotation /// 0005789 // endoplasmic reticulum membrane // traceable author statement /// 0016020 // membrane // inferred from electronic annotation /// 0016021 // integral to membrane // inferred from electronic annotation /// 0031501 // mannosyltransferase complex // traceable author statement	0005515 // protein binding // inferred from physical interaction /// 0016757 // transferase activity, transferring glycosyl groups // inferred from electronic annotation /// 0016740 // transferase activity // inferred from electronic annotation	---	IPR000719 // Protein kinase // 6.2E-23 /// IPR000719 // Protein kinase // 4.3E-18
228045_at	-1.14092	0.782808	54608.1	1.00375	3e-19	1.64	0.0110811		T3	Hs.547396	MRNA; cDNA DKFZp451K063 (from clone DKFZp451K063)	---	---		---	---	---	---	---	---	---
230659_at	-1.13884	0.00546141	41711	1.02504	3.45e-19	1.66	0.0110667		T3	Hs.224616	ER degradation enhancer, mannosidase alpha-like 1	EDEM1	chr3p26.2	9695	Q92611	607673	0006986 // response to unfolded protein // inferred from electronic annotation /// 0030433 // ER-associated protein catabolism // inferred from sequence or structural similarity /// 0030433 // ER-associated protein catabolism // inferred from electronic annotation	0005783 // endoplasmic reticulum // inferred from electronic annotation /// 0016020 // membrane // inferred from electronic annotation /// 0016021 // integral to membrane // inferred from electronic annotation /// 0030176 // integral to endoplasmic reticulum membrane // inferred from sequence or structural similarity /// 0030176 // integral to endoplasmic reticulum membrane // inferred from elect…	0004559 // alpha-mannosidase activity // inferred from electronic annotation /// 0004571 // mannosyl-oligosaccharide 1,2-alpha-mannosidase activity // inferred from electronic annotation /// 0005509 // calcium ion binding // inferred from electronic annotation /// 0005515 // protein binding // inferred from physical interaction /// 0005525 // GTP binding // inferred from electronic annotation	---	---
226157_at	-1.15525	0.596631	54574.4	1.00937	3.6e-19	1.68	0.0110526		T1/T3	Hs.379018	Transcription factor Dp-2 (E2F dimerization partner 2)	TFDP2	chr3q23	7029	Q14188 /// Q6ZSI5 /// Q9UG28	602160	0000074 // regulation of progression through cell cycle // inferred from electronic annotation /// 0000074 // regulation of progression through cell cycle // non-traceable author statement /// 0006259 // DNA metabolism // not recorded /// 0006350 // transcription // inferred from electronic annotation /// 0006355 // regulation of transcription, DNA-dependent // inferred from electronic annotation…	0005634 // nucleus // inferred from electronic annotation /// 0005635 // nuclear envelope // inferred from electronic annotation /// 0005667 // transcription factor complex // inferred from electronic annotation	0003700 // transcription factor activity // inferred from electronic annotation /// 0003700 // transcription factor activity // non-traceable author statement /// 0003712 // transcription cofactor activity // traceable author statement /// 0003677 // DNA binding // inferred from electronic annotation /// 0003677 // DNA binding // traceable author statement	G1_to_S_cell_cycle_Reactome // GenMAPP /// G1_to_S_cell_cycle_Reactome // GenMAPP	---
224436_s_at	-1.10159	0.851547	54611.5	1.00219	3.07e-19	1.64	0.0110067		T3	Hs.591897	nipsnap homolog 3A (C. elegans) /// nipsnap homolog 3A (C. elegans)	NIPSNAP3A	chr9q31.1	25934	Q9UFN0	608871	---	---	---	---	---
208396_s_at	-1.12321	0.415096	54442.5	1.01633	3.49e-19	1.66	0.0109934		T3	Hs.191046	phosphodiesterase 1A, calmodulin-dependent	PDE1A	chr2q32.1	5136	P54750 /// Q9H3Q8 /// Q9H3Q9 /// Q9Y246 /// Q9Y633 /// Q9Y634	171890	0007165 // signal transduction // inferred from sequence or structural similarity /// 0007165 // signal transduction // inferred from electronic annotation	0005575 // cellular_component // ---	0004117 // calmodulin-dependent cyclic-nucleotide phosphodiesterase activity // traceable author statement /// 0005516 // calmodulin binding // inferred from electronic annotation /// 0016787 // hydrolase activity // inferred from electronic annotation /// 0003824 // catalytic activity // inferred from electronic annotation /// 0004114 // 3',5'-cyclic-nucleotide phosphodiesterase activity // infe…	G_Protein_Signaling // GenMAPP /// G_Protein_Signaling // GenMAPP	--- // --- // 5.1E-6 /// --- // --- // 7.3E-9 /// --- // --- // 4.8E-11 /// --- // --- // 2.7E-14 /// --- // --- // 5.2E-7 /// --- // --- // 3.5E-18 /// IPR001373 // Cullin // 1.0E-126
205082_s_at	-1.11713	0.849019	54611.4	1.00228	2.51e-19	1.58	0.0108966		T3	Hs.406238	aldehyde oxidase 1	AOX1	chr2q33	316	Q06278 /// Q9BYF0	602841	0006118 // electron transport // inferred from electronic annotation /// 0006800 // oxygen and reactive oxygen species metabolism // traceable author statement /// 0006954 // inflammatory response // traceable author statement	---	0004031 // aldehyde oxidase activity // traceable author statement /// 0004854 // xanthine dehydrogenase activity // traceable author statement /// 0005506 // iron ion binding // inferred from electronic annotation /// 0009055 // electron carrier activity // inferred from electronic annotation /// 0016491 // oxidoreductase activity // inferred from electronic annotation /// 0030151 // molybdenum …	---	IPR007110 // Immunoglobulin-like // 1.0E-5 /// IPR007110 // Immunoglobulin-like // 4.4E-10 /// IPR007110 // Immunoglobulin-like // 0.0021 /// IPR007110 // Immunoglobulin-like // 4.3E-8 /// IPR007110 // Immunoglobulin-like // 0.0014 /// IPR007110 // Immunoglobulin-like // 9.1E-7 /// IPR002888 // [2Fe-2S]-binding // 1.1E-8 /// IPR005107 // CO dehydrogenase flavoprotein, C-terminal // 1.5E-10
204547_at	-1.11038	0.892409	54612.4	1.00146	2.42e-19	1.56	0.0108333		T1/T2/T3	Hs.484068	RAB40B, member RAS oncogene family	RAB40B	chr17q25.3	10966	Q12829 /// Q59EV0 /// Q6ZVF5	---	0007264 // small GTPase mediated signal transduction // inferred from electronic annotation /// 0015031 // protein transport // inferred from electronic annotation /// 0007242 // intracellular signaling cascade // inferred from electronic annotation	0016020 // membrane // inferred from electronic annotation	0000166 // nucleotide binding // inferred from electronic annotation /// 0005525 // GTP binding // inferred from electronic annotation	---	---
1557053_s_at	-1.13912	0.821227	54610.4	1.00283	2.33e-19	1.54	0.0107692		T3	Hs.529420	ubiquitin-conjugating enzyme E2G 2 (UBC7 homolog, yeast)	UBE2G2	chr21q22.3	7327	P60604 /// Q8NDD5	603124	0006511 // ubiquitin-dependent protein catabolism // traceable author statement /// 0006512 // ubiquitin cycle // inferred from electronic annotation /// 0030433 // ER-associated protein catabolism // inferred from electronic annotation /// 0006464 // protein modification // inferred from electronic annotation	0005783 // endoplasmic reticulum // inferred from electronic annotation /// 0005829 // cytosol // inferred from electronic annotation	0004840 // ubiquitin conjugating enzyme activity // traceable author statement /// 0004842 // ubiquitin-protein ligase activity // inferred from electronic annotation /// 0016874 // ligase activity // inferred from electronic annotation	---	--- // --- // 2.3E-17 /// IPR005016 // TMS membrane protein/tumour differentially expressed protein // 5.9E-17 /// IPR005016 // TMS membrane protein/tumour differentially expressed protein // 1.6E-115
226532_at	-1.15581	0.3955	54416.1	1.01709	1.96e-19	1.48	0.0106475		T3	Hs.327252	Leucine zipper and CTNNBIP1 domain containing	LZIC	chr1p36.22	84328	Q8WZA0	610458	0007275 // development // inferred from electronic annotation	---	0008013 // beta-catenin binding // inferred from electronic annotation	---	---
214033_at	-1.10465	0.457946	54490.7	1.01444	1.99e-19	1.48	0.0105714		T1/T2/T3	---	similar to ATP-binding cassette, sub-family C, member 6	LOC730013	chr16p13.11	730013	---	---	---	---	---	---	---
204510_at	-1.13938	0.816979	54610.3	1.00291	2.1e-19	1.5	0.0105634		T3	Hs.533573	cell division cycle 7 homolog (S. cerevisiae)	CDC7	chr1p22	8317	O00311 /// Q59FX2 /// Q5T5U5 /// Q6JSD6	603311	0000082 // G1/S transition of mitotic cell cycle // traceable author statement /// 0006270 // DNA replication initiation // traceable author statement /// 0006468 // protein amino acid phosphorylation // inferred from electronic annotation /// 0007049 // cell cycle // inferred from electronic annotation /// 0007089 // traversing start control point of mitotic cell cycle // traceable author statem…	0005634 // nucleus // traceable author statement /// 0005737 // cytoplasm // traceable author statement /// 0005634 // nucleus // inferred from electronic annotation	0000166 // nucleotide binding // inferred from electronic annotation /// 0004672 // protein kinase activity // inferred from electronic annotation /// 0004674 // protein serine/threonine kinase activity // traceable author statement /// 0005515 // protein binding // inferred from physical interaction /// 0005524 // ATP binding // inferred from electronic annotation /// 0016740 // transferase acti…	DNA_replication_Reactome // GenMAPP	IPR001245 // Tyrosine protein kinase // 0.014 /// IPR000719 // Protein kinase // 2.9E-11
212488_at	-1.08427	0.86925	54612.1	1.0018	2e-19	1.48	0.0104965		T3	Hs.210283	collagen, type V, alpha 1	COL5A1	chr9q34.2-q34.3	1289	P20908 /// Q59EE7 /// Q96HC0	120215 /// 130000 /// 130010	0006817 // phosphate transport // inferred from electronic annotation /// 0007155 // cell adhesion // inferred from electronic annotation	0005581 // collagen // inferred from electronic annotation /// 0005588 // collagen type V // traceable author statement /// 0005737 // cytoplasm // inferred from electronic annotation /// 0005578 // extracellular matrix (sensu Metazoa) // inferred from electronic annotation	0005198 // structural molecule activity // inferred from electronic annotation /// 0005201 // extracellular matrix structural constituent // inferred from electronic annotation /// 0008201 // heparin binding // inferred from electronic annotation	---	---
201450_s_at	-1.15727	0.779587	54607.8	1.00387	1.85e-19	1.42	0.0102899	T2	T1/T3	Hs.516075	TIA1 cytotoxic granule-associated RNA binding protein	TIA1	chr2p13	7072	P31483 /// Q59G98 /// Q96B58	603518	0006915 // apoptosis // inferred from electronic annotation /// 0006917 // induction of apoptosis // traceable author statement	0005634 // nucleus // inferred from electronic annotation /// 0005737 // cytoplasm // inferred from electronic annotation	0000166 // nucleotide binding // inferred from electronic annotation /// 0003676 // nucleic acid binding // inferred from electronic annotation /// 0003723 // RNA binding // inferred from electronic annotation /// 0008143 // poly(A) binding // traceable author statement	---	IPR007862 // Adenylate kinase, lid region // 8.0E-21 /// IPR000850 // Adenylate kinase // 4.7E-10 /// IPR000850 // Adenylate kinase // 2.7E-11
225904_at	-1.11011	0.913731	54612.7	1.00111	1.3e-19	1.32	0.0101538		T2/T3	Hs.585011	chromosome 1 open reading frame 96	C1orf96	chr1q42.13	126731	Q6IQ19 /// Q6P9G2 /// Q6ZW85 /// Q8IXU1 /// Q96BM2	---	---	---	---	---	---
226889_at	-1.15406	0.57238	54564.6	1.01029	1.48e-19	1.34	0.0101515		T3	Hs.205427	WD repeat domain 35	WDR35	chr2p24.1	57539	Q69YM0 /// Q9P2L0	---	---	---	---	---	--- // --- // 4.7E-10 /// --- // --- // 8.3E-11 /// IPR000038 // Cell division/GTP binding protein // 9.0E-9 /// IPR002259 // Delayed-early response protein/equilibrative nucleoside transporter // 6.5E-15
218469_at	-1.18142	0.528395	54542.1	1.01182	1.18e-19	1.3	0.0100775		T1/T3	Hs.40098	gremlin 1, cysteine knot superfamily, homolog (Xenopus laevis)	GREM1	chr15q13-q15	26585	O60565	603054	0007267 // cell-cell signaling // inferred from electronic annotation /// 0007275 // development // traceable author statement /// 0007399 // nervous system development // traceable author statement /// 0009887 // organ morphogenesis // inferred from electronic annotation /// 0009954 // proximal/distal pattern formation // inferred from electronic annotation /// 0030326 // embryonic limb morphoge…	0005615 // extracellular space // traceable author statement /// 0005615 // extracellular space // inferred from electronic annotation	0005125 // cytokine activity // inferred from electronic annotation /// 0005515 // protein binding // inferred from physical interaction /// 0005515 // protein binding // traceable author statement	---	IPR007994 // Protein of unknown function DUF741 // 2.7E-32 /// IPR007087 // Zn-finger, C2H2 type // 1.6E-6 /// IPR007087 // Zn-finger, C2H2 type // 9.5E-7 /// IPR007087 // Zn-finger, C2H2 type // 1.0E-7 /// IPR007087 // Zn-finger, C2H2 type // 4.0E-8 /// IPR007087 // Zn-finger, C2H2 type // 2.8E-7 /// IPR007087 // Zn-finger, C2H2 type // 6.3E-7 /// IPR007087 // Zn-finger, C2H2 type // 4.3E-7 /// …
227349_at	-1.12796	0.848221	54611.4	1.00236	1.34e-19	1.32	0.0100763		T3	---	---	---	---		---	---	---	---	---	---	---
232181_at	-1.16519	0.381924	54395.7	1.01781	1.5e-19	1.34	0.0100752		T3	Hs.483816	hypothetical protein LOC153346	LOC153346	chr5q33.1	153346	---	---	---	---	---	---	---
228291_s_at	-1.10841	0.875938	54612.2	1.00167	1.61e-19	1.36	0.0100741		T3	Hs.187635	chromosome 20 open reading frame 19	C20orf19	chr20pter-q11.23	55857	Q2M2Z5 /// Q4G0M8 /// Q4G0S5 /// Q5BKY3 /// Q69YZ6 /// Q6P0M6 /// Q71ME0 /// Q9NZ35	---	---	---	---	---	IPR001254 // Peptidase S1, chymotrypsin // 3.2E-20 /// IPR001254 // Peptidase S1, chymotrypsin // 2.2E-30 /// IPR001254 // Peptidase S1, chymotrypsin // 4.7E-18 /// IPR002035 // von Willebrand factor, type A // 1.6E-41 /// IPR002035 // von Willebrand factor, type A // 5.7E-48 /// IPR000436 // Sushi domain/SCR domain/CCP module // 1.8E-14 /// IPR000436 // Sushi domain/SCR domain/CCP module // 7.1E…
217757_at	-0.992914	4.25e-05	19211.9	1.00818	1.62e-19	1.36	0.01		T3	Hs.212838	alpha-2-macroglobulin	A2M	chr12p13.3-p12.3	2	P01023	103950 /// 104300	0006886 // intracellular protein transport // not recorded /// 0051260 // protein homooligomerization // non-traceable author statement	0005576 // extracellular region // non-traceable author statement	0004867 // serine-type endopeptidase inhibitor activity // inferred from electronic annotation /// 0008320 // protein carrier activity // not recorded /// 0017114 // wide-spectrum protease inhibitor activity // inferred from electronic annotation /// 0019899 // enzyme binding // inferred from physical interaction /// 0019959 // interleukin-8 binding // inferred from physical interaction /// 00199…	---	IPR008849 // Synaphin // 8.1E-74
218729_at	-1.08891	0.6172	54580.9	1.00857	1.52e-19	1.34	0.01		T3	Hs.478067	latexin	LXN	chr3q25.32	56925	Q9BS40	609305	---	---	0004857 // enzyme inhibitor activity // inferred from electronic annotation /// 0008191 // metalloendopeptidase inhibitor activity // inferred from electronic annotation	---	---
225685_at	-1.10235	0.000653081	31227.9	1.02075	1.65e-19	1.36	0.00992701		T3	Hs.592787	CDNA FLJ31353 fis, clone MESAN2000264	---	---		---	---	---	---	---	---	---
225012_at	-1.11717	0.891507	54612.4	1.00147	1.01e-19	1.22	0.00953125		T3	Hs.471851	high density lipoprotein binding protein (vigilin)	HDLBP	chr2q37	3069	Q00341 /// Q2HJC8 /// Q6ZN49 /// Q6ZS03 /// Q96CF6 /// Q9P1C0	142695	0006629 // lipid metabolism // inferred from electronic annotation /// 0006869 // lipid transport // inferred from electronic annotation /// 0008202 // steroid metabolism // inferred from electronic annotation /// 0008203 // cholesterol metabolism // traceable author statement /// 0006810 // transport // inferred from electronic annotation /// 0008203 // cholesterol metabolism // inferred from el…	0005634 // nucleus // inferred from electronic annotation /// 0005886 // plasma membrane // traceable author statement	0003723 // RNA binding // inferred from electronic annotation /// 0005319 // lipid transporter activity // inferred from electronic annotation /// 0008289 // lipid binding // traceable author statement /// 0003676 // nucleic acid binding // inferred from electronic annotation	---	---
209772_s_at	-1.17247	0.829454	54610.7	1.00268	9.29e-20	1.16	0.00913386		T3	Hs.644105	CD24 molecule	CD24	chr6q21	934	P25063 /// Q53XS0 /// Q9BZ96	126200 /// 600074	0006959 // humoral immune response // traceable author statement	0005886 // plasma membrane // non-traceable author statement /// 0016020 // membrane // inferred from electronic annotation	0048503 // GPI anchor binding // inferred from electronic annotation	---	---
209598_at	-1.13601	0.91692	54612.7	1.00106	9.24e-20	1.14	0.00904762		T3	Hs.591838	paraneoplastic antigen MA2	PNMA2	chr8p21.2	10687	Q49A18 /// Q5U5Z3 /// Q9UL42	603970	0006810 // transport // inferred from electronic annotation	0005634 // nucleus // inferred from electronic annotation /// 0016020 // membrane // inferred from electronic annotation	0005215 // transporter activity // inferred from electronic annotation	---	IPR005162 // Retrotransposon gag protein // 4.0E-5
208660_at	-1.13758	0.893012	54612.4	1.00142	8.48e-20	1.1	0.0088		T1/T3	Hs.430606	citrate synthase	CS	chr12q13.2-q13.3	1431	O75390 /// Q0QEL2 /// Q9BPY3 /// Q9H7B0	118950	0006099 // tricarboxylic acid cycle // inferred from electronic annotation /// 0006092 // main pathways of carbohydrate metabolism // inferred from electronic annotation	0005737 // cytoplasm // inferred from electronic annotation /// 0005739 // mitochondrion // traceable author statement /// 0005739 // mitochondrion // inferred from electronic annotation	0004108 // citrate (Si)-synthase activity // traceable author statement /// 0016740 // transferase activity // inferred from electronic annotation /// 0004108 // citrate (Si)-synthase activity // inferred from electronic annotation /// 0046912 // transferase activity, transferring acyl groups, acyl groups converted into alkyl on transfer // inferred from electronic annotation	Krebs-TCA_Cycle // GenMAPP	--- // --- // 2.1E-28 /// --- // --- // 2.7E-18 /// --- // --- // 5.1E-37
221589_s_at	-1.15014	0.318691	54267.1	1.02123	6.06e-20	1.04	0.00859504		T1/T3	Hs.293970	aldehyde dehydrogenase 6 family, member A1	ALDH6A1	chr14q24.3	4329	O43573 /// Q02252 /// Q53FN8 /// Q53H94 /// Q9H387	603178	0006220 // pyrimidine nucleotide metabolism // non-traceable author statement /// 0006573 // valine metabolism // inferred from sequence or structural similarity /// 0006573 // valine metabolism // non-traceable author statement /// 0008152 // metabolism // inferred from electronic annotation /// 0019859 // thymine metabolism // inferred from sequence or structural similarity /// 0006573 // valin…	0005739 // mitochondrion // non-traceable author statement /// 0005739 // mitochondrion // inferred from electronic annotation	0000062 // acyl-CoA binding // inferred from sequence or structural similarity /// 0004491 // methylmalonate-semialdehyde dehydrogenase (acylating) activity // inferred from sequence or structural similarity /// 0004491 // methylmalonate-semialdehyde dehydrogenase (acylating) activity // non-traceable author statement /// 0016491 // oxidoreductase activity // inferred from electronic annotation /…	---	---
223178_s_at	-1.17818	0.853874	54611.6	1.00214	5.67e-20	1.02	0.00857143		T3	Hs.520341	5'-nucleotidase domain containing 1	NT5DC1	chr6q22.1	221294	Q5TFE4 /// Q9H2R1	---	---	---	---	---	IPR003439 // ABC transporter // 2.0E-64 /// IPR003439 // ABC transporter // 1.8E-42
209903_s_at	-1.17531	0.776802	54607.5	1.00396	6.4e-20	1.06	0.00854839		T3	Hs.271791	ataxia telangiectasia and Rad3 related	ATR	chr3q22-q24	545	Q13535 /// Q59HB2 /// Q6ZMQ3	210600 /// 601215	0000075 // cell cycle checkpoint // traceable author statement /// 0006281 // DNA repair // traceable author statement /// 0007049 // cell cycle // traceable author statement /// 0007275 // development // traceable author statement /// 0006281 // DNA repair // inferred from electronic annotation /// 0006974 // response to DNA damage stimulus // inferred from electronic annotation	0005634 // nucleus // inferred from electronic annotation /// 0005694 // chromosome // inferred from electronic annotation	0003677 // DNA binding // inferred from electronic annotation /// 0004674 // protein serine/threonine kinase activity // inferred from electronic annotation /// 0005515 // protein binding // inferred from physical interaction /// 0016740 // transferase activity // inferred from electronic annotation /// 0016773 // phosphotransferase activity, alcohol group as acceptor // inferred from electronic …	---	---
239252_at	-1.15258	0.902527	54612.6	1.00128	5.15e-20	1	0.00854701		T3	---	---	---	---		---	---	---	---	---	---	---
216379_x_at	-1.17351	0.843454	54611.2	1.00243	6.18e-20	1.04	0.00852459		T3	Hs.644105	CD24 molecule	CD24	chr6q21	934	P25063 /// Q53XS0 /// Q9BZ96	126200 /// 600074	0006959 // humoral immune response // traceable author statement	0005886 // plasma membrane // non-traceable author statement /// 0016020 // membrane // inferred from electronic annotation	0048503 // GPI anchor binding // inferred from electronic annotation	---	---
202687_s_at	-1.13643	0.0915329	52339.4	1.03528	5.67e-20	1.02	0.0085		T3	Hs.478275	tumor necrosis factor (ligand) superfamily, member 10 /// tumor necrosis factor (ligand) superfamily, member 10	TNFSF10	chr3q26	8743	P50591 /// Q5U675 /// Q6IBA9 /// Q6JSD9	603598	0006915 // apoptosis // inferred from electronic annotation /// 0006917 // induction of apoptosis // traceable author statement /// 0006955 // immune response // inferred from electronic annotation /// 0007165 // signal transduction // traceable author statement /// 0007267 // cell-cell signaling // traceable author statement /// 0043123 // positive regulation of I-kappaB kinase/NF-kappaB cascade…	0005615 // extracellular space // inferred from electronic annotation /// 0005625 // soluble fraction // traceable author statement /// 0005887 // integral to plasma membrane // traceable author statement /// 0016020 // membrane // inferred from electronic annotation /// 0016021 // integral to membrane // inferred from electronic annotation	0004871 // signal transducer activity // inferred from expression pattern /// 0005164 // tumor necrosis factor receptor binding // inferred from electronic annotation /// 0008270 // zinc ion binding // inferred from electronic annotation /// 0046872 // metal ion binding // inferred from electronic annotation /// 0005125 // cytokine activity // inferred from electronic annotation /// 0005102 // re…	Apoptosis // GenMAPP /// Apoptosis_GenMAPP // GenMAPP	---
200644_at	-1.13947	0.913349	54612.7	1.00113	5.21e-20	1	0.00847458		T2/T3	Hs.75061	MARCKS-like 1	MARCKSL1	chr1p35.1	65108	P49006	602940	---	0005886 // plasma membrane // inferred from direct assay	0005516 // calmodulin binding // inferred from electronic annotation	---	IPR002101 // Myristoylated alanine-rich C-kinase substrate MARCKS // 4.2E-11
220085_at	-1.13911	0.87522	54612.2	1.00173	6.35e-20	1.04	0.00845528		T3	Hs.463677	helicase, lymphoid-specific	HELLS	chr10q24.2	3070	Q0VGL2 /// Q6I7N8 /// Q76H75 /// Q76H82 /// Q9NRZ9 /// Q9NW36	603946	0006346 // methylation-dependent chromatin silencing // inferred from sequence or structural similarity /// 0006350 // transcription // inferred from electronic annotation /// 0006355 // regulation of transcription, DNA-dependent // inferred from electronic annotation /// 0007049 // cell cycle // inferred from electronic annotation /// 0007067 // mitosis // inferred from electronic annotation ///…	0005634 // nucleus // inferred from electronic annotation /// 0005721 // centric heterochromatin // inferred from sequence or structural similarity /// 0000775 // chromosome, pericentric region // inferred from sequence or structural similarity	0000166 // nucleotide binding // inferred from electronic annotation /// 0003677 // DNA binding // inferred from electronic annotation /// 0004386 // helicase activity // inferred from electronic annotation /// 0005524 // ATP binding // inferred from electronic annotation /// 0016787 // hydrolase activity // inferred from electronic annotation /// 0003676 // nucleic acid binding // inferred from …	Apoptosis // GenMAPP /// Apoptosis // GenMAPP	IPR000719 // Protein kinase // 2.7E-57 /// IPR000330 // SNF2-related // 2.3E-4
238846_at	-1.14875	0.885192	54612.3	1.00155	4.08e-20	0.94	0.00831858		T1/T3	Hs.204044	tumor necrosis factor receptor superfamily, member 11a, NFKB activator	TNFRSF11A	chr18q22.1	8792	Q59EP9 /// Q9Y6Q6	174810 /// 602080 /// 603499	0001503 // ossification // inferred from electronic annotation /// 0006955 // immune response // not recorded /// 0007165 // signal transduction // traceable author statement /// 0007267 // cell-cell signaling // traceable author statement /// 0007275 // development // inferred from electronic annotation /// 0007605 // sensory perception of sound // inferred from electronic annotation /// 0008284…	0016020 // membrane // inferred from electronic annotation /// 0016021 // integral to membrane // inferred from electronic annotation	0004872 // receptor activity // inferred from electronic annotation /// 0004872 // receptor activity // traceable author statement /// 0005515 // protein binding // inferred from physical interaction	---	IPR001134 // Netrin, C-terminal // 7.6E-31 /// IPR002049 // Laminin-type EGF-like domain // 1.3E-18 /// IPR000477 // RNA-directed DNA polymerase (Reverse transcriptase) // 7.6E-6 /// IPR000477 // RNA-directed DNA polymerase (Reverse transcriptase) // 5.1E-5
203962_s_at	-1.17663	0.41139	54437.9	1.01658	4.33e-20	0.94	0.00824561		T2/T3	Hs.5025	nebulette	NEBL	chr10p12	10529	O76041 /// Q2TBD0 /// Q2TBD1 /// Q59FZ8 /// Q70I54 /// Q8N8M3	605491	0006811 // ion transport // inferred from electronic annotation /// 0030832 // regulation of actin filament length // traceable author statement /// 0006810 // transport // inferred from electronic annotation	0005856 // cytoskeleton // inferred from electronic annotation /// 0015629 // actin cytoskeleton // not recorded	0003779 // actin binding // inferred from electronic annotation /// 0008270 // zinc ion binding // inferred from electronic annotation /// 0008307 // structural constituent of muscle // traceable author statement /// 0046872 // metal ion binding // inferred from electronic annotation	---	IPR008428 // Chondroitin N-acetylgalactosaminyltransferase // 1.0E-126 /// IPR001037 // Retroviral integrase, C-terminal // 2.5E-11 /// IPR003308 // Integrase, N-terminal zinc-binding // 5.2E-13 /// IPR002156 // RNase H // 1.2E-40 /// IPR000517 // Ribosomal protein L30 // 3.5E-11
230782_at	-1.1866	0.793767	54608.9	1.00353	4.39e-20	0.94	0.00817391		T3	Hs.446700	similar to Sorbitol dehydrogenase (L-iditol 2-dehydrogenase)	LOC653381	chr15q21.1	653381	Q00796	---	0007601 // visual perception // traceable author statement /// 0006060 // sorbitol metabolism // not recorded	---	0003939 // L-iditol 2-dehydrogenase activity // inferred from electronic annotation /// 0008270 // zinc ion binding // inferred from electronic annotation /// 0016491 // oxidoreductase activity // inferred from electronic annotation /// 0046872 // metal ion binding // inferred from electronic annotation	---	---
225355_at	-1.15992	0.774899	54607.4	1.00402	3.85e-20	0.9	0.00810811		T2/T3	Hs.91521	hypothetical protein DKFZP761M1511	DKFZP761M1511	chr5q35.2	54492	---	---	---	---	---	---	---
224326_s_at	-1.15763	0.907966	54612.6	1.00122	4.59e-20	0.94	0.00810345		T3	Hs.335808	polycomb group ring finger 6 /// polycomb group ring finger 6	PCGF6	chr10q24.33	84108	Q9BYE7	607816	0000074 // regulation of progression through cell cycle // inferred from direct assay /// 0006350 // transcription // inferred from electronic annotation /// 0006355 // regulation of transcription, DNA-dependent // inferred from electronic annotation /// 0016481 // negative regulation of transcription // inferred from direct assay	0005634 // nucleus // inferred from electronic annotation /// 0031519 // PcG protein complex // traceable author statement	0003700 // transcription factor activity // inferred from direct assay /// 0005515 // protein binding // inferred from electronic annotation /// 0008270 // zinc ion binding // inferred from electronic annotation /// 0046872 // metal ion binding // inferred from electronic annotation /// 0003677 // DNA binding // inferred from direct assay	---	---
212805_at	-1.15189	0.824964	54610.5	1.00276	3.94e-20	0.9	0.00803571		T1/T3	Hs.262857	KIAA0367	KIAA0367	chr9q21.13	23273	O15073 /// Q58A63 /// Q59GL2 /// Q6T2V6 /// Q6T2V7 /// Q8N665	---	0006917 // induction of apoptosis // inferred from mutant phenotype /// 0051318 // G1 phase // inferred from expression pattern	---	---	---	---
202007_at	-1.17148	0.784362	54608.3	1.00372	3.65e-20	0.88	0.008		T2/T3	Hs.356624	nidogen 1	NID1	chr1q43	4811	P14543	131390	0007155 // cell adhesion // inferred from electronic annotation /// 0007160 // cell-matrix adhesion // inferred from electronic annotation /// 0008218 // bioluminescence // inferred from electronic annotation /// 0018298 // protein-chromophore linkage // inferred from electronic annotation	0005604 // basement membrane // inferred from electronic annotation /// 0005615 // extracellular space // inferred from electronic annotation /// 0016020 // membrane // inferred from electronic annotation /// 0005578 // extracellular matrix (sensu Metazoa) // inferred from electronic annotation	0005201 // extracellular matrix structural constituent // not recorded /// 0005509 // calcium ion binding // inferred from electronic annotation /// 0005515 // protein binding // inferred from electronic annotation	---	---
222394_at	-1.18034	0.923202	54612.7	1.00087	1.51e-20	0.7	0.00795455		T3	Hs.475896	programmed cell death 6 interacting protein	PDCD6IP	chr3p22.3	10015	Q4W4Y1 /// Q6NUS1 /// Q8WUM4	608074	0006915 // apoptosis // inferred from electronic annotation /// 0007165 // signal transduction // inferred from electronic annotation /// 0015031 // protein transport // inferred from electronic annotation /// 0006810 // transport // inferred from electronic annotation	0005829 // cytosol // traceable author statement /// 0005829 // cytosol // inferred from electronic annotation	0004871 // signal transducer activity // traceable author statement /// 0005515 // protein binding // inferred from electronic annotation /// 0004872 // receptor activity // inferred from electronic annotation	---	---
228469_at	-1.17695	0.927797	54612.8	1.00073	1.9e-20	0.74	0.00787234		T3	Hs.581725	Peptidylprolyl isomerase D (cyclophilin D)	PPID	chr4q31.3	5481	Q05DH6 /// Q08752 /// Q6FGM6	601753	0006457 // protein folding // inferred from electronic annotation	---	0003755 // peptidyl-prolyl cis-trans isomerase activity // inferred from electronic annotation /// 0005515 // protein binding // inferred from physical interaction /// 0005528 // FK506 binding // not recorded /// 0016018 // cyclosporin A binding // traceable author statement /// 0016853 // isomerase activity // inferred from electronic annotation /// 0005488 // binding // inferred from electronic…	---	---
206632_s_at	-1.22819	0.790516	54608.7	1.0036	1.57e-20	0.7	0.00786517		T1/T3	Hs.226307	apolipoprotein B mRNA editing enzyme, catalytic polypeptide-like 3B	APOBEC3B	chr22q13.1-q13.2	9582	Q20WL1 /// Q6ICH2 /// Q9UH17	607110	---	---	0008270 // zinc ion binding // inferred from electronic annotation /// 0016787 // hydrolase activity // inferred from electronic annotation /// 0016814 // hydrolase activity, acting on carbon-nitrogen (but not peptide) bonds, in cyclic amidines // inferred from electronic annotation /// 0003723 // RNA binding // inferred from electronic annotation /// 0046872 // metal ion binding // inferred from…	---	---
229544_at	-1.24264	0.536583	54546.5	1.01153	1.76e-20	0.72	0.00782609		T3	Hs.167087 /// Hs.621424	CDNA clone IMAGE:4791887 /// MRNA; cDNA DKFZp564C0762 (from clone DKFZp564C0762)	---	---		---	---	---	---	---	---	---
244114_x_at	-1.18318	0.907401	54612.6	1.00126	1.97e-20	0.74	0.00778947		T2/T3	Hs.153272	Full length insert cDNA clone ZA88B06	---	---		---	---	---	---	---	---	---
227350_at	-1.17814	0.925058	54612.8	1.00084	1.62e-20	0.7	0.00777778		T3	Hs.463677	Helicase, lymphoid-specific	HELLS	chr10q24.2	3070	Q0VGL2 /// Q6I7N8 /// Q76H75 /// Q76H82 /// Q9NRZ9 /// Q9NW36	603946	0006346 // methylation-dependent chromatin silencing // inferred from sequence or structural similarity /// 0006350 // transcription // inferred from electronic annotation /// 0006355 // regulation of transcription, DNA-dependent // inferred from electronic annotation /// 0007049 // cell cycle // inferred from electronic annotation /// 0007067 // mitosis // inferred from electronic annotation ///…	0005634 // nucleus // inferred from electronic annotation /// 0005721 // centric heterochromatin // inferred from sequence or structural similarity /// 0000775 // chromosome, pericentric region // inferred from sequence or structural similarity	0000166 // nucleotide binding // inferred from electronic annotation /// 0003677 // DNA binding // inferred from electronic annotation /// 0004386 // helicase activity // inferred from electronic annotation /// 0005524 // ATP binding // inferred from electronic annotation /// 0016787 // hydrolase activity // inferred from electronic annotation /// 0003676 // nucleic acid binding // inferred from …	Apoptosis // GenMAPP /// Apoptosis // GenMAPP	---
213364_s_at	-1.17027	0.830837	54610.8	1.00264	1.86e-20	0.72	0.00774194		T2/T3	Hs.188634	sorting nexin 1	SNX1	chr15q22.31	6642	Q13596 /// Q53GY8 /// Q53HL9 /// Q59GU6 /// Q6ZRJ8	601272	0006886 // intracellular protein transport // inferred from electronic annotation /// 0006897 // endocytosis // traceable author statement /// 0007154 // cell communication // inferred from electronic annotation /// 0006810 // transport // inferred from electronic annotation /// 0015031 // protein transport // inferred from electronic annotation	0005737 // cytoplasm // inferred from direct assay /// 0005768 // endosome // inferred from electronic annotation	0005515 // protein binding // inferred from electronic annotation /// 0005515 // protein binding // inferred from physical interaction /// 0008565 // protein transporter activity // inferred from electronic annotation /// 0035091 // phosphoinositide binding // inferred from electronic annotation	---	---
225242_s_at	-1.11057	0.00386657	40043.1	1.02253	3.12e-20	0.82	0.00773585		T3	Hs.477128	coiled-coil domain containing 80	CCDC80	chr3q13.2	151887	Q5PR20 /// Q6GPG9 /// Q76M96 /// Q8IVT6 /// Q8NBV1 /// Q8NHY8	608298	---	---	---	---	IPR001699 // Transcription factor, T-box // 1.0E-126 /// IPR001683 // Phox-like // 1.5E-22 /// IPR001452 // SH3 // 4.8E-19 /// IPR001452 // SH3 // 1.5E-16 /// IPR001440 // TPR repeat // 0.11 /// IPR001440 // TPR repeat // 0.034 /// IPR001440 // TPR repeat // 2.7E-5
229744_at	-1.20592	0.867189	54612	1.00183	2.04e-20	0.74	0.00770833		T2/T3	Hs.591602	Sperm specific antigen 2	SSFA2	chr2q31.3	6744	P28290 /// Q68DA6 /// Q7Z7L2 /// Q8N1L3 /// Q8N263 /// Q8N7H2 /// Q8NEN5 /// Q96PW1	118990	---	0005886 // plasma membrane // non-traceable author statement	---	---	---
52837_at	-1.23487	0.541982	54549.5	1.0113	1.65e-20	0.7	0.00769231		T3	Hs.6829	KIAA1644 protein	KIAA1644	---	85352	Q3SXP7 /// Q3SXP8 /// Q9BYB5	---	---	---	---	---	IPR001394 // Peptidase C19, ubiquitin carboxyl-terminal hydrolase family 2 // 3.9E-109
225796_at	-1.22368	0.457218	54490.2	1.01453	3.17e-20	0.82	0.00766355		T1/T3	Hs.190544	PX domain containing serine/threonine kinase	PXK	chr3p14.3	54899	Q32NE9 /// Q7Z7A4	---	0006468 // protein amino acid phosphorylation // traceable author statement /// 0007154 // cell communication // inferred from electronic annotation /// 0007242 // intracellular signaling cascade // inferred from electronic annotation /// 0050804 // regulation of synaptic transmission // inferred from sequence or structural similarity /// 0006468 // protein amino acid phosphorylation // inferred …	0005737 // cytoplasm // inferred from direct assay	0000166 // nucleotide binding // traceable author statement /// 0003779 // actin binding // inferred from electronic annotation /// 0004674 // protein serine/threonine kinase activity // inferred from electronic annotation /// 0005515 // protein binding // inferred from electronic annotation /// 0005524 // ATP binding // traceable author statement /// 0035091 // phosphoinositide binding // inferr…	---	IPR008197 // Whey acidic protein, core region // 2.6E-6
224747_at	-1.16992	0.927131	54612.8	1.00079	2.4e-20	0.78	0.00764706		T2/T3	Hs.23033	ubiquitin-conjugating enzyme E2Q (putative) 2	UBE2Q2	chr15q24.2	92912	Q8WVN8	---	0006512 // ubiquitin cycle // inferred from electronic annotation /// 0006464 // protein modification // inferred from electronic annotation	---	0000166 // nucleotide binding // inferred from electronic annotation /// 0004842 // ubiquitin-protein ligase activity // inferred from electronic annotation /// 0005524 // ATP binding // inferred from electronic annotation /// 0016874 // ligase activity // inferred from electronic annotation	---	IPR009602 // Protein of unknown function DUF1208 // 8.1E-53 /// IPR009602 // Protein of unknown function DUF1208 // 1.1E-51 /// IPR000533 // Tropomyosin // 7.0E-61 /// IPR000533 // Tropomyosin // 1.1E-48 /// IPR000608 // Ubiquitin-conjugating enzyme, E2 // 0.0073
208650_s_at	-1.21777	0.853781	54611.6	1.00216	2.06e-20	0.74	0.00762887		T1/T3	Hs.644105	CD24 molecule	CD24	chr6q21	934	P25063 /// Q53XS0 /// Q9BZ96	126200 /// 600074	0006959 // humoral immune response // traceable author statement	0005886 // plasma membrane // non-traceable author statement /// 0016020 // membrane // inferred from electronic annotation	0048503 // GPI anchor binding // inferred from electronic annotation	---	---
235612_at	-1.15335	0.927179	54612.8	1.00075	2.99e-20	0.8	0.00761905		T3	Hs.396796	Transcribed locus	---	---		---	---	---	---	---	---	---
203477_at	-0.995848	3.65e-05	18641.4	1.0077	3.26e-20	0.82	0.00759259		T3	Hs.409034	collagen, type XV, alpha 1	COL15A1	chr9q21-q22	1306	P39059	120325	0001525 // angiogenesis // inferred from electronic annotation /// 0006817 // phosphate transport // inferred from electronic annotation /// 0007155 // cell adhesion // --- /// 0030154 // cell differentiation // inferred from electronic annotation /// 0007155 // cell adhesion // inferred from electronic annotation /// 0007275 // development // inferred from electronic annotation	0005578 // extracellular matrix (sensu Metazoa) // inferred from electronic annotation /// 0005582 // collagen type XV // traceable author statement /// 0005737 // cytoplasm // inferred from electronic annotation /// 0031012 // extracellular matrix // inferred from electronic annotation	0005201 // extracellular matrix structural constituent // --- /// 0005515 // protein binding // inferred from electronic annotation /// 0005198 // structural molecule activity // inferred from electronic annotation	---	---
230002_at	-1.20592	0.792882	54608.8	1.00354	2.84e-20	0.78	0.00757282		T2/T3	Hs.554803	Chloride channel CLIC-like 1	CLCC1	chr1p13.3	23155	Q8WYP8 /// Q8WYP9 /// Q96S66 /// Q9BU25	---	0006821 // chloride transport // inferred from sequence or structural similarity	0005634 // nucleus // inferred from sequence or structural similarity /// 0005737 // cytoplasm // inferred from sequence or structural similarity /// 0005739 // mitochondrion // inferred from sequence or structural similarity /// 0005783 // endoplasmic reticulum // inferred from sequence or structural similarity /// 0005792 // microsome // inferred from sequence or structural similarity /// 00057…	0005254 // chloride channel activity // inferred from sequence or structural similarity	---	---
225949_at	-1.16752	0.913907	54612.7	1.00109	2.21e-20	0.74	0.00755102		T3	Hs.521926	nuclear receptor binding protein 2	NRBP2	chr8q24.3	340371	Q2HIX8 /// Q9NSY0	---	0006468 // protein amino acid phosphorylation // non-traceable author statement /// 0006468 // protein amino acid phosphorylation // inferred from electronic annotation	---	0000166 // nucleotide binding // non-traceable author statement /// 0004672 // protein kinase activity // non-traceable author statement /// 0005524 // ATP binding // inferred from electronic annotation /// 0000166 // nucleotide binding // inferred from electronic annotation /// 0004672 // protein kinase activity // inferred from electronic annotation	---	---
205530_at	-1.1768	0.909056	54612.7	1.0012	3.44e-20	0.82	0.00752294		T3	Hs.155729	electron-transferring-flavoprotein dehydrogenase	ETFDH	chr4q32-q35	2110	Q16134	231675 /// 231680	0006118 // electron transport // inferred from electronic annotation /// 0006810 // transport // inferred from electronic annotation	0005624 // membrane fraction // inferred from electronic annotation /// 0005739 // mitochondrion // inferred from electronic annotation /// 0005743 // mitochondrial inner membrane // non-traceable author statement /// 0016020 // membrane // inferred from electronic annotation /// 0016021 // integral to membrane // inferred from electronic annotation /// 0017133 // electron transfer flavoprotein c…	0004174 // electron-transferring-flavoprotein dehydrogenase activity // traceable author statement /// 0005506 // iron ion binding // inferred from electronic annotation /// 0009054 // electron acceptor activity // traceable author statement /// 0016491 // oxidoreductase activity // inferred from electronic annotation /// 0046872 // metal ion binding // inferred from electronic annotation /// 005…	---	IPR013027 // FAD-dependent pyridine nucleotide-disulphide oxidoreductase // 1.5E-7 /// IPR002938 // Monooxygenase, FAD-binding // 8.4E-9 /// IPR002922 // Thiamine biosynthesis Thi4 protein // 1.6E-5 /// IPR003953 // Fumarate reductase/succinate dehydrogenase flavoprotein, N-terminal // 3.7E-6 /// IPR008671 // Lycopene beta and epsilon cyclase // 3.0E-6
230779_at	-1.16663	0.869941	54612.1	1.00178	2.89e-20	0.78	0.0075		T3	Hs.372082	trinucleotide repeat containing 6B	TNRC6B	chr22q13.1	23112	Q9UPQ9	---	---	---	0000166 // nucleotide binding // inferred from electronic annotation /// 0003676 // nucleic acid binding // inferred from electronic annotation	---	IPR001309 // Caspase-1, p20 // 1.1E-98 /// IPR001875 // Death effector protein // 1.6E-39 /// IPR001875 // Death effector protein // 3.8E-36 /// IPR000504 // RNA-binding region RNP-1 (RNA recognition motif) // 3.9E-13
219929_s_at	-1.18654	0.894271	54612.5	1.0014	2.25e-20	0.74	0.00747475		T1/T3	Hs.592322	zinc finger, FYVE domain containing 21	ZFYVE21	chr14q32.33	79038	Q6ZVJ3 /// Q9BQ24	---	---	---	0008270 // zinc ion binding // inferred from electronic annotation /// 0046872 // metal ion binding // inferred from electronic annotation	---	IPR002048 // Calcium-binding EF-hand // 1.5E-7 /// IPR002048 // Calcium-binding EF-hand // 7.0E-7 /// IPR002048 // Calcium-binding EF-hand // 9.7E-7 /// IPR002048 // Calcium-binding EF-hand // 2.1E-10 /// IPR002048 // Calcium-binding EF-hand // 7.3E-7 /// IPR000798 // Ezrin/radixin/moesin ERM // 2.8E-91 /// IPR000299 // Band 4.1 // 1.0E-126 /// IPR000306 // Zinc finger, FYVE-type // 2.3E-7
203961_at	-1.14542	0.55876	54558.4	1.01083	2.27e-20	0.74	0.0074		T3	Hs.5025	nebulette	NEBL	chr10p12	10529	O76041 /// Q2TBD0 /// Q2TBD1 /// Q59FZ8 /// Q70I54 /// Q8N8M3	605491	0006811 // ion transport // inferred from electronic annotation /// 0030832 // regulation of actin filament length // traceable author statement /// 0006810 // transport // inferred from electronic annotation	0005856 // cytoskeleton // inferred from electronic annotation /// 0015629 // actin cytoskeleton // not recorded	0003779 // actin binding // inferred from electronic annotation /// 0008270 // zinc ion binding // inferred from electronic annotation /// 0008307 // structural constituent of muscle // traceable author statement /// 0046872 // metal ion binding // inferred from electronic annotation	---	IPR001037 // Retroviral integrase, C-terminal // 2.5E-11 /// IPR003308 // Integrase, N-terminal zinc-binding // 5.2E-13 /// IPR002156 // RNase H // 1.2E-40
219562_at	-1.16364	0.110901	52755.5	1.03452	1.1e-20	0.64	0.00735632		T2/T3	Hs.3797	RAB26, member RAS oncogene family	RAB26	chr16p13.3	25837	Q3L6K5 /// Q9ULW5	605455	0007264 // small GTPase mediated signal transduction // inferred from electronic annotation /// 0008150 // biological_process // --- /// 0015031 // protein transport // inferred from electronic annotation /// 0006355 // regulation of transcription, DNA-dependent // inferred from electronic annotation /// 0006810 // transport // inferred from electronic annotation	0005575 // cellular_component // --- /// 0016020 // membrane // inferred from electronic annotation /// 0005622 // intracellular // inferred from electronic annotation	0000166 // nucleotide binding // inferred from electronic annotation /// 0005515 // protein binding // inferred from physical interaction /// 0005525 // GTP binding // non-traceable author statement /// 0005524 // ATP binding // inferred from electronic annotation /// 0005525 // GTP binding // inferred from electronic annotation /// 0008134 // transcription factor binding // inferred from electro…	---	IPR008836 // Semenogelin // 1.0E-126 /// IPR008836 // Semenogelin // 1.0E-126
225886_at	-1.1624	0.917905	54612.7	1.001	2.28e-20	0.74	0.00732673		T3	Hs.633299	Full-length cDNA clone CS0DF030YM05 of Fetal brain of Homo sapiens (human)	---	---		---	---	---	---	---	---	---
207564_x_at	-1.17983	0.881341	54612.3	1.0016	9.92e-21	0.62	0.00729412		T3	Hs.405410	O-linked N-acetylglucosamine (GlcNAc) transferase (UDP-N-acetylglucosamine:polypeptide-N-acetylglucosaminyl transferase)	OGT	chrXq13	8473	O15294 /// Q548W1	300255	0006493 // protein amino acid O-linked glycosylation // traceable author statement /// 0007165 // signal transduction // traceable author statement /// 0007584 // response to nutrient // traceable author statement /// 0006493 // protein amino acid O-linked glycosylation // inferred from sequence or structural similarity /// 0007165 // signal transduction // inferred from sequence or structural si…	0005622 // intracellular // inferred from electronic annotation /// 0005634 // nucleus // traceable author statement /// 0005829 // cytosol // traceable author statement /// 0005634 // nucleus // inferred from sequence or structural similarity /// 0005829 // cytosol // inferred from sequence or structural similarity /// 0005634 // nucleus // inferred from electronic annotation	0005515 // protein binding // inferred from physical interaction /// 0008080 // N-acetyltransferase activity // inferred from electronic annotation /// 0008375 // acetylglucosaminyltransferase activity // traceable author statement /// 0016757 // transferase activity, transferring glycosyl groups // inferred from electronic annotation /// 0005515 // protein binding // inferred from sequence or st…	---	IPR001452 // SH3 // 1.0E-22 /// IPR001452 // SH3 // 9.8E-25 /// IPR000980 // SH2 motif // 2.2E-11
224445_s_at	-1.19972	0.923007	54612.7	1.00091	8.82e-21	0.6	0.00722892		T1/T3	Hs.592322	zinc finger, FYVE domain containing 21 /// zinc finger, FYVE domain containing 21	ZFYVE21	chr14q32.33	79038	Q6ZVJ3 /// Q9BQ24	---	---	---	0008270 // zinc ion binding // inferred from electronic annotation /// 0046872 // metal ion binding // inferred from electronic annotation	---	IPR002048 // Calcium-binding EF-hand // 1.5E-7 /// IPR002048 // Calcium-binding EF-hand // 7.0E-7 /// IPR002048 // Calcium-binding EF-hand // 9.7E-7 /// IPR002048 // Calcium-binding EF-hand // 2.1E-10 /// IPR002048 // Calcium-binding EF-hand // 7.3E-7 /// IPR000798 // Ezrin/radixin/moesin ERM // 2.8E-91 /// IPR000299 // Band 4.1 // 1.0E-126
224763_at	-1.19006	0.911169	54612.7	1.00119	1e-20	0.62	0.0072093		T3	Hs.80545	Ribosomal protein L37	RPL37	chr5p13	6167	P61927 /// Q6NW06	604181	0006412 // protein biosynthesis // inferred from electronic annotation /// 0006412 // protein biosynthesis // traceable author statement	0005622 // intracellular // inferred from electronic annotation /// 0005840 // ribosome // inferred from electronic annotation /// 0005842 // cytosolic large ribosomal subunit (sensu Eukaryota) // traceable author statement /// 0030529 // ribonucleoprotein complex // inferred from electronic annotation	0003735 // structural constituent of ribosome // inferred from electronic annotation /// 0003735 // structural constituent of ribosome // traceable author statement /// 0008270 // zinc ion binding // inferred from electronic annotation /// 0019843 // rRNA binding // inferred from electronic annotation /// 0046872 // metal ion binding // inferred from electronic annotation /// 0003723 // RNA bindi…	Ribosomal_Proteins // GenMAPP /// Ribosomal_Proteins // GenMAPP	---
230085_at	-1.25883	0.261362	54081.6	1.02474	8.03e-21	0.58	0.00716049		T3	Hs.296031	Phosphate cytidylyltransferase 1, choline, beta	PCYT1B	chrXp22.11	9468	Q9Y5K3	604926	0001541 // ovarian follicle development // inferred from electronic annotation /// 0006656 // phosphatidylcholine biosynthesis // traceable author statement /// 0007283 // spermatogenesis // inferred from electronic annotation /// 0008654 // phospholipid biosynthesis // inferred from electronic annotation /// 0009058 // biosynthesis // inferred from electronic annotation	0005737 // cytoplasm // traceable author statement /// 0005783 // endoplasmic reticulum // inferred from electronic annotation	0004105 // choline-phosphate cytidylyltransferase activity // traceable author statement /// 0016740 // transferase activity // inferred from electronic annotation /// 0003824 // catalytic activity // inferred from electronic annotation /// 0004105 // choline-phosphate cytidylyltransferase activity // inferred from electronic annotation /// 0016779 // nucleotidyltransferase activity // inferred f…	---	---
229588_at	-1.19966	0.739232	54604.2	1.00486	9.37e-21	0.6	0.00714286		T3	Hs.516632	DnaJ (Hsp40) homolog, subfamily C, member 10	DNAJC10	chr2q32.1	54431	Q17RJ6 /// Q3B7W8 /// Q6UWZ6 /// Q71S60 /// Q86T61 /// Q86XS7 /// Q8IXB1 /// Q8N4C5 /// Q8NC82 /// Q8TD87 /// Q96K38 /// Q96K44 /// Q96K54 /// Q9NSY6	607987	0006457 // protein folding // inferred from electronic annotation /// 0045454 // cell redox homeostasis // inferred from electronic annotation	0016020 // membrane // inferred from electronic annotation /// 0016021 // integral to membrane // inferred from electronic annotation /// 0005783 // endoplasmic reticulum // inferred from electronic annotation	0009055 // electron carrier activity // inferred from electronic annotation /// 0015035 // protein disulfide oxidoreductase activity // inferred from electronic annotation /// 0031072 // heat shock protein binding // inferred from electronic annotation /// 0051082 // unfolded protein binding // inferred from electronic annotation /// 0016853 // isomerase activity // inferred from electronic annot…	---	IPR002190 // MAGE protein // 1.1E-78
266_s_at	-1.24951	0.745069	54604.8	1.00473	8.17e-21	0.58	0.00707317		T3	Hs.644105	CD24 molecule	CD24	chr6q21	934	P25063 /// Q53XS0 /// Q9BZ96	126200 /// 600074	0006959 // humoral immune response // traceable author statement	0005886 // plasma membrane // non-traceable author statement /// 0016020 // membrane // inferred from electronic annotation	0048503 // GPI anchor binding // inferred from electronic annotation	---	---
241672_at	-1.0434	1.01e-05	14299.2	0.994176	6.29e-21	0.56	0.007		T3	Hs.422375	hypothetical LOC400120	LOC400120	chr13q13.3	400120	Q8N469	---	---	---	---	---	IPR002422 // Amino acid/polyamine transporter II // 6.2E-10 /// IPR002422 // Amino acid/polyamine transporter II // 7.9E-38
226713_at	-1.22381	0.927071	54612.8	1.0008	3.57e-21	0.48	0.00648649		T1/T3	Hs.592514	coiled-coil domain containing 50	CCDC50	---	152137	---	---	---	---	---	---	---
225604_s_at	-1.21232	0.878549	54612.2	1.00166	3.64e-21	0.48	0.0064		T1/T3	Hs.493819	chromosome 9 open reading frame 19	C9orf19	chr9p13-p12	152007	Q68CU1 /// Q9H4G4	607141	---	0005576 // extracellular region // inferred from electronic annotation /// 0005794 // Golgi apparatus // inferred from electronic annotation /// 0016020 // membrane // inferred from electronic annotation	---	---	---
217856_at	-1.20964	0.915603	54612.7	1.00108	3.7e-21	0.48	0.00631579		T3	Hs.591455	RNA binding motif protein 8A	RBM8A	chr1q12	9939	Q6IQ40 /// Q8WWE9 /// Q9Y5S9	605313	0000184 // mRNA catabolism, nonsense-mediated decay // inferred from electronic annotation /// 0006397 // mRNA processing // inferred from electronic annotation /// 0006810 // transport // inferred from electronic annotation /// 0008150 // biological_process // --- /// 0008380 // RNA splicing // inferred from electronic annotation /// 0051028 // mRNA transport // inferred from electronic annotati…	0005634 // nucleus // non-traceable author statement /// 0005681 // spliceosome complex // inferred from electronic annotation /// 0005737 // cytoplasm // non-traceable author statement /// 0005634 // nucleus // inferred from electronic annotation /// 0005737 // cytoplasm // inferred from electronic annotation	0000166 // nucleotide binding // inferred from electronic annotation /// 0003729 // mRNA binding // non-traceable author statement /// 0005515 // protein binding // inferred from physical interaction /// 0003676 // nucleic acid binding // inferred from electronic annotation /// 0003723 // RNA binding // inferred from electronic annotation /// 0003729 // mRNA binding // inferred from electronic an…	---	---
213326_at	-1.27132	0.820407	54610.4	1.00285	3.97e-21	0.48	0.00623377		T3	Hs.20021	vesicle-associated membrane protein 1 (synaptobrevin 1)	VAMP1	chr12p	6843	P23763 /// Q6FG94 /// Q8IVC9	185880	0016192 // vesicle-mediated transport // inferred from electronic annotation	0005739 // mitochondrion // inferred from electronic annotation /// 0005887 // integral to plasma membrane // traceable author statement /// 0008021 // synaptic vesicle // not recorded /// 0016020 // membrane // inferred from electronic annotation /// 0016021 // integral to membrane // inferred from electronic annotation /// 0019717 // synaptosome // inferred from electronic annotation /// 004520…	---	---	--- // --- // 0.034 /// --- // --- // 3.6E-4 /// --- // --- // 3.9E-8 /// --- // --- // 1.2
226844_at	-1.24931	0.918044	54612.7	1.00098	4.06e-21	0.48	0.00615385		T3	Hs.651275	MOB1, Mps One Binder kinase activator-like 2B (yeast)	MOBKL2B	chr9p21.2	79817	Q86TA1 /// Q8TEC6	---	---	---	0008270 // zinc ion binding // inferred from electronic annotation /// 0016491 // oxidoreductase activity // inferred from electronic annotation /// 0046872 // metal ion binding // inferred from electronic annotation	---	---
219696_at	-1.2291	0.921184	54612.7	1.00095	4.97e-21	0.48	0.00607595		T1/T3	---	hypothetical protein FLJ20054	FLJ20054	chr1q31.3	54530	Q6B0I8 /// Q9H774 /// Q9NXU2	---	---	---	---	---	---
229549_at	-1.29205	0.704239	54600	1.00567	3.18e-21	0.44	0.0060274		T3	Hs.592258	Opsin 1 (cone pigments), short-wave-sensitive (color blindness, tritan)	OPN1SW	chr7q31.3-q32	611	P03999 /// Q0PJU0	190900	0007165 // signal transduction // traceable author statement /// 0007186 // G-protein coupled receptor protein signaling pathway // inferred from electronic annotation /// 0007601 // visual perception // traceable author statement /// 0007602 // phototransduction // traceable author statement /// 0018298 // protein-chromophore linkage // inferred from electronic annotation /// 0050896 // response…	0001750 // photoreceptor outer segment // inferred from electronic annotation /// 0005887 // integral to plasma membrane // traceable author statement /// 0016020 // membrane // inferred from electronic annotation /// 0016021 // integral to membrane // inferred from sequence or structural similarity /// 0016021 // integral to membrane // inferred from electronic annotation	0001584 // rhodopsin-like receptor activity // inferred from electronic annotation /// 0004872 // receptor activity // traceable author statement /// 0009882 // blue light photoreceptor activity // inferred from sequence or structural similarity /// 0004871 // signal transducer activity // inferred from electronic annotation /// 0004872 // receptor activity // inferred from electronic annotation …	GPCRDB_Class_A_Rhodopsin-like // GenMAPP	---
229568_at	-1.24983	0.907934	54612.6	1.00124	2.31e-21	0.36	0.00507042		T3	Hs.651275	MOB1, Mps One Binder kinase activator-like 2B (yeast)	MOBKL2B	chr9p21.2	79817	Q86TA1 /// Q8TEC6	---	---	---	0008270 // zinc ion binding // inferred from electronic annotation /// 0016491 // oxidoreductase activity // inferred from electronic annotation /// 0046872 // metal ion binding // inferred from electronic annotation	---	---
222609_s_at	-1.23489	0.938604	54612.9	1.00053	2.37e-21	0.36	0.005		T2/T3	Hs.632089	exosome component 1	EXOSC1	chr10q24	51013	Q9Y3B2	606493	0006364 // rRNA processing // inferred from electronic annotation	0000178 // exosome (RNase complex) // non-traceable author statement /// 0005634 // nucleus // inferred from electronic annotation /// 0005730 // nucleolus // inferred from direct assay /// 0000178 // exosome (RNase complex) // inferred from electronic annotation	0003723 // RNA binding // inferred from electronic annotation /// 0003723 // RNA binding // non-traceable author statement /// 0004527 // exonuclease activity // inferred from electronic annotation /// 0005515 // protein binding // inferred from physical interaction /// 0016787 // hydrolase activity // inferred from electronic annotation /// 0004518 // nuclease activity // inferred from electroni…	---	IPR005135 // Endonuclease/exonuclease/phosphatase // 2.9E-28 /// IPR002085 // Zinc-containing alcohol dehydrogenase superfamily // 1.0E-126
213852_at	-1.24623	0.927165	54612.8	1.00077	1.13e-21	0.32	0.00484848		T2/T3	Hs.591455	RNA binding motif protein 8A	RBM8A	chr1q12	9939	Q6IQ40 /// Q8WWE9 /// Q9Y5S9	605313	0000184 // mRNA catabolism, nonsense-mediated decay // inferred from electronic annotation /// 0006397 // mRNA processing // inferred from electronic annotation /// 0006810 // transport // inferred from electronic annotation /// 0008150 // biological_process // --- /// 0008380 // RNA splicing // inferred from electronic annotation /// 0051028 // mRNA transport // inferred from electronic annotati…	0005634 // nucleus // non-traceable author statement /// 0005681 // spliceosome complex // inferred from electronic annotation /// 0005737 // cytoplasm // non-traceable author statement /// 0005634 // nucleus // inferred from electronic annotation /// 0005737 // cytoplasm // inferred from electronic annotation	0000166 // nucleotide binding // inferred from electronic annotation /// 0003729 // mRNA binding // non-traceable author statement /// 0005515 // protein binding // inferred from physical interaction /// 0003676 // nucleic acid binding // inferred from electronic annotation /// 0003723 // RNA binding // inferred from electronic annotation /// 0003729 // mRNA binding // inferred from electronic an…	---	---
236831_at	-1.29609	0.312167	54249.6	1.02171	1.19e-21	0.32	0.00477612		T1/T3	Hs.592514	coiled-coil domain containing 50	CCDC50	---	152137	---	---	---	---	---	---	---
212608_s_at	-1.2925	0.826648	54610.5	1.00271	1.41e-21	0.32	0.00470588		T2/T3	Hs.592692	AF034176 Human mRNA (Tripodis and Ragoussis) Homo sapiens cDNA clone ntcon5 contig	---	---		---	---	---	---	---	---	---
212414_s_at	-1.28253	0.934764	54612.9	1.00064	9.48e-22	0.3	0.0046875		T3	Hs.387255	septin 6 /// cytokine-like nuclear factor n-pac	SEPT6 /// N-PAC	chrXq24 /// chr16p13.3		Q14141 /// Q49A26 /// Q5JTK1 /// Q5JTK3 /// Q5U632 /// Q6B514 /// Q6NT82 /// Q6P1Q2 /// Q6V3W7 /// Q8NFH9 /// Q8NFI0 /// Q8NFI1 /// Q8NFI2 /// Q9BTI1 /// Q9BXK2 /// Q9NZ78	610660	0000910 // cytokinesis // traceable author statement /// 0007049 // cell cycle // inferred from electronic annotation /// 0006098 // pentose-phosphate shunt // inferred from electronic annotation /// 0006573 // valine metabolism // inferred from electronic annotation /// 0051301 // cell division // inferred from electronic annotation	0005575 // cellular_component // ---	0000166 // nucleotide binding // inferred from electronic annotation /// 0005515 // protein binding // traceable author statement /// 0005525 // GTP binding // inferred from electronic annotation /// 0005525 // GTP binding // traceable author statement /// 0004616 // phosphogluconate dehydrogenase (decarboxylating) activity // inferred from electronic annotation /// 0008442 // 3-hydroxyisobutyrat…	---	IPR000863 // Sulfotransferase // 5.4E-82 /// IPR006703 // AIG1 family // 6.7E-118 /// IPR000637 // HMG-I and HMG-Y, DNA-binding // 0.052
226905_at	-1.22845	0.899139	54612.5	1.00133	1.91e-21	0.32	0.00463768		T2/T3	Hs.591203	family with sequence similarity 101, member B	FAM101B	chr17p13	359845	Q8N5W9	---	---	---	---	---	---
224767_at	-1.25747	0.935228	54612.9	1.00062	1.02e-21	0.3	0.00461538		T3	Hs.80545	Ribosomal protein L37	RPL37	chr5p13	6167	P61927 /// Q6NW06	604181	0006412 // protein biosynthesis // inferred from electronic annotation /// 0006412 // protein biosynthesis // traceable author statement	0005622 // intracellular // inferred from electronic annotation /// 0005840 // ribosome // inferred from electronic annotation /// 0005842 // cytosolic large ribosomal subunit (sensu Eukaryota) // traceable author statement /// 0030529 // ribonucleoprotein complex // inferred from electronic annotation	0003735 // structural constituent of ribosome // inferred from electronic annotation /// 0003735 // structural constituent of ribosome // traceable author statement /// 0008270 // zinc ion binding // inferred from electronic annotation /// 0019843 // rRNA binding // inferred from electronic annotation /// 0046872 // metal ion binding // inferred from electronic annotation /// 0003723 // RNA bindi…	Ribosomal_Proteins // GenMAPP /// Ribosomal_Proteins // GenMAPP	---
209042_s_at	-1.27145	0.896511	54612.5	1.00137	2.02e-21	0.32	0.00457143		T3	Hs.529420	ubiquitin-conjugating enzyme E2G 2 (UBC7 homolog, yeast)	UBE2G2	chr21q22.3	7327	P60604 /// Q8NDD5	603124	0006511 // ubiquitin-dependent protein catabolism // traceable author statement /// 0006512 // ubiquitin cycle // inferred from electronic annotation /// 0030433 // ER-associated protein catabolism // inferred from electronic annotation /// 0006464 // protein modification // inferred from electronic annotation	0005783 // endoplasmic reticulum // inferred from electronic annotation /// 0005829 // cytosol // inferred from electronic annotation	0004840 // ubiquitin conjugating enzyme activity // traceable author statement /// 0004842 // ubiquitin-protein ligase activity // inferred from electronic annotation /// 0016874 // ligase activity // inferred from electronic annotation	---	IPR002085 // Zinc-containing alcohol dehydrogenase superfamily // 9.1E-124 /// --- // --- // 2.3E-17 /// IPR005016 // TMS membrane protein/tumour differentially expressed protein // 5.9E-17 /// IPR005016 // TMS membrane protein/tumour differentially expressed protein // 1.6E-115
236075_s_at	-1.29701	0.917434	54612.7	1.00104	7.06e-22	0.26	0.00440678		T2/T3	Hs.387623	zinc finger protein 169	ZNF169	chr9q22.32	169841	Q14929 /// Q6PIG1 /// Q6PJ92 /// Q7Z761	603404	0006350 // transcription // inferred from electronic annotation /// 0006355 // regulation of transcription, DNA-dependent // inferred from electronic annotation /// 0006355 // regulation of transcription, DNA-dependent // non-traceable author statement	0005622 // intracellular // inferred from electronic annotation /// 0005634 // nucleus // inferred from electronic annotation /// 0005634 // nucleus // non-traceable author statement	0003676 // nucleic acid binding // inferred from electronic annotation /// 0003700 // transcription factor activity // non-traceable author statement /// 0008270 // zinc ion binding // inferred from electronic annotation /// 0046872 // metal ion binding // inferred from electronic annotation /// 0003677 // DNA binding // inferred from electronic annotation	---	---
204288_s_at	-1.26407	0.921596	54612.7	1.00093	7.07e-22	0.26	0.00433333		T3	Hs.481342	sorbin and SH3 domain containing 2	SORBS2	chr4q35.1	8470	O60592 /// O60593 /// O94875 /// Q96EX0 /// Q96RE2	---	0006810 // transport // inferred from electronic annotation /// 0008150 // biological_process // ---	0005622 // intracellular // inferred from electronic annotation /// 0005634 // nucleus // non-traceable author statement /// 0005634 // nucleus // traceable author statement /// 0015629 // actin cytoskeleton // traceable author statement /// 0030018 // Z disc // non-traceable author statement	0003676 // nucleic acid binding // inferred from electronic annotation /// 0005200 // structural constituent of cytoskeleton // traceable author statement /// 0005515 // protein binding // non-traceable author statement /// 0008093 // cytoskeletal adaptor activity // traceable author statement /// 0008270 // zinc ion binding // inferred from electronic annotation /// 0008307 // structural constit…	---	IPR002190 // MAGE protein // 5.2E-24 /// IPR002190 // MAGE protein // 7.7E-36 /// IPR002190 // MAGE protein // 2.1E-76
237333_at	-1.2765	0.944231	54612.9	1.00049	7.15e-22	0.26	0.0042623		T1/T3	Hs.645425	Syncoilin, intermediate filament 1	SYNC1	chr1p34.3-p33	81493	Q9H7C4	---	---	---	0005198 // structural molecule activity // inferred from electronic annotation	---	---
235103_at	-1.28578	0.881531	54612.3	1.00158	7.62e-22	0.26	0.00419355		T3	Hs.432822	Mannosidase, alpha, class 2A, member 1	MAN2A1	chr5q21-q22	4124	Q16706 /// Q49A69	154582	0005975 // carbohydrate metabolism // inferred from electronic annotation /// 0006013 // mannose metabolism // inferred from electronic annotation /// 0008152 // metabolism // inferred from electronic annotation /// 0009101 // glycoprotein biosynthesis // not recorded	0000139 // Golgi membrane // inferred from electronic annotation /// 0005624 // membrane fraction // not recorded /// 0005794 // Golgi apparatus // not recorded /// 0016020 // membrane // inferred from electronic annotation /// 0016021 // integral to membrane // inferred from electronic annotation	0004559 // alpha-mannosidase activity // inferred from electronic annotation /// 0004572 // mannosyl-oligosaccharide 1,3-1,6-alpha-mannosidase activity // traceable author statement /// 0016798 // hydrolase activity, acting on glycosyl bonds // inferred from electronic annotation /// 0004572 // mannosyl-oligosaccharide 1,3-1,6-alpha-mannosidase activity // inferred from electronic annotation /// …	---	---
236565_s_at	-1.30624	0.873586	54612.1	1.00176	6.32e-22	0.24	0.00413793		T2/T3	Hs.416755	La ribonucleoprotein domain family, member 6	LARP6	chr15q23	55323	Q5XKE4 /// Q9BRS8 /// Q9NUR0	---	0006396 // RNA processing // inferred from electronic annotation	0005634 // nucleus // inferred from electronic annotation /// 0030529 // ribonucleoprotein complex // inferred from electronic annotation	0003723 // RNA binding // inferred from electronic annotation	---	---
228255_at	-1.25606	0.937394	54612.9	1.00055	8.05e-22	0.26	0.00412698		T2/T3	Hs.12319	amyotrophic lateral sclerosis 2 (juvenile) chromosome region, candidate 4	ALS2CR4	---	65062	Q8WYG0 /// Q96Q45	---	---	0016020 // membrane // inferred from electronic annotation /// 0016021 // integral to membrane // inferred from electronic annotation	---	---	---
205830_at	-1.28229	0.936097	54612.9	1.00058	5.6e-22	0.22	0.00385965		T3	Hs.86368	calmegin	CLGN	chr4q28.3-q31.1	1047	O14967	601858	0006457 // protein folding // inferred from electronic annotation /// 0006508 // proteolysis // inferred from electronic annotation /// 0007338 // fertilization (sensu Metazoa) // traceable author statement	0005615 // extracellular space // inferred from electronic annotation /// 0005783 // endoplasmic reticulum // traceable author statement /// 0016020 // membrane // inferred from electronic annotation /// 0016021 // integral to membrane // inferred from electronic annotation /// 0005783 // endoplasmic reticulum // inferred from electronic annotation	0004289 // subtilase activity // inferred from electronic annotation /// 0005509 // calcium ion binding // inferred from electronic annotation /// 0051082 // unfolded protein binding // traceable author statement	---	IPR002048 // Calcium-binding EF-hand // 3.7E-4 /// IPR001909 // KRAB box // 5.0E-8
222605_at	-1.34804	0.947215	54612.9	1.00042	6.95e-23	0.14	0.00368421		T3	Hs.356399	REST corepressor 3	RCOR3	chr1q32.2-q32.3	55758	Q9P2K3	---	0006350 // transcription // inferred from electronic annotation /// 0006355 // regulation of transcription, DNA-dependent // inferred from electronic annotation	0005634 // nucleus // inferred from electronic annotation	0003677 // DNA binding // inferred from electronic annotation	---	---
213262_at	-1.41066	0.0501601	50729.7	1.03443	7.44e-23	0.14	0.00358974		T2/T3	Hs.159492	spastic ataxia of Charlevoix-Saguenay (sacsin)	SACS	chr13q12	26278	Q68DF5 /// Q6MZR4 /// Q8NBF9 /// Q9NZJ4	270550 /// 604490	0006457 // protein folding // non-traceable author statement /// 0006464 // protein modification // inferred from electronic annotation /// 0006457 // protein folding // inferred from electronic annotation	0005575 // cellular_component // ---	0003674 // molecular_function // --- /// 0005524 // ATP binding // inferred from electronic annotation /// 0031072 // heat shock protein binding // inferred from electronic annotation	---	--- // --- // 1.2E-57
225923_at	-1.30076	0.940277	54612.9	1.00051	1.85e-22	0.16	0.00355556		T2/T3	Hs.595403	CDNA FLJ41394 fis, clone BRCAN2026197	---	---		---	---	---	---	---	---	---
235051_at	-1.35093	0.950191	54613	1.0004	7.96e-23	0.14	0.0035		T1/T3	Hs.592514	coiled-coil domain containing 50	CCDC50	---	152137	---	---	---	---	---	---	---
226925_at	-1.32621	0.923251	54612.7	1.00086	1.95e-22	0.16	0.00347826		T3	Hs.255491	acid phosphatase-like 2	ACPL2	chr3q23	92370	Q49AJ2 /// Q8TE99 /// Q9NT50	---	---	---	0003993 // acid phosphatase activity // inferred from electronic annotation	---	--- // --- // 4.1E-29
203543_s_at	-1.34997	0.917777	54612.7	1.00102	9.65e-23	0.14	0.00341463		T1/T3	Hs.150557	Kruppel-like factor 9	KLF9	chr9q13	687	Q13886	602902	0006357 // regulation of transcription from RNA polymerase II promoter // traceable author statement /// 0007566 // embryo implantation // inferred from electronic annotation /// 0050847 // progesterone receptor signaling pathway // inferred from electronic annotation /// 0006350 // transcription // inferred from electronic annotation /// 0006355 // regulation of transcription, DNA-dependent // i…	0005622 // intracellular // inferred from electronic annotation /// 0005634 // nucleus // inferred from electronic annotation	0003700 // transcription factor activity // traceable author statement /// 0008270 // zinc ion binding // inferred from electronic annotation /// 0046872 // metal ion binding // inferred from electronic annotation /// 0003676 // nucleic acid binding // inferred from electronic annotation /// 0003677 // DNA binding // inferred from electronic annotation /// 0030528 // transcription regulator activ…	Circadian_Exercise // GenMAPP	---
202688_at	-1.31091	0.259615	54074.8	1.02494	2.5e-22	0.16	0.00340426		T3	Hs.478275	tumor necrosis factor (ligand) superfamily, member 10 /// tumor necrosis factor (ligand) superfamily, member 10	TNFSF10	chr3q26	8743	P50591 /// Q5U675 /// Q6IBA9 /// Q6JSD9	603598	0006915 // apoptosis // inferred from electronic annotation /// 0006917 // induction of apoptosis // traceable author statement /// 0006955 // immune response // inferred from electronic annotation /// 0007165 // signal transduction // traceable author statement /// 0007267 // cell-cell signaling // traceable author statement /// 0043123 // positive regulation of I-kappaB kinase/NF-kappaB cascade…	0005615 // extracellular space // inferred from electronic annotation /// 0005625 // soluble fraction // traceable author statement /// 0005887 // integral to plasma membrane // traceable author statement /// 0016020 // membrane // inferred from electronic annotation /// 0016021 // integral to membrane // inferred from electronic annotation	0004871 // signal transducer activity // inferred from expression pattern /// 0005164 // tumor necrosis factor receptor binding // inferred from electronic annotation /// 0008270 // zinc ion binding // inferred from electronic annotation /// 0046872 // metal ion binding // inferred from electronic annotation /// 0005125 // cytokine activity // inferred from electronic annotation /// 0005102 // re…	Apoptosis // GenMAPP /// Apoptosis_GenMAPP // GenMAPP	---
229666_s_at	-1.3292	0.93542	54612.9	1.0006	2.53e-22	0.16	0.00333333		T2/T3	Hs.44402	cleavage stimulation factor, 3' pre-RNA, subunit 3, 77kDa	CSTF3	chr11p13	1479	Q12996 /// Q32P22 /// Q96QK4	600367	0006378 // mRNA polyadenylation // traceable author statement /// 0006379 // mRNA cleavage // traceable author statement /// 0006396 // RNA processing // inferred from electronic annotation /// 0006397 // mRNA processing // inferred from electronic annotation	0005622 // intracellular // inferred from electronic annotation /// 0005634 // nucleus // traceable author statement /// 0005634 // nucleus // inferred from electronic annotation	0003723 // RNA binding // traceable author statement	mRNA_processing_Reactome // GenMAPP /// mRNA_processing_Reactome // GenMAPP	IPR007317 // Protein of unknown function DUF410 // 1.0E-126
224720_at	-1.35629	0.913099	54612.7	1.00115	9.72e-23	0.14	0.00333333		T3	Hs.140903	mindbomb homolog 1 (Drosophila)	MIB1	chr18q11.2	57534	Q2TB37 /// Q86YT6	608677	0001568 // blood vessel development // inferred from electronic annotation /// 0001701 // embryonic development (sensu Mammalia) // inferred from electronic annotation /// 0001756 // somitogenesis // inferred from electronic annotation /// 0001841 // neural tube formation // inferred from electronic annotation /// 0001947 // heart looping // inferred from electronic annotation /// 0006512 // ubiq…	0005739 // mitochondrion // inferred from electronic annotation /// 0016020 // membrane // inferred from electronic annotation /// 0031410 // cytoplasmic vesicle // inferred from electronic annotation	0005515 // protein binding // inferred from electronic annotation /// 0008270 // zinc ion binding // inferred from electronic annotation /// 0016874 // ligase activity // inferred from electronic annotation /// 0046872 // metal ion binding // inferred from electronic annotation	---	IPR003923 // Transcription initiation factor TFIID, 23-30 kDa subunit // 1.5E-39 /// IPR006809 // TAFII28-like protein // 9.7E-43
201280_s_at	-1.35865	0.875579	54612.2	1.00169	6.37e-23	0.12	0.00333333		T3	Hs.481980	disabled homolog 2, mitogen-responsive phosphoprotein (Drosophila)	DAB2	chr5p13	1601	P02748 /// P98082	601236	0008283 // cell proliferation // traceable author statement /// 0006955 // immune response // inferred from electronic annotation /// 0006957 // complement activation, alternative pathway // inferred from electronic annotation /// 0006958 // complement activation, classical pathway // inferred from electronic annotation /// 0019835 // cytolysis // inferred from electronic annotation /// 0045087 /…	0005905 // coated pit // inferred from direct assay /// 0005579 // membrane attack complex // inferred from electronic annotation /// 0005615 // extracellular space // inferred from electronic annotation /// 0016020 // membrane // inferred from electronic annotation /// 0016021 // integral to membrane // inferred from electronic annotation /// 0005887 // integral to plasma membrane // traceable a…	0008022 // protein C-terminus binding // inferred from physical interaction /// 0005515 // protein binding // inferred from physical interaction	Complement_Activation_Classical // GenMAPP	IPR000917 // Sulfatase // 1.5E-71
229779_at	-1.27883	0.93698	54612.9	1.00057	4.21e-22	0.18	0.00327273		T3	Hs.591645	collagen, type IV, alpha 4	COL4A4	chr2q35-q37	1286	P53420	120131 /// 203780	0006817 // phosphate transport // inferred from electronic annotation /// 0042062 // long-term strengthening of neuromuscular junction // inferred from direct assay	0005581 // collagen // inferred from electronic annotation /// 0005587 // collagen type IV // inferred from direct assay /// 0005737 // cytoplasm // inferred from electronic annotation /// 0005578 // extracellular matrix (sensu Metazoa) // inferred from electronic annotation /// 0005604 // basement membrane // inferred from electronic annotation	0005201 // extracellular matrix structural constituent // inferred from electronic annotation /// 0005201 // extracellular matrix structural constituent // traceable author statement /// 0005198 // structural molecule activity // inferred from electronic annotation	---	---
205347_s_at	-1.33166	0.262966	54087.9	1.02474	2.57e-22	0.16	0.00326531		T1/T2/T3	Hs.56145	thymosin-like 8	TMSL8	chrXq21.33-q22.3	11013	Q99406	---	0007010 // cytoskeleton organization and biogenesis // inferred from electronic annotation /// 0008150 // biological_process // ---	0005737 // cytoplasm // non-traceable author statement /// 0005856 // cytoskeleton // inferred from electronic annotation /// 0005737 // cytoplasm // inferred from electronic annotation	0003674 // molecular_function // --- /// 0003779 // actin binding // inferred from electronic annotation	---	---
201310_s_at	-1.31962	0.952189	54613	1.00035	1.26e-22	0.14	0.00325581		T1/T3	Hs.36053	chromosome 5 open reading frame 13	C5orf13	chr5q22.1	9315	P18077 /// Q16612 /// Q9P187	607332	0017015 // regulation of transforming growth factor beta receptor signaling pathway // inferred from electronic annotation /// 0006412 // protein biosynthesis // inferred from electronic annotation	0005622 // intracellular // inferred from electronic annotation /// 0005840 // ribosome // inferred from electronic annotation /// 0030529 // ribonucleoprotein complex // inferred from electronic annotation /// 0005842 // cytosolic large ribosomal subunit (sensu Eukaryota) // not recorded	0005515 // protein binding // inferred from electronic annotation /// 0000049 // tRNA binding // inferred from electronic annotation /// 0003723 // RNA binding // inferred from electronic annotation /// 0003735 // structural constituent of ribosome // inferred from electronic annotation	Ribosomal_Proteins // GenMAPP	---
208998_at	-1.35391	0.920633	54612.7	1.00097	6.66e-23	0.12	0.00324324		T1/T2/T3	Hs.80658	uncoupling protein 2 (mitochondrial, proton carrier)	UCP2	chr11q13	7351	P55851 /// Q53HM3	601665 /// 601693	0006810 // transport // non-traceable author statement /// 0006839 // mitochondrial transport // inferred from electronic annotation /// 0015992 // proton transport // traceable author statement /// 0006810 // transport // inferred from electronic annotation	0005624 // membrane fraction // not recorded /// 0005739 // mitochondrion // inferred from electronic annotation /// 0005743 // mitochondrial inner membrane // non-traceable author statement /// 0016020 // membrane // inferred from electronic annotation /// 0016021 // integral to membrane // inferred from electronic annotation /// 0005743 // mitochondrial inner membrane // inferred from electroni…	0005215 // transporter activity // inferred from electronic annotation /// 0005488 // binding // inferred from electronic annotation	Electron_Transport_Chain // GenMAPP	---
1555106_a_at	-1.27391	0.888857	54612.3	1.00151	4.8e-22	0.18	0.00321429		T1/T3	Hs.497967	CTD (carboxy-terminal domain, RNA polymerase II, polypeptide A) small phosphatase like 2	CTDSPL2	chr15q15.3	51496	Q05D32 /// Q3ZTU1 /// Q6AI06 /// Q8IYI9 /// Q9NVT2 /// Q9NZX8 /// Q9P030	---	---	---	0016791 // phosphoric monoester hydrolase activity // inferred from electronic annotation	---	IPR000008 // C2 domain // 2.5E-5 /// IPR001936 // Ras GTPase-activating protein // 3.1E-10 /// IPR001936 // Ras GTPase-activating protein // 2.2E-22
227708_at	-1.30635	0.951326	54613	1.00038	2.83e-22	0.16	0.0032		T3	Hs.586423	eukaryotic translation elongation factor 1 alpha 1	EEF1A1	chr6q14.1	1915	P68104 /// Q2F837 /// Q504Z0 /// Q53G85 /// Q53G89 /// Q53GA1 /// Q53GE9 /// Q53HM9 /// Q53HR1 /// Q53HR5 /// Q6IPN6 /// Q6IPS9 /// Q6IPT9 /// Q6IQ15 /// Q6NS35 /// Q6P4C9 /// Q8IUB0 /// Q8TBL1 /// Q96C29 /// Q96CD8 /// Q96RE1 /// Q9NZS6	130590	0006412 // protein biosynthesis // inferred from electronic annotation /// 0006414 // translational elongation // inferred from electronic annotation /// 0006414 // translational elongation // non-traceable author statement /// 0006414 // translational elongation // traceable author statement	0005737 // cytoplasm // inferred from electronic annotation /// 0005737 // cytoplasm // non-traceable author statement /// 0005737 // cytoplasm // traceable author statement /// 0005853 // eukaryotic translation elongation factor 1 complex // traceable author statement	0000166 // nucleotide binding // inferred from electronic annotation /// 0003746 // translation elongation factor activity // inferred from electronic annotation /// 0003746 // translation elongation factor activity // non-traceable author statement /// 0003924 // GTPase activity // non-traceable author statement /// 0005515 // protein binding // inferred from physical interaction /// 0005525 // …	---	IPR000719 // Protein kinase // 1.7E-97 /// IPR001452 // SH3 // 4.5E-19 /// IPR000980 // SH2 motif // 9.8E-11 /// IPR000980 // SH2 motif // 5.4E-8 /// IPR002181 // Fibrinogen, beta/gamma chain, C-terminal globular // 2.0E-91 /// IPR000210 // BTB/POZ domain // 2.6E-27 /// IPR007087 // Zn-finger, C2H2 type // 3.2E-6
212058_at	-1.3238	0.928651	54612.8	1.00068	1.69e-22	0.14	0.00318182		T2/T3	Hs.596572	U2-associated SR140 protein	SR140	chr3q23	23350	O15042 /// Q0D2M1 /// Q2NKQ7 /// Q9BR70	---	0006396 // RNA processing // inferred from electronic annotation	---	0000166 // nucleotide binding // inferred from electronic annotation /// 0003723 // RNA binding // inferred from electronic annotation /// 0003676 // nucleic acid binding // inferred from electronic annotation	---	---
244033_at	-1.38555	0.506203	54529.2	1.0128	2.92e-22	0.16	0.00313725		T3	Hs.162889	chromosome 14 open reading frame 145	C14orf145	chr14q31.1	145508	Q6ZU80 /// Q86TS1 /// Q86X97 /// Q8N3Z7	---	---	---	---	---	IPR000299 // Band 4.1 // 1.6E-17 /// IPR001478 // PDZ/DHR/GLGF domain // 1.3E-15 /// IPR001478 // PDZ/DHR/GLGF domain // 9.1E-14 /// IPR001478 // PDZ/DHR/GLGF domain // 1.2E-10
204572_s_at	-1.29264	0.889352	54612.3	1.00149	3.38e-22	0.16	0.00307692		T2/T3	Hs.118076	protein (peptidylprolyl cis/trans isomerase) NIMA-interacting, 4 (parvulin)	PIN4	chrXq13	5303	Q0D2H3 /// Q3MHV0 /// Q52M21 /// Q6IRW4 /// Q9Y237	300252	0006457 // protein folding // traceable author statement /// 0006457 // protein folding // inferred from electronic annotation	0005759 // mitochondrial matrix // traceable author statement	0003755 // peptidyl-prolyl cis-trans isomerase activity // inferred from electronic annotation /// 0016853 // isomerase activity // inferred from electronic annotation	---	---
244359_s_at	-1.32038	0.923158	54612.7	1.00089	3.73e-22	0.16	0.00301887		T2/T3	Hs.153272	Full length insert cDNA clone ZA88B06	---	---		---	---	---	---	---	---	---
1558250_s_at	-1.46314	0.864962	54612	1.00185	3.93e-24	0.06	0.003		T2/T3	Hs.23554	CDNA FLJ40891 fis, clone UTERU2001110	---	---		---	---	---	---	---	---	---
201278_at	-1.30834	0.832839	54610.9	1.00257	3.88e-22	0.16	0.00296296		T3	Hs.481980	disabled homolog 2, mitogen-responsive phosphoprotein (Drosophila)	DAB2	chr5p13	1601	P02748 /// P98082	601236	0008283 // cell proliferation // traceable author statement /// 0006955 // immune response // inferred from electronic annotation /// 0006957 // complement activation, alternative pathway // inferred from electronic annotation /// 0006958 // complement activation, classical pathway // inferred from electronic annotation /// 0019835 // cytolysis // inferred from electronic annotation /// 0045087 /…	0005905 // coated pit // inferred from direct assay /// 0005579 // membrane attack complex // inferred from electronic annotation /// 0005615 // extracellular space // inferred from electronic annotation /// 0016020 // membrane // inferred from electronic annotation /// 0016021 // integral to membrane // inferred from electronic annotation /// 0005887 // integral to plasma membrane // traceable a…	0008022 // protein C-terminus binding // inferred from physical interaction /// 0005515 // protein binding // inferred from physical interaction	Complement_Activation_Classical // GenMAPP	---
244532_x_at	-1.44137	0.945193	54612.9	1.00047	4.46e-24	0.06	0.00285714		T2/T3	Hs.153272	Full length insert cDNA clone ZA88B06	---	---		---	---	---	---	---	---	---
214298_x_at	-1.38012	0.900412	54612.5	1.00129	5.58e-23	0.1	0.00285714		T3	Hs.496666	septin 6	SEPT6.	chrXq24	23157	Q14141 /// Q5JTK1 /// Q5JTK3 /// Q6B514 /// Q6NT82 /// Q8NFH9 /// Q8NFI0 /// Q8NFI1 /// Q8NFI2	---	0000910 // cytokinesis // traceable author statement /// 0007049 // cell cycle // inferred from electronic annotation /// 0051301 // cell division // inferred from electronic annotation	0005575 // cellular_component // ---	0000166 // nucleotide binding // inferred from electronic annotation /// 0005515 // protein binding // traceable author statement /// 0005525 // GTP binding // inferred from electronic annotation /// 0005525 // GTP binding // traceable author statement	---	IPR006703 // AIG1 family // 6.7E-118
222691_at	-1.42914	0.965444	54613	1	4.6e-24	0.06	0.00272727		T2/T3	Hs.285847	solute carrier family 35, member B3	SLC35B3	chr6p24.3	51000	Q1XH11 /// Q9H1N7	---	0006810 // transport // inferred from electronic annotation	0005739 // mitochondrion // inferred from electronic annotation /// 0016020 // membrane // inferred from electronic annotation /// 0016021 // integral to membrane // inferred from electronic annotation	0005351 // sugar porter activity // inferred from electronic annotation	---	IPR000276 // Rhodopsin-like GPCR superfamily // 5.3E-13 /// IPR005824 // KOW // 2.4E-8 /// IPR000876 // Ribosomal protein S4E // 5.0E-41 /// IPR007194 // Transport protein particle (TRAPP) component, Bet3 // 7.5E-65 /// IPR013657 // UAA transporter // 2.3E-19
235309_at	-1.5036	0.954355	54613	1	3.44e-25	0.04	0.00266667		T1/T2/T3	Hs.593327	CDNA clone IMAGE:4140029	---	---		---	---	---	---	---	---	---
228693_at	-1.41874	0.953938	54613	1	5.73e-24	0.06	0.0026087		T1/T3	Hs.592514	coiled-coil domain containing 50	CCDC50	---	152137	---	---	---	---	---	---	---
208950_s_at	-1.50171	0.973572	54613	1	3.76e-25	0.04	0.0025		T2/T3	Hs.483239	aldehyde dehydrogenase 7 family, member A1	ALDH7A1	chr5q31	501	P49419 /// Q5T3J3	107323	0006081 // aldehyde metabolism // inferred from sequence or structural similarity /// 0007605 // sensory perception of sound // traceable author statement /// 0008152 // metabolism // inferred from electronic annotation /// 0007605 // sensory perception of sound // inferred from electronic annotation	0005575 // cellular_component // --- /// 0005739 // mitochondrion // inferred from electronic annotation	0004029 // aldehyde dehydrogenase (NAD) activity // inferred from sequence or structural similarity /// 0016491 // oxidoreductase activity // inferred from electronic annotation /// 0004029 // aldehyde dehydrogenase (NAD) activity // inferred from electronic annotation	---	---
231579_s_at	-1.43246	0.947134	54612.9	1.00044	5.76e-24	0.06	0.0025		T1/T3	Hs.633514	TIMP metallopeptidase inhibitor 2	TIMP2	chr17q25	7077	P16035	188825	0008152 // metabolism // inferred from electronic annotation /// 0008285 // negative regulation of cell proliferation // inferred from electronic annotation /// 0030814 // regulation of cAMP metabolism // inferred from electronic annotation /// 0043408 // regulation of MAPKKK cascade // inferred from electronic annotation /// 0045664 // regulation of neuron differentiation // inferred from electr…	0005578 // extracellular matrix (sensu Metazoa) // inferred from electronic annotation /// 0005604 // basement membrane // inferred from electronic annotation /// 0005615 // extracellular space // inferred from electronic annotation /// 0009986 // cell surface // inferred from electronic annotation	0004857 // enzyme inhibitor activity // inferred from electronic annotation /// 0005178 // integrin binding // inferred from electronic annotation /// 0008047 // enzyme activator activity // inferred from electronic annotation /// 0008191 // metalloendopeptidase inhibitor activity // inferred from electronic annotation /// 0008191 // metalloendopeptidase inhibitor activity // traceable author sta…	Matrix_Metalloproteinases // GenMAPP	IPR007087 // Zn-finger, C2H2 type // 5.8E-6 /// IPR007087 // Zn-finger, C2H2 type // 1.2E-4 /// IPR007087 // Zn-finger, C2H2 type // 4.0E-7
202611_s_at	-1.40227	0.926195	54612.8	1.00082	9.05e-24	0.06	0.0024		T3	Hs.407604	cofactor required for Sp1 transcriptional activation, subunit 2, 150kDa	CRSP2	chrXp11.4-p11.2	9282	O60244 /// Q4KMR7	300182	0006350 // transcription // inferred from electronic annotation /// 0006367 // transcription initiation from RNA polymerase II promoter // inferred from direct assay /// 0030521 // androgen receptor signaling pathway // inferred from direct assay /// 0045944 // positive regulation of transcription from RNA polymerase II promoter // inferred from direct assay /// 0030518 // steroid hormone recepto…	0000119 // mediator complex // inferred from direct assay /// 0005634 // nucleus // inferred from direct assay /// 0005634 // nucleus // inferred from electronic annotation	0004872 // receptor activity // inferred from direct assay /// 0005515 // protein binding // inferred from physical interaction /// 0016455 // RNA polymerase II transcription mediator activity // inferred from direct assay /// 0030374 // ligand-dependent nuclear receptor transcription coactivator activity // non-traceable author statement /// 0042809 // vitamin D receptor binding // non-traceable…	---	IPR000648 // Oxysterol-binding protein // 1.6E-67 /// IPR000648 // Oxysterol-binding protein // 2.0E-11
205162_at	-1.35239	0.956357	54613	1	4.58e-23	0.08	0.00235294		T2/T3	Hs.435237	excision repair cross-complementing rodent repair deficiency, complementation group 8	ERCC8	chr5q12.1	1161	Q13216 /// Q52LT0 /// Q9H9R1	216400 /// 609412	0006283 // transcription-coupled nucleotide-excision repair // inferred from direct assay /// 0006350 // transcription // inferred from electronic annotation /// 0006355 // regulation of transcription, DNA-dependent // inferred from electronic annotation /// 0007605 // sensory perception of sound // inferred from electronic annotation	0000109 // nucleotide-excision repair complex // inferred from direct assay /// 0005634 // nucleus // inferred from direct assay /// 0016363 // nuclear matrix // inferred from direct assay /// 0005634 // nucleus // inferred from electronic annotation /// 0005622 // intracellular // inferred from electronic annotation	0005515 // protein binding // inferred from physical interaction /// 0005525 // GTP binding // inferred from electronic annotation	---	IPR006029 // Neurotransmitter-gated ion-channel transmembrane region // 1.8E-23 /// IPR006029 // Neurotransmitter-gated ion-channel transmembrane region // 2.5E-9 /// IPR006202 // Neurotransmitter-gated ion-channel ligand binding domain // 7.1E-64 /// IPR002190 // MAGE protein // 2.5E-117 /// IPR002190 // MAGE protein // 1.0E-126 /// IPR002190 // MAGE protein // 1.0E-126 /// IPR002190 // MAGE pro…
227247_at	-1.49115	0.967109	54613	1	4.63e-25	0.04	0.00235294		T2/T3	Hs.233495	Pleckstrin homology domain containing, family A (phosphoinositide binding specific) member 8	PLEKHA8	chr7p21-p11.2	84725	Q7Z5V8 /// Q96JA3 /// Q9BU78 /// Q9H274 /// Q9H8Z7	608639	---	---	---	---	---
224560_at	-1.40635	0.951911	54613	1.00037	1.02e-23	0.06	0.00230769		T1/T3	Hs.633514	TIMP metallopeptidase inhibitor 2	TIMP2	chr17q25	7077	P16035	188825	0008152 // metabolism // inferred from electronic annotation /// 0008285 // negative regulation of cell proliferation // inferred from electronic annotation /// 0030814 // regulation of cAMP metabolism // inferred from electronic annotation /// 0043408 // regulation of MAPKKK cascade // inferred from electronic annotation /// 0045664 // regulation of neuron differentiation // inferred from electr…	0005578 // extracellular matrix (sensu Metazoa) // inferred from electronic annotation /// 0005604 // basement membrane // inferred from electronic annotation /// 0005615 // extracellular space // inferred from electronic annotation /// 0009986 // cell surface // inferred from electronic annotation	0004857 // enzyme inhibitor activity // inferred from electronic annotation /// 0005178 // integrin binding // inferred from electronic annotation /// 0008047 // enzyme activator activity // inferred from electronic annotation /// 0008191 // metalloendopeptidase inhibitor activity // inferred from electronic annotation /// 0008191 // metalloendopeptidase inhibitor activity // traceable author sta…	Matrix_Metalloproteinases // GenMAPP	IPR007087 // Zn-finger, C2H2 type // 5.8E-6 /// IPR007087 // Zn-finger, C2H2 type // 1.2E-4 /// IPR007087 // Zn-finger, C2H2 type // 4.0E-7
203763_at	-1.3947	0.954266	54613	1	1.33e-23	0.06	0.00222222		T3	Hs.371597	dynein, cytoplasmic 2, light intermediate chain 1	DYNC2LI1	chr2p25.1-p24.1	51626	Q53F57 /// Q6PDB2 /// Q8IWA3 /// Q8TCX1 /// Q96B03 /// Q96J00 /// Q9Y370 /// Q9Y3S9	---	---	---	---	---	IPR002423 // Chaperonin Cpn60/TCP-1 // 3.2E-20 /// IPR002423 // Chaperonin Cpn60/TCP-1 // 4.7E-59 /// IPR005532 // Protein of unknown function DUF323 // 1.0E-31 /// IPR005532 // Protein of unknown function DUF323 // 2.4E-80
214602_at	-1.46818	0.956707	54613	1	1.15e-24	0.04	0.00222222		T3	Hs.591645	collagen, type IV, alpha 4	COL4A4	chr2q35-q37	1286	P53420	120131 /// 203780	0006817 // phosphate transport // inferred from electronic annotation /// 0042062 // long-term strengthening of neuromuscular junction // inferred from direct assay	0005581 // collagen // inferred from electronic annotation /// 0005587 // collagen type IV // inferred from direct assay /// 0005737 // cytoplasm // inferred from electronic annotation /// 0005578 // extracellular matrix (sensu Metazoa) // inferred from electronic annotation /// 0005604 // basement membrane // inferred from electronic annotation	0005201 // extracellular matrix structural constituent // inferred from electronic annotation /// 0005201 // extracellular matrix structural constituent // traceable author statement /// 0005198 // structural molecule activity // inferred from electronic annotation	---	---
222819_at	-1.39638	0.958554	54613	1	1.39e-23	0.06	0.00214286		T3	Hs.227049	CTP synthase II	CTPS2	chrXp22	56474	Q9H6Q0 /// Q9NRF8	300380	0006221 // pyrimidine nucleotide biosynthesis // inferred from electronic annotation /// 0006541 // glutamine metabolism // inferred from electronic annotation /// 0008652 // amino acid biosynthesis // inferred from electronic annotation /// 0006220 // pyrimidine nucleotide metabolism // traceable author statement	---	0003883 // CTP synthase activity // traceable author statement /// 0016874 // ligase activity // inferred from electronic annotation /// 0003824 // catalytic activity // inferred from electronic annotation /// 0003883 // CTP synthase activity // inferred from electronic annotation	---	IPR001202 // WW/Rsp5/WWP domain // 1.8E-10 /// IPR001202 // WW/Rsp5/WWP domain // 1.0E-13 /// IPR000569 // HECT domain (Ubiquitin-protein ligase) // 1.0E-126 /// IPR000008 // C2 domain // 1.2E-18
220393_at	-1.4297	0.00478957	41080.6	1.02377	1.72e-24	0.04	0.00210526		T2/T3	Hs.149585	glutamate-ammonia ligase (glutamine synthetase) domain containing 1	GLULD1	chr6pter-q22.33	51557	Q0PVN9 /// Q0PVP0 /// Q5TDP6	---	0006542 // glutamine biosynthesis // inferred from electronic annotation /// 0006807 // nitrogen compound metabolism // inferred from electronic annotation	---	0004356 // glutamate-ammonia ligase activity // inferred from electronic annotation /// 0016301 // kinase activity // inferred from electronic annotation /// 0016772 // transferase activity, transferring phosphorus-containing groups // inferred from electronic annotation	---	IPR008147 // Glutamine synthetase, beta-Grasp // 2.2E-4
225728_at	-1.39867	0.946387	54612.9	1.00046	1.39e-23	0.06	0.00206897		T3	Hs.481342	sorbin and SH3 domain containing 2	SORBS2	chr4q35.1	8470	O60592 /// O60593 /// O94875 /// Q96EX0 /// Q96P70 /// Q96RE2	---	0006810 // transport // inferred from electronic annotation /// 0008150 // biological_process // --- /// 0000059 // protein import into nucleus, docking // inferred from electronic annotation /// 0006606 // protein import into nucleus // non-traceable author statement /// 0015031 // protein transport // inferred from electronic annotation	0005622 // intracellular // inferred from electronic annotation /// 0005634 // nucleus // non-traceable author statement /// 0005634 // nucleus // traceable author statement /// 0015629 // actin cytoskeleton // traceable author statement /// 0030018 // Z disc // non-traceable author statement /// 0005737 // cytoplasm // inferred from direct assay /// 0005634 // nucleus // inferred from electronic…	0003676 // nucleic acid binding // inferred from electronic annotation /// 0005200 // structural constituent of cytoskeleton // traceable author statement /// 0005515 // protein binding // non-traceable author statement /// 0008093 // cytoskeletal adaptor activity // traceable author statement /// 0008270 // zinc ion binding // inferred from electronic annotation /// 0008307 // structural constit…	---	IPR001766 // Fork head transcription factor // 6.8E-62
226671_at	-1.4	0.961728	54613	1	1.54e-23	0.06	0.002		T2/T3	Hs.496684	Lysosomal-associated membrane protein 2	LAMP2	chrXq24	3920	P13473 /// Q6Q3G8	300257 /// 309060	---	0005624 // membrane fraction // inferred from direct assay /// 0005765 // lysosomal membrane // inferred from direct assay /// 0005770 // late endosome // inferred from direct assay /// 0016020 // membrane // inferred from electronic annotation /// 0016021 // integral to membrane // inferred from electronic annotation /// 0031088 // platelet dense granule membrane // inferred from direct assay //…	---	---	---
202630_at	-1.40282	0.927846	54612.8	1.00071	2.19e-23	0.06	0.00193548		T2/T3	Hs.84084	amyloid beta precursor protein (cytoplasmic tail) binding protein 2	APPBP2	chr17q21-q23	10513	Q92624	605324	0006886 // intracellular protein transport // traceable author statement /// 0006810 // transport // inferred from electronic annotation /// 0015031 // protein transport // inferred from electronic annotation	0005634 // nucleus // non-traceable author statement /// 0005737 // cytoplasm // non-traceable author statement /// 0005874 // microtubule // inferred from electronic annotation /// 0005875 // microtubule associated complex // traceable author statement /// 0016020 // membrane // inferred from electronic annotation /// 0005634 // nucleus // inferred from electronic annotation /// 0005737 // cytop…	0003777 // microtubule motor activity // traceable author statement /// 0005488 // binding // inferred from electronic annotation	---	IPR000504 // RNA-binding region RNP-1 (RNA recognition motif) // 2.0E-7 /// IPR000504 // RNA-binding region RNP-1 (RNA recognition motif) // 3.3E-4
222681_at	-1.37482	0.932266	54612.9	1.00066	2.58e-23	0.06	0.001875		T1/T3	Hs.231750	chromosome 3 open reading frame 9	C3orf9	chr3q13.33	56983	Q6ZTC9 /// Q8NBL1 /// Q9NRV2	---	---	0005615 // extracellular space // inferred from electronic annotation /// 0005783 // endoplasmic reticulum // inferred from electronic annotation	---	---	IPR001518 // Argininosuccinate synthase // 2.9E-49 /// IPR001518 // Argininosuccinate synthase // 1.0E-126
205083_at	-1.40187	0.911828	54612.7	1.00117	3.1e-23	0.06	0.00181818		T1/T3	Hs.406238	aldehyde oxidase 1	AOX1	chr2q33	316	Q06278 /// Q9BYF0	602841	0006118 // electron transport // inferred from electronic annotation /// 0006800 // oxygen and reactive oxygen species metabolism // traceable author statement /// 0006954 // inflammatory response // traceable author statement	---	0004031 // aldehyde oxidase activity // traceable author statement /// 0004854 // xanthine dehydrogenase activity // traceable author statement /// 0005506 // iron ion binding // inferred from electronic annotation /// 0009055 // electron carrier activity // inferred from electronic annotation /// 0016491 // oxidoreductase activity // inferred from electronic annotation /// 0030151 // molybdenum …	---	IPR007110 // Immunoglobulin-like // 1.0E-5 /// IPR007110 // Immunoglobulin-like // 4.4E-10 /// IPR007110 // Immunoglobulin-like // 0.0021 /// IPR007110 // Immunoglobulin-like // 4.3E-8 /// IPR007110 // Immunoglobulin-like // 0.0014 /// IPR007110 // Immunoglobulin-like // 9.1E-7
208951_at	-1.53572	0.955017	54613	1	7.26e-26	0.02	0.00153846		T2/T3	Hs.483239	aldehyde dehydrogenase 7 family, member A1	ALDH7A1	chr5q31	501	P49419 /// Q5T3J3	107323	0006081 // aldehyde metabolism // inferred from sequence or structural similarity /// 0007605 // sensory perception of sound // traceable author statement /// 0008152 // metabolism // inferred from electronic annotation /// 0007605 // sensory perception of sound // inferred from electronic annotation	0005575 // cellular_component // --- /// 0005739 // mitochondrion // inferred from electronic annotation	0004029 // aldehyde dehydrogenase (NAD) activity // inferred from sequence or structural similarity /// 0016491 // oxidoreductase activity // inferred from electronic annotation /// 0004029 // aldehyde dehydrogenase (NAD) activity // inferred from electronic annotation	---	---
238565_at	-1.54151	0.900172	54612.5	1.00131	1.57e-25	0.02	0.00142857		T3	Hs.23554	CDNA FLJ40891 fis, clone UTERU2001110	---	---		---	---	---	---	---	---	---
232130_at	-1.5918	0.961051	54613	1	7.51e-27	0	0		T1/T3	Hs.260750	Sorting nexin 12	SNX12	chrXq13.1	29934	Q3SYF1 /// Q9UMY4	---	0007154 // cell communication // inferred from electronic annotation /// 0015031 // protein transport // inferred from electronic annotation /// 0006810 // transport // inferred from electronic annotation	---	0005515 // protein binding // inferred from electronic annotation /// 0035091 // phosphoinositide binding // inferred from electronic annotation	---	---
214078_at	-1.72439	0.969323	54613	1	2.23e-28	0	0		T1/T2/T3	Hs.390616	P21 (CDKN1A)-activated kinase 3	PAK3	chrXq22.3-q23	5063	O75914 /// Q17RE5	300142 /// 300558	0006468 // protein amino acid phosphorylation // inferred from electronic annotation /// 0007275 // development // inferred from electronic annotation	---	0000166 // nucleotide binding // inferred from electronic annotation /// 0000287 // magnesium ion binding // inferred from electronic annotation /// 0004674 // protein serine/threonine kinase activity // inferred from electronic annotation /// 0005524 // ATP binding // inferred from electronic annotation /// 0016740 // transferase activity // inferred from electronic annotation /// 0003824 // cat…	G13_Signaling_Pathway // GenMAPP	---
202406_s_at	-1.59716	0.973836	54613	1	1.84e-26	0	0		T2/T3	Hs.501203	TIA1 cytotoxic granule-associated RNA binding protein-like 1	TIAL1	chr10q	7073	O15187 /// Q01085 /// Q2TSD2 /// Q49AS9 /// Q59G49	603413	0006357 // regulation of transcription from RNA polymerase II promoter // traceable author statement /// 0006915 // apoptosis // inferred from electronic annotation /// 0006917 // induction of apoptosis // traceable author statement /// 0006952 // defense response // traceable author statement /// 0008150 // biological_process // ---	0005575 // cellular_component // --- /// 0005764 // lysosome // traceable author statement	0000166 // nucleotide binding // inferred from electronic annotation /// 0003677 // DNA binding // non-traceable author statement /// 0003702 // RNA polymerase II transcription factor activity // traceable author statement /// 0003723 // RNA binding // traceable author statement /// 0003676 // nucleic acid binding // inferred from electronic annotation /// 0003723 // RNA binding // inferred from …	---	---
202405_at	-1.62705	0.979752	54613	1	8.78e-27	0	0		T2/T3	Hs.501203	TIA1 cytotoxic granule-associated RNA binding protein-like 1	TIAL1	chr10q	7073	O15187 /// Q01085 /// Q2TSD2 /// Q49AS9 /// Q59G49	603413	0006357 // regulation of transcription from RNA polymerase II promoter // traceable author statement /// 0006915 // apoptosis // inferred from electronic annotation /// 0006917 // induction of apoptosis // traceable author statement /// 0006952 // defense response // traceable author statement /// 0008150 // biological_process // ---	0005575 // cellular_component // --- /// 0005764 // lysosome // traceable author statement	0000166 // nucleotide binding // inferred from electronic annotation /// 0003677 // DNA binding // non-traceable author statement /// 0003702 // RNA polymerase II transcription factor activity // traceable author statement /// 0003723 // RNA binding // traceable author statement /// 0003676 // nucleic acid binding // inferred from electronic annotation /// 0003723 // RNA binding // inferred from …	---	---
212061_at	-1.70543	0.981901	54613	1	9.56e-28	0	0		T2/T3	Hs.596572	U2-associated SR140 protein	SR140	chr3q23	23350	O15042 /// Q0D2M1 /// Q2NKQ7 /// Q9BR70	---	0006396 // RNA processing // inferred from electronic annotation	---	0000166 // nucleotide binding // inferred from electronic annotation /// 0003723 // RNA binding // inferred from electronic annotation /// 0003676 // nucleic acid binding // inferred from electronic annotation	---	---
236277_at	-1.98524	0.987444	54613	1	2.09e-32	0	0		T1/T2/T3	Hs.390616	P21 (CDKN1A)-activated kinase 3	PAK3	chrXq22.3-q23	5063	O75914 /// Q17RE5	300142 /// 300558	0006468 // protein amino acid phosphorylation // inferred from electronic annotation /// 0007275 // development // inferred from electronic annotation	---	0000166 // nucleotide binding // inferred from electronic annotation /// 0000287 // magnesium ion binding // inferred from electronic annotation /// 0004674 // protein serine/threonine kinase activity // inferred from electronic annotation /// 0005524 // ATP binding // inferred from electronic annotation /// 0016740 // transferase activity // inferred from electronic annotation /// 0003824 // cat…	G13_Signaling_Pathway // GenMAPP	---
1554010_at	-2.07004	0.989609	54613	1	1.16e-33	0	0		T2/T3	Hs.222055	N-deacetylase/N-sulfotransferase (heparan glucosaminyl) 1	NDST1	chr5q33.1	3340	P52848 /// Q59GK2	600853	0006412 // protein biosynthesis // inferred from electronic annotation /// 0006476 // protein amino acid deacetylation // not recorded /// 0006477 // protein amino acid sulfation // not recorded /// 0006954 // inflammatory response // inferred from electronic annotation /// 0015012 // heparan sulfate proteoglycan biosynthesis // traceable author statement	0005622 // intracellular // inferred from electronic annotation /// 0005840 // ribosome // inferred from electronic annotation /// 0016020 // membrane // inferred from electronic annotation /// 0016021 // integral to membrane // inferred from electronic annotation	0003735 // structural constituent of ribosome // inferred from electronic annotation /// 0015016 // [heparan sulfate]-glucosamine N-sulfotransferase activity // inferred from electronic annotation /// 0016740 // transferase activity // inferred from electronic annotation /// 0016787 // hydrolase activity // inferred from electronic annotation /// 0003824 // catalytic activity // inferred from ele…	---	---
230350_at	-2.00068	0.992166	54613	1	2.27e-31	0	0		T2/T3	Hs.536748	Transcribed locus	---	---		---	---	---	---	---	---	---
242890_at	-1.61114	0.927917	54612.8	1.00069	1.41e-26	0	0		T3	Hs.463677	Helicase, lymphoid-specific	HELLS	chr10q24.2	3070	Q0VGL2 /// Q6I7N8 /// Q76H75 /// Q76H82 /// Q9NRZ9 /// Q9NW36	603946	0006346 // methylation-dependent chromatin silencing // inferred from sequence or structural similarity /// 0006350 // transcription // inferred from electronic annotation /// 0006355 // regulation of transcription, DNA-dependent // inferred from electronic annotation /// 0007049 // cell cycle // inferred from electronic annotation /// 0007067 // mitosis // inferred from electronic annotation ///…	0005634 // nucleus // inferred from electronic annotation /// 0005721 // centric heterochromatin // inferred from sequence or structural similarity /// 0000775 // chromosome, pericentric region // inferred from sequence or structural similarity	0000166 // nucleotide binding // inferred from electronic annotation /// 0003677 // DNA binding // inferred from electronic annotation /// 0004386 // helicase activity // inferred from electronic annotation /// 0005524 // ATP binding // inferred from electronic annotation /// 0016787 // hydrolase activity // inferred from electronic annotation /// 0003676 // nucleic acid binding // inferred from …	Apoptosis // GenMAPP /// Apoptosis // GenMAPP	---
201448_at	-1.6357	0.827352	54610.6	1.00269	1.98e-26	0	0		T1/T3	Hs.516075	TIA1 cytotoxic granule-associated RNA binding protein	TIA1	chr2p13	7072	P31483 /// Q59G98 /// Q96B58	603518	0006915 // apoptosis // inferred from electronic annotation /// 0006917 // induction of apoptosis // traceable author statement	0005634 // nucleus // inferred from electronic annotation /// 0005737 // cytoplasm // inferred from electronic annotation	0000166 // nucleotide binding // inferred from electronic annotation /// 0003676 // nucleic acid binding // inferred from electronic annotation /// 0003723 // RNA binding // inferred from electronic annotation /// 0008143 // poly(A) binding // traceable author statement	---	IPR007862 // Adenylate kinase, lid region // 8.0E-21 /// IPR000850 // Adenylate kinase // 4.7E-10 /// IPR000850 // Adenylate kinase // 2.7E-11 /// IPR000182 // GCN5-related N-acetyltransferase // 6.4E-21
212060_at	-1.63912	0.826309	54610.5	1.00273	2.05e-26	0	0		T2/T3	Hs.596572	U2-associated SR140 protein	SR140	chr3q23	23350	O15042 /// Q0D2M1 /// Q2NKQ7 /// Q9BR70	---	0006396 // RNA processing // inferred from electronic annotation	---	0000166 // nucleotide binding // inferred from electronic annotation /// 0003723 // RNA binding // inferred from electronic annotation /// 0003676 // nucleic acid binding // inferred from electronic annotation	---	---
226482_s_at	-1.55003	0.821577	54610.4	1.00282	2.88e-26	0	0		T1/T3	Hs.517293	F11 receptor	F11R	chr1q21.2-q21.3	50848	Q6FIB4 /// Q8NFU3 /// Q9Y5B2 /// Q9Y624	605721	0006928 // cell motility // not recorded /// 0006954 // inflammatory response // traceable author statement /// 0007155 // cell adhesion // inferred from electronic annotation /// 0030855 // epithelial cell differentiation // inferred from electronic annotation	0005737 // cytoplasm // inferred from direct assay /// 0005886 // plasma membrane // inferred from direct assay /// 0005923 // tight junction // inferred from electronic annotation /// 0016021 // integral to membrane // inferred from electronic annotation /// 0016020 // membrane // inferred from electronic annotation /// 0005911 // intercellular junction // traceable author statement	0004792 // thiosulfate sulfurtransferase activity // inferred from electronic annotation /// 0005515 // protein binding // inferred from electronic annotation /// 0016740 // transferase activity // inferred from electronic annotation /// 0004872 // receptor activity // inferred from electronic annotation	---	IPR002715 // Nascent polypeptide-associated complex NAC // 7.5E-25 /// IPR001763 // Rhodanese-like // 3.7E-8 /// IPR001763 // Rhodanese-like // 3.7E-8
