# Supplementary material for: Depletion of T-cell intracellular antigen proteins promotes cell proliferation
Source: Genome Biol. 2009 Aug 26;10(8):R87. doi: 10.1186/gb-2009-10-8-r87 (PMC2745768; doi:10.1186/gb-2009-10-8-r87)
Supplement: Additional data file 3 — Analyses of KEGG pathways and GO terms corresponding to the biological process category were applied to differentially expressed genes in TIA-1 and TIAR knockdown HeLa cells. Calculated P-values for each pathway or category are shown. All analyses were performed using Integromics™ software [39]. [file gb-2009-10-8-r87-S3.xls]

## Sheet: UP_KEGG
Annotation	Corrected P-value	Number_of_Genes-Input_List	Genes	Description
KEGG:hsa04210	0.0069282	4 (82)	202948_at (EGID:3554), 210118_s_at (EGID:3552), 210538_s_at (EGID:330), 231779_at (EGID:3656)	Apoptosis
KEGG:hsa00590	0.0587398	2 (82)	1554997_a_at (EGID:5743), 204748_at (EGID:5743)	Arachidonic acid metabolism
KEGG:hsa04360	0.484238	1 (82)	230130_at (EGID:9353)	Axon guidance
KEGG:hsa03022	0.233408	1 (82)	1554415_at (EGID:27097)	Basal transcription factors
KEGG:hsa00363	0.170518	1 (82)	236882_at (EGID:5445)	Bisphenol A degradation
KEGG:hsa04110	0.440596	1 (82)	223651_x_at (EGID:8697)	Cell cycle
KEGG:hsa04060	4.33787e-05	8 (82)	202859_x_at (EGID:3576), 202948_at (EGID:3554), 204470_at (EGID:2919), 204933_s_at (EGID:4982), 205207_at (EGID:3569), 209774_x_at (EGID:2920), 210118_s_at (EGID:3552), 211506_s_at (EGID:3576)	Cytokine-cytokine receptor interaction
KEGG:hsa05120	0.0444822	3 (82)	202859_x_at (EGID:3576), 204470_at (EGID:2919), 211506_s_at (EGID:3576)	Epithelial cell signaling in Helicobacter pylori infection
KEGG:hsa00071	0.31736	1 (82)	206153_at (EGID:57834)	Fatty acid metabolism
KEGG:hsa04510	0.655799	1 (82)	210538_s_at (EGID:330)	Focal adhesion
KEGG:hsa00051	0.306988	1 (82)	235749_at (EGID:55757)	Fructose and mannose metabolism
KEGG:hsa00361	0.029303	2 (82)	206153_at (EGID:57834), 236882_at (EGID:5445)	gamma-Hexachlorocyclohexane degradation
KEGG:hsa01031	0.332652	1 (82)	235749_at (EGID:55757)	Glycan structures - biosynthesis 2
KEGG:hsa00561	0.314891	1 (82)	235749_at (EGID:55757)	Glycerolipid metabolism
KEGG:hsa00564	0.330452	1 (82)	219017_at (EGID:55500)	Glycerophospholipid metabolism
KEGG:hsa00010	0.301926	1 (82)	238724_at (EGID:669)	Glycolysis / Gluconeogenesis
KEGG:hsa04912	0.465405	1 (82)	204637_at (EGID:1081)	GnRH signaling pathway
KEGG:hsa04640	0.0245694	3 (82)	202948_at (EGID:3554), 205207_at (EGID:3569), 210118_s_at (EGID:3552)	Hematopoietic cell lineage
KEGG:hsa04630	0.470561	1 (82)	205207_at (EGID:3569)	Jak-STAT signaling pathway
KEGG:hsa04670	0.250171	2 (82)	202859_x_at (EGID:3576), 211506_s_at (EGID:3576)	Leukocyte transendothelial migration
KEGG:hsa04010	0.43736	2 (82)	202948_at (EGID:3554), 210118_s_at (EGID:3552)	MAPK signaling pathway
KEGG:hsa04080	0.186522	3 (82)	204637_at (EGID:1081), 213436_at (EGID:1268), 230147_at (EGID:2151)	Neuroactive ligand-receptor interaction
KEGG:hsa00860	0.234027	1 (82)	202201_at (EGID:645)	Porphyrin and chlorophyll metabolism
KEGG:hsa05060	0.174868	1 (82)	205207_at (EGID:3569)	Prion disease
KEGG:hsa00230	0.4785	1 (82)	203816_at (EGID:1716)	Purine metabolism
KEGG:hsa00240	0.344567	1 (82)	203234_at (EGID:7378)	Pyrimidine metabolism
KEGG:hsa04620	0.036406	3 (82)	202859_x_at (EGID:3576), 205207_at (EGID:3569), 211506_s_at (EGID:3576)	Toll-like receptor signaling pathway
KEGG:hsa00380	0.162669	2 (82)	206153_at (EGID:57834), 210662_at (EGID:8942)	Tryptophan metabolism
KEGG:hsa04940	0.315331	1 (82)	210118_s_at (EGID:3552)	Type I diabetes mellitus
KEGG:hsa04120	0.324186	1 (82)	223651_x_at (EGID:8697)	Ubiquitin mediated proteolysis

## Sheet: UP_BP
Annotation	Corrected P-value	Number_of_Genes-Input_List	Genes	Description
GO:0030036	0.406322	1 (82)	204470_at (EGID:2919)	actin cytoskeleton organization and biogenesis
GO:0051092	0.120322	1 (82)	231779_at (EGID:3656)	activation of NF-kappaB transcription factor
GO:0006953	0.121324	1 (82)	205207_at (EGID:3569)	acute-phase response
GO:0006865	0.112638	1 (82)	207528_s_at (EGID:23657)	amino acid transport
GO:0042640	7.04757e-05	3 (82)	1554997_a_at (EGID:5743), 204748_at (EGID:5743), 205185_at (EGID:11005)	anagen
GO:0009653	0.390264	1 (82)	201631_s_at (EGID:8870)	anatomical structure morphogenesis
GO:0001525	0.00439507	4 (82)	202859_x_at (EGID:3576), 204035_at (EGID:7857), 205767_at (EGID:2069), 211506_s_at (EGID:3576)	angiogenesis
GO:0006916	0.0470888	3 (82)	201631_s_at (EGID:8870), 210118_s_at (EGID:3552), 210538_s_at (EGID:330)	anti-apoptosis
GO:0030236	0.0313556	1 (82)	205185_at (EGID:11005)	anti-inflammatory response
GO:0019735	0.284499	1 (82)	205185_at (EGID:11005)	antimicrobial humoral response (sensu Vertebrata)
GO:0006915	0.186885	3 (82)	201631_s_at (EGID:8870), 204933_s_at (EGID:4982), 210118_s_at (EGID:3552)	apoptosis
GO:0007610	0.124437	1 (82)	213436_at (EGID:1268)	behavior
GO:0007596	0.271018	1 (82)	230147_at (EGID:2151)	blood coagulation
GO:0008217	0.0242504	2 (82)	1554997_a_at (EGID:5743), 204748_at (EGID:5743)	blood pressure regulation
GO:0019722	0.0213705	2 (82)	202859_x_at (EGID:3576), 211506_s_at (EGID:3576)	calcium-mediated signaling
GO:0005975	0.548099	1 (82)	238724_at (EGID:669)	carbohydrate metabolic process
GO:0006919	0.137964	1 (82)	223664_x_at (EGID:23786)	caspase activation
GO:0007155	0.870683	1 (82)	206026_s_at (EGID:7130)	cell adhesion
GO:0007049	0.850215	1 (82)	223651_x_at (EGID:8697)	cell cycle
GO:0007050	0.0922154	2 (82)	202859_x_at (EGID:3576), 211506_s_at (EGID:3576)	cell cycle arrest
GO:0030154	0.740207	1 (82)	230130_at (EGID:9353)	cell differentiation
GO:0051301	0.525865	1 (82)	223651_x_at (EGID:8697)	cell division
GO:0006928	0.00327507	5 (82)	1554997_a_at (EGID:5743), 202859_x_at (EGID:3576), 204035_at (EGID:7857), 204748_at (EGID:5743), 211506_s_at (EGID:3576)	cell motility
GO:0008283	0.0605874	4 (82)	202286_s_at (EGID:4070), 204470_at (EGID:2919), 205239_at (EGID:374,EGID:727738), 210118_s_at (EGID:3552)	cell proliferation
GO:0007166	0.0446241	3 (82)	202286_s_at (EGID:4070), 205207_at (EGID:3569), 210538_s_at (EGID:330)	cell surface receptor linked signal transduction
GO:0007267	2.75291e-05	9 (82)	202859_x_at (EGID:3576), 204637_at (EGID:1081), 205207_at (EGID:3569), 205239_at (EGID:374,EGID:727738), 205767_at (EGID:2069), 206026_s_at (EGID:7130), 210118_s_at (EGID:3552), 211506_s_at (EGID:3576), 221577_x_at (EGID:9518)	cell-cell signaling
GO:0044237	0.0729578	1 (82)	202201_at (EGID:645)	cellular metabolic process
GO:0006935	9.38535e-05	6 (82)	202859_x_at (EGID:3576), 204470_at (EGID:2919), 209774_x_at (EGID:2920), 210118_s_at (EGID:3552), 211506_s_at (EGID:3576), 230130_at (EGID:9353)	chemotaxis
GO:0006821	0.188651	1 (82)	213415_at (EGID:1193)	chloride transport
GO:0015871	0.0333389	1 (82)	224609_at (EGID:57153)	choline transport
GO:0007001	0.267852	1 (82)	214455_at (EGID:8339,EGID:8347)	chromosome organization and biogenesis (sensu Eukaryota)
GO:0007620	8.99879e-05	2 (82)	203691_at (EGID:5266), 41469_at (EGID:5266)	copulation
GO:0019371	7.19903e-05	2 (82)	1554997_a_at (EGID:5743), 204748_at (EGID:5743)	cyclooxygenase pathway
GO:0019221	0.0232298	2 (82)	202948_at (EGID:3554), 205767_at (EGID:2069)	cytokine and chemokine mediated signaling pathway
GO:0042742	0.171081	1 (82)	214455_at (EGID:8339,EGID:8347)	defense response to bacterium
GO:0006118	0.666335	1 (82)	206153_at (EGID:57834)	electron transport
GO:0001701	0.210506	1 (82)	36711_at (EGID:23764)	embryonic development (sensu Mammalia)
GO:0043542	0.0307855	1 (82)	204035_at (EGID:7857)	endothelial cell migration
GO:0048245	0.0134979	1 (82)	204035_at (EGID:7857)	eosinophil chemotaxis
GO:0007173	0.15233	1 (82)	205767_at (EGID:2069)	epidermal growth factor receptor signaling pathway
GO:0030855	0.113777	1 (82)	205185_at (EGID:11005)	epithelial cell differentiation
GO:0006888	0.336837	1 (82)	221274_s_at (EGID:81562)	ER to Golgi vesicle-mediated transport
GO:0030198	0.173602	1 (82)	205185_at (EGID:11005)	extracellular matrix organization and biogenesis
GO:0006633	0.0247453	2 (82)	1554997_a_at (EGID:5743), 204748_at (EGID:5743)	fatty acid biosynthetic process
GO:0007143	0.0211116	1 (82)	205767_at (EGID:2069)	female meiosis
GO:0001660	0.0242424	1 (82)	210118_s_at (EGID:3552)	fever
GO:0000080	0.0853805	1 (82)	223651_x_at (EGID:8697)	G1 phase of mitotic cell cycle
GO:0008347	0.0263309	1 (82)	230130_at (EGID:9353)	glial cell migration
GO:0006096	0.188815	1 (82)	238724_at (EGID:669)	glycolysis
GO:0007186	0.0144533	6 (82)	202859_x_at (EGID:3576), 204470_at (EGID:2919), 209774_x_at (EGID:2920), 211506_s_at (EGID:3576), 230130_at (EGID:9353), 230147_at (EGID:2151)	G-protein coupled receptor protein signaling pathway
GO:0007187	0.138742	1 (82)	213436_at (EGID:1268)	G-protein signaling. coupled to cyclic nucleotide second messenger
GO:0008617	0.0202319	1 (82)	203816_at (EGID:1716)	guanosine metabolic process
GO:0035315	0.0284782	1 (82)	205185_at (EGID:11005)	hair cell differentiation
GO:0006959	0.157968	1 (82)	205207_at (EGID:3569)	humoral immune response
GO:0007249	0.111501	1 (82)	231779_at (EGID:3656)	I-kappaB kinase/NF-kappaB cascade
GO:0006955	0.00410323	7 (82)	202859_x_at (EGID:3576), 202948_at (EGID:3554), 204470_at (EGID:2919), 209774_x_at (EGID:2920), 210118_s_at (EGID:3552), 211506_s_at (EGID:3576), 226757_at (EGID:3433)	immune response
GO:0006917	0.432143	1 (82)	223664_x_at (EGID:23786)	induction of apoptosis
GO:0050929	0.0207946	1 (82)	230130_at (EGID:9353)	induction of negative chemotaxis
GO:0050930	0.000267299	3 (82)	202859_x_at (EGID:3576), 204035_at (EGID:7857), 211506_s_at (EGID:3576)	induction of positive chemotaxis
GO:0006954	1.99311e-07	10 (82)	202859_x_at (EGID:3576), 202948_at (EGID:3554), 204035_at (EGID:7857), 204470_at (EGID:2919), 206026_s_at (EGID:7130), 206153_at (EGID:57834), 209774_x_at (EGID:2920), 210118_s_at (EGID:3552), 211506_s_at (EGID:3576), 231779_at (EGID:3656)	inflammatory response
GO:0007242	0.0896806	4 (82)	202859_x_at (EGID:3576), 204035_at (EGID:7857), 204470_at (EGID:2919), 211506_s_at (EGID:3576)	intracellular signaling cascade
GO:0006811	0.500979	2 (82)	213415_at (EGID:1193), 219911_s_at (EGID:28231)	ion transport
GO:0030216	0.00217783	3 (82)	1554997_a_at (EGID:5743), 204748_at (EGID:5743), 205767_at (EGID:2069)	keratinocyte differentiation
GO:0043616	0.0179839	1 (82)	205767_at (EGID:2069)	keratinocyte proliferation
GO:0006691	0.00402021	2 (82)	228825_at (EGID:22949), 242775_at (EGID:22949)	leukotriene metabolic process
GO:0031663	0.0257706	1 (82)	231779_at (EGID:3656)	lipopolysaccharide-mediated signaling pathway
GO:0042700	0.0186756	1 (82)	205767_at (EGID:2069)	luteinizing hormone signaling pathway
GO:0000165	0.171444	1 (82)	204035_at (EGID:7857)	MAPKKK cascade
GO:0007509	0.022744	1 (82)	230130_at (EGID:9353)	mesoderm migration
GO:0008152	0.158747	4 (82)	210662_at (EGID:8942), 225847_at (EGID:57552), 235557_at (EGID:150763), 238724_at (EGID:669)	metabolic process
GO:0007080	0.023088	1 (82)	223651_x_at (EGID:8697)	mitotic metaphase plate congression
GO:0008045	0.0408136	1 (82)	230130_at (EGID:9353)	motor axon guidance
GO:0009299	0.0194226	1 (82)	205767_at (EGID:2069)	mRNA transcription
GO:0007275	0.80347	2 (82)	205767_at (EGID:2069), 230130_at (EGID:9353)	multicellular organismal development
GO:0009435	0.0670489	1 (82)	210662_at (EGID:8942)	NAD biosynthetic process
GO:0016525	0.0966014	1 (82)	205185_at (EGID:11005)	negative regulation of angiogenesis
GO:0043066	0.200676	1 (82)	205207_at (EGID:3569)	negative regulation of apoptosis
GO:0008285	0.00947063	5 (82)	202859_x_at (EGID:3576), 204470_at (EGID:2919), 205207_at (EGID:3569), 210118_s_at (EGID:3552), 211506_s_at (EGID:3576)	negative regulation of cell proliferation
GO:0045079	0.0220385	1 (82)	205207_at (EGID:3569)	negative regulation of chemokine biosynthetic process
GO:0001937	0.0389273	1 (82)	204035_at (EGID:7857)	negative regulation of endothelial cell proliferation
GO:0050680	0.0297053	1 (82)	205767_at (EGID:2069)	negative regulation of epithelial cell proliferation
GO:0050777	0.0401952	1 (82)	205185_at (EGID:11005)	negative regulation of immune response
GO:0007026	0.0149558	2 (82)	210015_s_at (EGID:4133), 225540_at (EGID:4133)	negative regulation of microtubule depolymerization
GO:0042489	0.0220548	1 (82)	204933_s_at (EGID:4982)	negative regulation of odontogenesis (sensu Vertebrata)
GO:0051151	0.0202169	1 (82)	205767_at (EGID:2069)	negative regulation of smooth muscle cell differentiation
GO:0016481	0.412694	1 (82)	205767_at (EGID:2069)	negative regulation of transcription
GO:0043433	0.0591591	1 (82)	231779_at (EGID:3656)	negative regulation of transcription factor activity
GO:0007399	0.411545	2 (82)	204470_at (EGID:2919), 230130_at (EGID:9353)	nervous system development
GO:0008038	0.0544236	1 (82)	230130_at (EGID:9353)	neuron recognition
GO:0042119	0.00465691	2 (82)	202859_x_at (EGID:3576), 211506_s_at (EGID:3576)	neutrophil activation
GO:0001781	0.0220712	1 (82)	205207_at (EGID:3569)	neutrophil apoptosis
GO:0030593	0.0162733	2 (82)	202859_x_at (EGID:3576), 211506_s_at (EGID:3576)	neutrophil chemotaxis
GO:0000398	0.207288	1 (82)	202251_at (EGID:9129)	nuclear mRNA splicing. via spliceosome
GO:0006139	0.23108	1 (82)	203816_at (EGID:1716)	nucleobase. nucleoside. nucleotide and nucleic acid metabolic process
GO:0009116	0.0766507	1 (82)	203234_at (EGID:7378)	nucleoside metabolic process
GO:0006334	0.273087	1 (82)	214455_at (EGID:8339,EGID:8347)	nucleosome assembly
GO:0009166	0.0319472	1 (82)	203234_at (EGID:7378)	nucleotide catabolic process
GO:0001556	0.0519528	1 (82)	205767_at (EGID:2069)	oocyte maturation
GO:0009887	0.466963	1 (82)	205767_at (EGID:2069)	organ morphogenesis
GO:0001550	0.024864	1 (82)	205767_at (EGID:2069)	ovarian cumulus expansion
GO:0030728	0.022551	1 (82)	205767_at (EGID:2069)	ovulation
GO:0007567	0.0657855	1 (82)	36711_at (EGID:23764)	parturition
GO:0006646	0.0368433	1 (82)	219017_at (EGID:55500)	phosphatidylethanolamine biosynthetic process
GO:0008654	0.172568	1 (82)	1555274_a_at (EGID:85465)	phospholipid biosynthetic process
GO:0045766	0.102892	1 (82)	205767_at (EGID:2069)	positive regulation of angiogenesis
GO:0050772	0.0682479	1 (82)	230130_at (EGID:9353)	positive regulation of axonogenesis
GO:0008284	0.493878	1 (82)	205207_at (EGID:3569)	positive regulation of cell proliferation
GO:0001819	0.0236511	1 (82)	205767_at (EGID:2069)	positive regulation of cytokine production
GO:0045740	0.0173416	1 (82)	205767_at (EGID:2069)	positive regulation of DNA replication
GO:0045741	0.0167436	1 (82)	205767_at (EGID:2069)	positive regulation of epidermal growth factor receptor activity
GO:0048146	0.0425282	1 (82)	205767_at (EGID:2069)	positive regulation of fibroblast proliferation
GO:0043123	0.386413	1 (82)	224609_at (EGID:57153)	positive regulation of I-kappaB kinase/NF-kappaB cascade
GO:0045089	0.0302357	1 (82)	205767_at (EGID:2069)	positive regulation of innate immune response
GO:0045410	0.0494094	1 (82)	205767_at (EGID:2069)	positive regulation of interleukin-6 biosynthetic process
GO:0045840	0.0383094	1 (82)	205767_at (EGID:2069)	positive regulation of mitosis
GO:0042327	0.066241	1 (82)	205767_at (EGID:2069)	positive regulation of phosphorylation
GO:0045860	0.0784283	1 (82)	205767_at (EGID:2069)	positive regulation of protein kinase activity
GO:0048661	0.0356353	1 (82)	205767_at (EGID:2069)	positive regulation of smooth muscle cell proliferation
GO:0006301	0.0678766	1 (82)	202334_s_at (EGID:7320)	postreplication repair
GO:0051084	0.0419118	1 (82)	235749_at (EGID:55757)	posttranslational protein folding
GO:0048160	0.0161855	1 (82)	205767_at (EGID:2069)	primary follicle stage. oogenesis (sensu Mammalia)
GO:0001516	0.00659946	2 (82)	1554997_a_at (EGID:5743), 204748_at (EGID:5743)	prostaglandin biosynthetic process
GO:0006486	0.0597274	2 (82)	203824_at (EGID:7103), 235749_at (EGID:55757)	protein amino acid glycosylation
GO:0006468	0.447938	3 (82)	203816_at (EGID:1716), 209010_s_at (EGID:7204), 231779_at (EGID:3656)	protein amino acid phosphorylation
GO:0006461	0.467609	1 (82)	207528_s_at (EGID:23657)	protein complex assembly
GO:0006457	0.254335	2 (82)	218976_at (EGID:56521), 221274_s_at (EGID:81562)	protein folding
GO:0009306	0.11146	1 (82)	204035_at (EGID:7857)	protein secretion
GO:0015031	0.73177	1 (82)	221274_s_at (EGID:81562)	protein transport
GO:0006220	0.0447227	1 (82)	203234_at (EGID:7378)	pyrimidine nucleotide metabolic process
GO:0042981	0.110039	2 (82)	210538_s_at (EGID:330), 223664_x_at (EGID:23786)	regulation of apoptosis
GO:0030155	0.0317538	2 (82)	202859_x_at (EGID:3576), 211506_s_at (EGID:3576)	regulation of cell adhesion
GO:0045604	0.0252338	1 (82)	36711_at (EGID:23764)	regulation of epidermal cell differentiation
GO:0007096	0.0431629	1 (82)	223651_x_at (EGID:8697)	regulation of exit from mitosis
GO:0050727	0.000448624	2 (82)	1554997_a_at (EGID:5743), 204748_at (EGID:5743)	regulation of inflammatory response
GO:0030071	0.0606515	1 (82)	223651_x_at (EGID:8697)	regulation of mitotic metaphase/anaphase transition
GO:0000074	0.102717	3 (82)	205767_at (EGID:2069), 210118_s_at (EGID:3552), 223651_x_at (EGID:8697)	regulation of progression through cell cycle
GO:0045091	0.00277766	2 (82)	202859_x_at (EGID:3576), 211506_s_at (EGID:3576)	regulation of retroviral genome replication
GO:0035023	0.391913	1 (82)	209010_s_at (EGID:7204)	regulation of Rho protein signal transduction
GO:0045580	0.0362292	1 (82)	205185_at (EGID:11005)	regulation of T cell differentiation
GO:0006355	0.716958	6 (82)	1554415_at (EGID:27097), 207630_s_at (EGID:1390), 209967_s_at (EGID:1390), 214508_x_at (EGID:1390), 230511_at (EGID:1390), 36711_at (EGID:23764)	regulation of transcription. DNA-dependent
GO:0006446	0.158488	1 (82)	200912_s_at (EGID:1974)	regulation of translational initiation
GO:0007585	0.15293	1 (82)	238724_at (EGID:669)	respiratory gaseous exchange
GO:0050896	0.185929	2 (82)	202251_at (EGID:9129), 202286_s_at (EGID:4070)	response to stimulus
GO:0009611	0.112652	1 (82)	230147_at (EGID:2151)	response to wounding
GO:0008380	0.612838	1 (82)	202251_at (EGID:9129)	RNA splicing
GO:0007608	0.270408	1 (82)	230130_at (EGID:9353)	sensory perception of smell
GO:0007165	0.0244286	12 (82)	204637_at (EGID:1081), 204933_s_at (EGID:4982), 206026_s_at (EGID:7130), 207630_s_at (EGID:1390), 209967_s_at (EGID:1390), 213415_at (EGID:1193), 213436_at (EGID:1268), 214508_x_at (EGID:1390), 221577_x_at (EGID:9518), 230147_at (EGID:2151), 230511_at (EGID:1390), 231779_at (EGID:3656)	signal transduction
GO:0001501	0.434337	1 (82)	204933_s_at (EGID:4982)	skeletal development
GO:0007288	0.0414513	1 (82)	202334_s_at (EGID:7320)	sperm axoneme assembly
GO:0006350	0.716542	5 (82)	207630_s_at (EGID:1390), 209967_s_at (EGID:1390), 214508_x_at (EGID:1390), 230511_at (EGID:1390), 36711_at (EGID:23764)	transcription
GO:0006366	0.235719	2 (82)	1554415_at (EGID:27097), 36711_at (EGID:23764)	transcription from RNA polymerase II promoter
GO:0007179	0.145623	1 (82)	221577_x_at (EGID:9518)	transforming growth factor beta receptor signaling pathway
GO:0006412	0.605299	1 (82)	200912_s_at (EGID:1974)	translation
GO:0007185	0.117088	1 (82)	209010_s_at (EGID:7204)	transmembrane receptor protein tyrosine phosphatase signaling pathway
GO:0006810	0.404308	3 (82)	204435_at (EGID:9818), 207528_s_at (EGID:23657), 224609_at (EGID:57153)	transport
GO:0006569	0.026916	1 (82)	210662_at (EGID:8942)	tryptophan catabolic process
GO:0006512	0.280139	3 (82)	202334_s_at (EGID:7320), 223651_x_at (EGID:8697), 241763_s_at (EGID:114907)	ubiquitin cycle
GO:0006511	0.178698	2 (82)	202334_s_at (EGID:7320), 223651_x_at (EGID:8697)	ubiquitin-dependent protein catabolic process
GO:0001657	0.0748277	1 (82)	230130_at (EGID:9353)	ureteric bud development
GO:0046108	0.0214062	1 (82)	203234_at (EGID:7378)	uridine metabolic process
GO:0007601	0.161209	2 (82)	202251_at (EGID:9129), 202286_s_at (EGID:4070)	visual perception
GO:0042060	0.092648	1 (82)	205767_at (EGID:2069)	wound healing

## Sheet: DOWN_KEGG
Annotation	Corrected P-value	Number of Genes - Input List	Genes	Description
KEGG:hsa00380	0.00163081	10 (456)	203180_at (EGID:220), 205082_s_at (EGID:316), 205083_at (EGID:316), 208950_s_at (EGID:501), 208951_at (EGID:501), 224720_at (EGID:57534), 224722_at (EGID:57534), 224725_at (EGID:57534), 224726_at (EGID:57534), 225655_at (EGID:29128)	Tryptophan metabolism
KEGG:hsa00280	0.0387542	6 (456)	203180_at (EGID:220), 205082_s_at (EGID:316), 205083_at (EGID:316), 208950_s_at (EGID:501), 208951_at (EGID:501), 221589_s_at (EGID:4329)	Valine. leucine and isoleucine degradation
KEGG:hsa00640	0.040961	4 (456)	203180_at (EGID:220), 208950_s_at (EGID:501), 208951_at (EGID:501), 221589_s_at (EGID:4329)	Propanoate metabolism
KEGG:hsa00903	0.0440031	4 (456)	203180_at (EGID:220), 208950_s_at (EGID:501), 208951_at (EGID:501), 221641_s_at (EGID:23597)	Limonene and pinene degradation
KEGG:hsa00750	0.0456578	2 (456)	205082_s_at (EGID:316), 205083_at (EGID:316)	Vitamin B6 metabolism
KEGG:hsa03010	0.050662	7 (456)	1555878_at (EGID:6229), 200962_at (EGID:285260,EGID:387991,EGID:390283,EGID:6160,EGID:641790,EGID:646841,EGID:648737,EGID:653773,EGID:727792,EGID:729646,EGID:732015), 208903_at (EGID:6234), 221593_s_at (EGID:6160), 224763_at (EGID:6167), 224766_at (EGID:6167), 224767_at (EGID:6167)	Ribosome
KEGG:hsa00120	0.0521039	4 (456)	203180_at (EGID:220), 208950_s_at (EGID:501), 208951_at (EGID:501), 226030_at (EGID:36)	Bile acid biosynthesis
KEGG:hsa00053	0.0544539	3 (456)	203180_at (EGID:220), 208950_s_at (EGID:501), 208951_at (EGID:501)	Ascorbate and aldarate metabolism
KEGG:hsa00760	0.0613375	5 (456)	202783_at (EGID:23530), 202784_s_at (EGID:23530), 205082_s_at (EGID:316), 205083_at (EGID:316), 232946_s_at (EGID:55191)	Nicotinate and nicotinamide metabolism
KEGG:hsa00071	0.0629208	5 (456)	203180_at (EGID:220), 208950_s_at (EGID:501), 208951_at (EGID:501), 213501_at (EGID:51), 227962_at (EGID:51)	Fatty acid metabolism
KEGG:hsa00561	0.0660013	5 (456)	203180_at (EGID:220), 207564_x_at (EGID:8473), 208950_s_at (EGID:501), 208951_at (EGID:501), 212307_s_at (EGID:8473)	Glycerolipid metabolism
KEGG:hsa00410	0.0765366	3 (456)	203180_at (EGID:220), 208950_s_at (EGID:501), 208951_at (EGID:501)	beta-Alanine metabolism
KEGG:hsa00650	0.0840359	4 (456)	203180_at (EGID:220), 203608_at (EGID:7915), 208950_s_at (EGID:501), 208951_at (EGID:501)	Butanoate metabolism
KEGG:hsa04640	0.0841022	6 (456)	208650_s_at (EGID:934), 208651_x_at (EGID:934), 209771_x_at (EGID:934), 209772_s_at (EGID:934), 216379_x_at (EGID:934), 266_s_at (EGID:934)	Hematopoietic cell lineage
KEGG:hsa00051	0.0984214	4 (456)	204875_s_at (EGID:2762), 207564_x_at (EGID:8473), 212307_s_at (EGID:8473), 225366_at (EGID:55276)	Fructose and mannose metabolism
KEGG:hsa00330	0.102107	4 (456)	201599_at (EGID:4942), 203180_at (EGID:220), 208950_s_at (EGID:501), 208951_at (EGID:501)	Arginine and proline metabolism
KEGG:hsa00550	0.161072	1 (456)	217202_s_at (EGID:2752)	Peptidoglycan biosynthesis
KEGG:hsa04512	0.165472	6 (456)	201124_at (EGID:3693), 211161_s_at (EGID:1281), 212488_at (EGID:1289), 212489_at (EGID:1289), 214602_at (EGID:1286), 229779_at (EGID:1286)	ECM-receptor interaction
KEGG:hsa00251	0.167863	3 (456)	203608_at (EGID:7915), 217202_s_at (EGID:2752), 232946_s_at (EGID:55191)	Glutamate metabolism
KEGG:hsa00620	0.170106	3 (456)	203180_at (EGID:220), 208950_s_at (EGID:501), 208951_at (EGID:501)	Pyruvate metabolism
KEGG:hsa04110	0.181214	6 (456)	204510_at (EGID:8317), 209903_s_at (EGID:545), 222037_at (EGID:4173), 225521_at (EGID:51434), 228729_at (EGID:891), 242939_at (EGID:7027)	Cell cycle
KEGG:hsa00340	0.20615	3 (456)	203180_at (EGID:220), 208950_s_at (EGID:501), 208951_at (EGID:501)	Histidine metabolism
KEGG:hsa05020	0.232973	2 (456)	1557053_s_at (EGID:7327), 209042_s_at (EGID:7327)	Parkinson's disease
KEGG:hsa00031	0.237637	1 (456)	221589_s_at (EGID:4329)	Inositol metabolism
KEGG:hsa00310	0.269054	3 (456)	203180_at (EGID:220), 208950_s_at (EGID:501), 208951_at (EGID:501)	Lysine degradation
KEGG:hsa00791	0.297908	1 (456)	206632_s_at (EGID:9582)	Atrazine degradation
KEGG:hsa01430	0.298662	5 (456)	211161_s_at (EGID:1281), 212488_at (EGID:1289), 212489_at (EGID:1289), 214602_at (EGID:1286), 229779_at (EGID:1286)	Cell Communication
KEGG:hsa00010	0.315766	3 (456)	203180_at (EGID:220), 208950_s_at (EGID:501), 208951_at (EGID:501)	Glycolysis / Gluconeogenesis
KEGG:hsa00350	0.380072	3 (456)	203180_at (EGID:220), 205082_s_at (EGID:316), 205083_at (EGID:316)	Tyrosine metabolism
KEGG:hsa00510	0.525303	2 (456)	226538_at (EGID:4124), 235103_at (EGID:4124)	N-Glycan biosynthesis
KEGG:hsa00630	0.536374	1 (456)	208660_at (EGID:1431)	Glyoxylate and dicarboxylate metabolism
KEGG:hsa04130	0.600619	2 (456)	212632_at (EGID:8417), 213326_at (EGID:6843)	SNARE interactions in vesicular transport
KEGG:hsa05040	0.620878	2 (456)	226364_at (EGID:3092), 227247_at (EGID:84725)	Huntington's disease
KEGG:hsa04510	0.637741	8 (456)	201124_at (EGID:3693), 211161_s_at (EGID:1281), 212488_at (EGID:1289), 212489_at (EGID:1289), 214078_at (EGID:5063), 214602_at (EGID:1286), 229779_at (EGID:1286), 236277_at (EGID:5063)	Focal adhesion
KEGG:hsa00565	0.739442	1 (456)	226636_at (EGID:5337)	Ether lipid metabolism
KEGG:hsa00520	0.745843	1 (456)	230659_at (EGID:9695)	Nucleotide sugars metabolism
KEGG:hsa01031	0.75004	2 (456)	207564_x_at (EGID:8473), 212307_s_at (EGID:8473)	Glycan structures - biosynthesis 2
KEGG:hsa05010	0.759825	1 (456)	217757_at (EGID:2)	Alzheimer's disease
KEGG:hsa00271	0.767819	1 (456)	231984_at (EGID:4507)	Methionine metabolism
KEGG:hsa00240	0.771524	2 (456)	205909_at (EGID:5427), 222819_at (EGID:56474)	Pyrimidine metabolism
KEGG:hsa04060	0.772785	5 (456)	202687_s_at (EGID:8743), 202688_at (EGID:8743), 208075_s_at (EGID:6354), 227812_at (EGID:55504), 238846_at (EGID:8792)	Cytokine-cytokine receptor interaction
KEGG:hsa00450	0.780301	1 (456)	208939_at (EGID:22929)	Selenoamino acid metabolism
KEGG:hsa00360	0.781094	1 (456)	203180_at (EGID:220)	Phenylalanine metabolism
KEGG:hsa00970	0.78174	1 (456)	218365_s_at (EGID:55157)	Aminoacyl-tRNA biosynthesis
KEGG:hsa04210	0.785772	2 (456)	202687_s_at (EGID:8743), 202688_at (EGID:8743)	Apoptosis
KEGG:hsa01030	0.787635	3 (456)	1554010_at (EGID:3340), 226538_at (EGID:4124), 235103_at (EGID:4124)	Glycan structures - biosynthesis 1
KEGG:hsa00790	0.787688	1 (456)	212257_s_at (EGID:6595)	Folate biosynthesis
KEGG:hsa04912	0.788192	3 (456)	216199_s_at (EGID:4216), 226636_at (EGID:5337), 228555_at (EGID:817)	GnRH signaling pathway
KEGG:hsa00020	0.788623	1 (456)	208660_at (EGID:1431)	Citrate cycle (TCA cycle)
KEGG:hsa00632	0.796394	1 (456)	221641_s_at (EGID:23597)	Benzoate degradation via CoA ligation
KEGG:hsa04320	0.797116	1 (456)	224833_at (EGID:2113)	Dorso-ventral axis formation
KEGG:hsa04740	0.799654	1 (456)	228555_at (EGID:817)	Olfactory transduction
KEGG:hsa04742	0.800377	1 (456)	208396_s_at (EGID:5136)	Taste transduction
KEGG:hsa00252	0.800409	1 (456)	218365_s_at (EGID:55157)	Alanine and aspartate metabolism
KEGG:hsa03030	0.806513	1 (456)	205909_at (EGID:5427)	DNA polymerase
KEGG:hsa00534	0.80914	1 (456)	1554010_at (EGID:3340)	Heparan sulfate biosynthesis
KEGG:hsa00260	0.809571	1 (456)	201397_at (EGID:26227)	Glycine. serine and threonine metabolism
KEGG:hsa00600	0.813208	1 (456)	212322_at (EGID:8879)	Sphingolipid metabolism
KEGG:hsa00624	0.813338	1 (456)	226030_at (EGID:36)	1- and 2-Methylnaphthalene degradation
KEGG:hsa05214	0.813517	2 (456)	228555_at (EGID:817), 242939_at (EGID:7027)	Glioma
KEGG:hsa03320	0.813943	2 (456)	213501_at (EGID:51), 227962_at (EGID:51)	PPAR signaling pathway
KEGG:hsa00564	0.821536	2 (456)	226636_at (EGID:5337), 230085_at (EGID:9468)	Glycerophospholipid metabolism
KEGG:hsa00910	0.826184	1 (456)	217202_s_at (EGID:2752)	Nitrogen metabolism
KEGG:hsa05212	0.829033	2 (456)	226636_at (EGID:5337), 242939_at (EGID:7027)	Pancreatic cancer
KEGG:hsa00440	0.830433	1 (456)	230085_at (EGID:9468)	Aminophosphonate metabolism
KEGG:hsa00530	0.835447	1 (456)	230659_at (EGID:9695)	Aminosugars metabolism
KEGG:hsa04660	0.843584	2 (456)	214078_at (EGID:5063), 236277_at (EGID:5063)	T cell receptor signaling pathway
KEGG:hsa00980	0.8507	1 (456)	203180_at (EGID:220)	Metabolism of xenobiotics by cytochrome P450
KEGG:hsa00220	0.852877	1 (456)	201599_at (EGID:4942)	Urea cycle and metabolism of amino groups
KEGG:hsa04610	0.85307	1 (456)	217757_at (EGID:2)	Complement and coagulation cascades
KEGG:hsa04150	0.857051	1 (456)	202887_s_at (EGID:54541)	mTOR signaling pathway
KEGG:hsa00500	0.861953	1 (456)	212257_s_at (EGID:6595)	Starch and sucrose metabolism
KEGG:hsa04360	0.867712	3 (456)	214078_at (EGID:5063), 236277_at (EGID:5063), 238533_at (EGID:2045)	Axon guidance
KEGG:hsa04120	0.883601	1 (456)	225521_at (EGID:51434)	Ubiquitin mediated proteolysis
KEGG:hsa04662	0.909743	1 (456)	214022_s_at (EGID:8519)	B cell receptor signaling pathway
KEGG:hsa04650	0.920036	2 (456)	202687_s_at (EGID:8743), 202688_at (EGID:8743)	Natural killer cell mediated cytotoxicity
KEGG:hsa05120	0.936631	1 (456)	226482_s_at (EGID:50848)	Epithelial cell signaling in Helicobacter pylori infection
KEGG:hsa00230	0.937356	2 (456)	205909_at (EGID:5427), 208396_s_at (EGID:5136)	Purine metabolism
KEGG:hsa04020	0.941978	3 (456)	208396_s_at (EGID:5136), 228469_at (EGID:5481), 228555_at (EGID:817)	Calcium signaling pathway
KEGG:hsa04350	0.946296	1 (456)	242939_at (EGID:7027)	TGF-beta signaling pathway
KEGG:hsa04720	0.948248	1 (456)	228555_at (EGID:817)	Long-term potentiation
KEGG:hsa05220	0.958147	1 (456)	242939_at (EGID:7027)	Chronic myeloid leukemia
KEGG:hsa04810	0.984582	3 (456)	201124_at (EGID:3693), 214078_at (EGID:5063), 236277_at (EGID:5063)	Regulation of actin cytoskeleton
KEGG:hsa04310	0.989831	1 (456)	228555_at (EGID:817)	Wnt signaling pathway
KEGG:hsa04010	0.99221	2 (456)	216199_s_at (EGID:4216), 218181_s_at (EGID:9448)	MAPK signaling pathway
KEGG:hsa04530	0.994784	1 (456)	226482_s_at (EGID:50848)	Tight junction
KEGG:hsa04670	0.995007	1 (456)	226482_s_at (EGID:50848)	Leukocyte transendothelial migration
KEGG:hsa04514	1.00232	1 (456)	226482_s_at (EGID:50848)	Cell adhesion molecules (CAMs)

## Sheet: DOWN_BP
Annotation	Corrected P-value	Number of Genes - Input List	Genes	Description
GO:0000059	0.55772	1 (456)	210793_s_at (EGID:4928)	protein import into nucleus. docking
GO:0000074	0.286582	8 (456)	214022_s_at (EGID:8519), 215731_s_at (EGID:10198), 219990_at (EGID:79733), 224326_s_at (EGID:84108), 225521_at (EGID:51434), 226157_at (EGID:7029), 228729_at (EGID:891), 242939_at (EGID:7027)	regulation of progression through cell cycle
GO:0000075	0.455651	1 (456)	209903_s_at (EGID:545)	cell cycle checkpoint
GO:0000077	0.233743	2 (456)	218031_s_at (EGID:1112), 221703_at (EGID:83990)	DNA damage checkpoint
GO:0000079	0.672365	1 (456)	218723_s_at (EGID:28984)	regulation of cyclin-dependent protein kinase activity
GO:0000082	0.36535	2 (456)	204510_at (EGID:8317), 228555_at (EGID:817)	G1/S transition of mitotic cell cycle
GO:0000085	0.364594	1 (456)	218031_s_at (EGID:1112)	G2 phase of mitotic cell cycle
GO:0000086	0.458319	1 (456)	228729_at (EGID:891)	G2/M transition of mitotic cell cycle
GO:0000087	0.256744	1 (456)	215731_s_at (EGID:10198)	M phase of mitotic cell cycle
GO:0000122	0.928056	2 (456)	202616_s_at (EGID:4204), 229515_at (EGID:5074)	negative regulation of transcription from RNA polymerase II promoter
GO:0000184	0.0643755	3 (456)	206958_s_at (EGID:65110), 213852_at (EGID:9939), 217856_at (EGID:9939)	mRNA catabolic process. nonsense-mediated decay
GO:0000186	0.416336	1 (456)	216199_s_at (EGID:4216)	activation of MAPKK activity
GO:0000724	0.30418	1 (456)	204146_at (EGID:10635)	double-strand break repair via homologous recombination
GO:0000910	0.291726	2 (456)	212414_s_at (EGID:23157,EGID:84656), 214298_x_at (EGID:23157)	cytokinesis
GO:0001501	0.855553	2 (456)	209103_s_at (EGID:7353), 220076_at (EGID:56172)	skeletal development
GO:0001503	0.744259	1 (456)	238846_at (EGID:8792)	ossification
GO:0001505	0.185696	1 (456)	217202_s_at (EGID:2752)	regulation of neurotransmitter levels
GO:0001508	0.332824	1 (456)	208920_at (EGID:6717)	regulation of action potential
GO:0001525	0.725893	2 (456)	203477_at (EGID:1306), 223339_at (EGID:93974)	angiogenesis
GO:0001541	0.345191	1 (456)	230085_at (EGID:9468)	ovarian follicle development
GO:0001558	0.926791	1 (456)	228555_at (EGID:817)	regulation of cell growth
GO:0001568	0.0352739	4 (456)	224720_at (EGID:57534), 224722_at (EGID:57534), 224725_at (EGID:57534), 224726_at (EGID:57534)	blood vessel development
GO:0001675	0.276915	1 (456)	228323_at (EGID:57082)	acrosome formation
GO:0001701	0.0490906	5 (456)	224720_at (EGID:57534), 224722_at (EGID:57534), 224725_at (EGID:57534), 224726_at (EGID:57534), 227527_at (EGID:8085)	embryonic development (sensu Mammalia)
GO:0001756	0.0189076	4 (456)	224720_at (EGID:57534), 224722_at (EGID:57534), 224725_at (EGID:57534), 224726_at (EGID:57534)	somitogenesis
GO:0001764	0.745898	1 (456)	215073_s_at (EGID:7026)	neuron migration
GO:0001824	0.187973	1 (456)	201969_at (EGID:4678)	blastocyst development
GO:0001841	0.00151954	4 (456)	224720_at (EGID:57534), 224722_at (EGID:57534), 224725_at (EGID:57534), 224726_at (EGID:57534)	neural tube formation
GO:0001894	0.115217	1 (456)	205345_at (EGID:580)	tissue homeostasis
GO:0001937	0.247104	1 (456)	223339_at (EGID:93974)	negative regulation of endothelial cell proliferation
GO:0001947	0.00202174	4 (456)	224720_at (EGID:57534), 224722_at (EGID:57534), 224725_at (EGID:57534), 224726_at (EGID:57534)	heart looping
GO:0001955	0.23207	1 (456)	205407_at (EGID:8434)	blood vessel maturation
GO:0002009	0.302166	1 (456)	226145_s_at (EGID:80144)	morphogenesis of an epithelium
GO:0002072	0.170486	1 (456)	203180_at (EGID:220)	optic cup morphogenesis (sensu Mammalia)
GO:0005975	0.368869	6 (456)	202165_at (EGID:5504), 204875_s_at (EGID:2762), 219373_at (EGID:54344), 225366_at (EGID:55276), 226538_at (EGID:4124), 235103_at (EGID:4124)	carbohydrate metabolic process
GO:0005977	0.362591	1 (456)	202165_at (EGID:5504)	glycogen metabolic process
GO:0006006	0.645285	1 (456)	225366_at (EGID:55276)	glucose metabolic process
GO:0006013	0.0615072	2 (456)	226538_at (EGID:4124), 235103_at (EGID:4124)	mannose metabolic process
GO:0006066	0.340057	1 (456)	203180_at (EGID:220)	alcohol metabolic process
GO:0006081	0.113306	2 (456)	208950_s_at (EGID:501), 208951_at (EGID:501)	aldehyde metabolic process
GO:0006091	0.505414	2 (456)	202165_at (EGID:5504), 223339_at (EGID:93974)	generation of precursor metabolites and energy
GO:0006092	0.206263	1 (456)	208660_at (EGID:1431)	main pathways of carbohydrate metabolic process
GO:0006098	0.362522	1 (456)	212414_s_at (EGID:23157,EGID:84656)	pentose-phosphate shunt
GO:0006099	0.0916168	3 (456)	202783_at (EGID:23530), 202784_s_at (EGID:23530), 208660_at (EGID:1431)	tricarboxylic acid cycle
GO:0006118	0.144125	11 (456)	202783_at (EGID:23530), 202784_s_at (EGID:23530), 203608_at (EGID:7915), 205082_s_at (EGID:316), 205083_at (EGID:316), 205530_at (EGID:2110), 213501_at (EGID:51), 219353_at (EGID:374354), 219802_at (EGID:79912), 226030_at (EGID:36), 227962_at (EGID:51)	electron transport
GO:0006139	0.253903	3 (456)	201431_s_at (EGID:1809), 221703_at (EGID:83990), 231984_at (EGID:4507)	nucleobase. nucleoside. nucleotide and nucleic acid metabolic process
GO:0006166	0.244795	1 (456)	222803_at (EGID:56952)	purine ribonucleoside salvage
GO:0006220	0.254799	1 (456)	221589_s_at (EGID:4329)	pyrimidine nucleotide metabolic process
GO:0006221	0.229817	1 (456)	222819_at (EGID:56474)	pyrimidine nucleotide biosynthetic process
GO:0006259	0.519566	1 (456)	226157_at (EGID:7029)	DNA metabolic process
GO:0006260	0.0952394	7 (456)	201969_at (EGID:4678), 205909_at (EGID:5427), 208808_s_at (EGID:3148), 210793_s_at (EGID:4928), 213647_at (EGID:1763), 222037_at (EGID:4173), 224320_s_at (EGID:84515)	DNA replication
GO:0006268	0.145482	2 (456)	208808_s_at (EGID:3148), 222037_at (EGID:4173)	DNA unwinding during replication
GO:0006270	0.0567887	3 (456)	204510_at (EGID:8317), 222037_at (EGID:4173), 224320_s_at (EGID:84515)	DNA replication initiation
GO:0006281	0.173225	7 (456)	1569349_at (EGID:56946), 204146_at (EGID:10635), 205909_at (EGID:5427), 208808_s_at (EGID:3148), 209903_s_at (EGID:545), 221768_at (EGID:6421), 225655_at (EGID:29128)	DNA repair
GO:0006283	0.220084	1 (456)	205162_at (EGID:1161)	transcription-coupled nucleotide-excision repair
GO:0006284	0.228392	2 (456)	202330_s_at (EGID:7374), 205760_s_at (EGID:4968)	base-excision repair
GO:0006288	0.227607	1 (456)	208808_s_at (EGID:3148)	base-excision repair. DNA ligation
GO:0006302	0.414383	1 (456)	221703_at (EGID:83990)	double-strand break repair
GO:0006310	0.444638	2 (456)	204146_at (EGID:10635), 221768_at (EGID:6421)	DNA recombination
GO:0006325	0.605185	1 (456)	208808_s_at (EGID:3148)	establishment and/or maintenance of chromatin architecture
GO:0006334	0.186693	4 (456)	1554251_at (EGID:50809), 208808_s_at (EGID:3148), 214500_at (EGID:9555), 226366_at (EGID:257218)	nucleosome assembly
GO:0006346	0.00169988	3 (456)	220085_at (EGID:3070), 227350_at (EGID:3070), 242890_at (EGID:3070)	methylation-dependent chromatin silencing
GO:0006350	0.704424	32 (456)	1569349_at (EGID:56946), 201416_at (EGID:6659), 202611_s_at (EGID:9282), 202616_s_at (EGID:4204), 205162_at (EGID:1161), 212257_s_at (EGID:6595), 214239_x_at (EGID:7703), 215073_s_at (EGID:7026), 218031_s_at (EGID:1112), 218344_s_at (EGID:55758), 219990_at (EGID:79733), 220085_at (EGID:3070), 220748_s_at (EGID:51157), 221768_at (EGID:6421), 222037_at (EGID:4173), 222478_at (EGID:51028), 222605_at…	transcription
GO:0006355	0.824953	35 (456)	1556035_s_at (EGID:7756), 1569349_at (EGID:56946), 201416_at (EGID:6659), 202616_s_at (EGID:4204), 205162_at (EGID:1161), 209153_s_at (EGID:6929), 214239_x_at (EGID:7703), 215073_s_at (EGID:7026), 218344_s_at (EGID:55758), 219562_at (EGID:25837), 219990_at (EGID:79733), 220085_at (EGID:3070), 220748_s_at (EGID:51157), 221768_at (EGID:6421), 222037_at (EGID:4173), 222478_at (EGID:51028), 222605_at…	regulation of transcription. DNA-dependent
GO:0006357	0.0762939	11 (456)	202405_at (EGID:7073), 202406_s_at (EGID:7073), 203542_s_at (EGID:687), 203543_s_at (EGID:687), 208808_s_at (EGID:3148), 212257_s_at (EGID:6595), 215073_s_at (EGID:7026), 221703_at (EGID:83990), 225655_at (EGID:29128), 226157_at (EGID:7029), 242939_at (EGID:7027)	regulation of transcription from RNA polymerase II promoter
GO:0006364	0.745097	1 (456)	222609_s_at (EGID:51013)	rRNA processing
GO:0006366	1.00022	1 (456)	229712_at (EGID:6619)	transcription from RNA polymerase II promoter
GO:0006367	0.727336	1 (456)	202611_s_at (EGID:9282)	transcription initiation from RNA polymerase II promoter
GO:0006378	0.405882	1 (456)	229666_s_at (EGID:1479)	mRNA polyadenylation
GO:0006379	0.322345	1 (456)	229666_s_at (EGID:1479)	mRNA cleavage
GO:0006383	0.484956	1 (456)	229712_at (EGID:6619)	transcription from RNA polymerase III promoter
GO:0006388	0.243169	1 (456)	219581_at (EGID:80746)	tRNA splicing
GO:0006396	0.0469199	6 (456)	212058_at (EGID:23350), 212060_at (EGID:23350), 212061_at (EGID:23350), 222026_at (EGID:5935), 229666_s_at (EGID:1479), 236565_s_at (EGID:55323)	RNA processing
GO:0006397	0.290626	7 (456)	212905_at (EGID:23283), 213852_at (EGID:9939), 217856_at (EGID:9939), 219581_at (EGID:80746), 221768_at (EGID:6421), 224780_at (EGID:84991), 235603_at (EGID:3192)	mRNA processing
GO:0006401	0.489016	1 (456)	241343_at (EGID:246243)	RNA catabolic process
GO:0006412	0.0788555	11 (456)	1555878_at (EGID:6229), 200597_at (EGID:8661), 200962_at (EGID:285260,EGID:387991,EGID:390283,EGID:6160,EGID:641790,EGID:646841,EGID:648737,EGID:653773,EGID:727792,EGID:729646,EGID:732015), 208903_at (EGID:6234), 212288_at (EGID:23048), 221593_s_at (EGID:6160), 224763_at (EGID:6167), 224766_at (EGID:6167), 224767_at (EGID:6167), 227708_at (EGID:1915), 227930_at (EGID:192670)	translation
GO:0006414	0.504873	1 (456)	227708_at (EGID:1915)	translational elongation
GO:0006422	0.217815	1 (456)	218365_s_at (EGID:55157)	aspartyl-tRNA aminoacylation
GO:0006446	0.654585	1 (456)	200597_at (EGID:8661)	regulation of translational initiation
GO:0006457	0.12533	10 (456)	1558445_at (EGID:85313), 204572_s_at (EGID:5303), 205830_at (EGID:1047), 211052_s_at (EGID:6904), 213262_at (EGID:26278), 214224_s_at (EGID:5303), 226336_at (EGID:5478), 228469_at (EGID:5481), 229192_s_at (EGID:6904), 229588_at (EGID:54431)	protein folding
GO:0006461	0.988733	1 (456)	200612_s_at (EGID:163)	protein complex assembly
GO:0006464	0.333023	4 (456)	208939_at (EGID:22929), 213262_at (EGID:26278), 217526_at (EGID:84901), 225655_at (EGID:29128)	protein modification
GO:0006468	0.896958	10 (456)	204510_at (EGID:8317), 206702_at (EGID:7010), 214078_at (EGID:5063), 216199_s_at (EGID:4216), 218181_s_at (EGID:9448), 225796_at (EGID:54899), 225949_at (EGID:340371), 228555_at (EGID:817), 236277_at (EGID:5063), 238533_at (EGID:2045)	protein amino acid phosphorylation
GO:0006470	0.990812	1 (456)	229211_at (EGID:285193)	protein amino acid dephosphorylation
GO:0006476	0.167822	1 (456)	1554010_at (EGID:3340)	protein amino acid deacetylation
GO:0006477	0.249392	1 (456)	1554010_at (EGID:3340)	protein amino acid sulfation
GO:0006493	0.267473	2 (456)	207564_x_at (EGID:8473), 212307_s_at (EGID:8473)	protein amino acid O-linked glycosylation
GO:0006506	0.482711	1 (456)	219373_at (EGID:54344)	GPI anchor biosynthetic process
GO:0006508	0.97942	5 (456)	204279_at (EGID:5698), 225414_at (EGID:284996), 226279_at (EGID:11098), 228730_s_at (EGID:90507), 231234_at (EGID:1075)	proteolysis
GO:0006511	0.639422	4 (456)	1557053_s_at (EGID:7327), 204279_at (EGID:5698), 209042_s_at (EGID:7327), 209103_s_at (EGID:7353)	ubiquitin-dependent protein catabolic process
GO:0006512	0.304815	13 (456)	1557053_s_at (EGID:7327), 202811_at (EGID:10617), 209042_s_at (EGID:7327), 209103_s_at (EGID:7353), 224720_at (EGID:57534), 224722_at (EGID:57534), 224725_at (EGID:57534), 224726_at (EGID:57534), 224747_at (EGID:92912), 225414_at (EGID:284996), 225521_at (EGID:51434), 225655_at (EGID:29128), 226394_at (EGID:54708)	ubiquitin cycle
GO:0006520	0.717961	1 (456)	201599_at (EGID:4942)	amino acid metabolic process
GO:0006541	0.354009	1 (456)	222819_at (EGID:56474)	glutamine metabolic process
GO:0006542	0.0221305	2 (456)	217202_s_at (EGID:2752), 220393_at (EGID:51557)	glutamine biosynthetic process
GO:0006564	0.351986	1 (456)	201397_at (EGID:26227)	L-serine biosynthetic process
GO:0006573	0.0664425	2 (456)	212414_s_at (EGID:23157,EGID:84656), 221589_s_at (EGID:4329)	valine metabolic process
GO:0006591	0.0776829	1 (456)	201599_at (EGID:4942)	ornithine metabolic process
GO:0006605	0.857057	1 (456)	244404_at (EGID:252983)	protein targeting
GO:0006613	0.338045	1 (456)	225435_at (EGID:6745)	cotranslational protein targeting to membrane
GO:0006629	0.238141	8 (456)	203180_at (EGID:220), 212322_at (EGID:8879), 213501_at (EGID:51), 215073_s_at (EGID:7026), 224901_at (EGID:79966), 225012_at (EGID:3069), 226030_at (EGID:36), 227962_at (EGID:51)	lipid metabolic process
GO:0006631	0.779376	1 (456)	226030_at (EGID:36)	fatty acid metabolic process
GO:0006633	0.691942	1 (456)	224901_at (EGID:79966)	fatty acid biosynthetic process
GO:0006635	0.186302	2 (456)	213501_at (EGID:51), 227962_at (EGID:51)	fatty acid beta-oxidation
GO:0006637	0.320292	1 (456)	221641_s_at (EGID:23597)	acyl-CoA metabolic process
GO:0006644	0.594399	1 (456)	226636_at (EGID:5337)	phospholipid metabolic process
GO:0006656	0.285942	1 (456)	230085_at (EGID:9468)	phosphatidylcholine biosynthetic process
GO:0006658	0.16524	1 (456)	212812_at (EGID:256987)	phosphatidylserine metabolic process
GO:0006672	0.36061	1 (456)	212322_at (EGID:8879)	ceramide metabolic process
GO:0006693	0.126338	2 (456)	213501_at (EGID:51), 227962_at (EGID:51)	prostaglandin metabolic process
GO:0006800	0.0708131	2 (456)	205082_s_at (EGID:316), 205083_at (EGID:316)	oxygen and reactive oxygen species metabolic process
GO:0006807	0.047547	3 (456)	217202_s_at (EGID:2752), 220393_at (EGID:51557), 232946_s_at (EGID:55191)	nitrogen compound metabolic process
GO:0006810	0.746555	11 (456)	201397_at (EGID:26227), 205530_at (EGID:2110), 206958_s_at (EGID:65110), 208920_at (EGID:6717), 208998_at (EGID:7351), 213852_at (EGID:9939), 217856_at (EGID:9939), 220076_at (EGID:56172), 222691_at (EGID:51000), 230413_s_at (EGID:8905), 238649_at (EGID:26207)	transport
GO:0006811	0.993018	4 (456)	203961_at (EGID:10529), 203962_s_at (EGID:10529), 225835_at (EGID:6558), 226179_at (EGID:51312)	ion transport
GO:0006813	0.836934	2 (456)	212192_at (EGID:115207), 225835_at (EGID:6558)	potassium ion transport
GO:0006814	0.925328	1 (456)	225835_at (EGID:6558)	sodium ion transport
GO:0006816	0.950037	1 (456)	228555_at (EGID:817)	calcium ion transport
GO:0006817	0.0358736	7 (456)	203477_at (EGID:1306), 211161_s_at (EGID:1281), 212488_at (EGID:1289), 212489_at (EGID:1289), 214602_at (EGID:1286), 220076_at (EGID:56172), 229779_at (EGID:1286)	phosphate transport
GO:0006821	0.366754	2 (456)	225835_at (EGID:6558), 230002_at (EGID:23155)	chloride transport
GO:0006839	0.445426	1 (456)	208998_at (EGID:7351)	mitochondrial transport
GO:0006869	0.453724	2 (456)	209627_s_at (EGID:26031), 225012_at (EGID:3069)	lipid transport
GO:0006874	0.742295	1 (456)	208075_s_at (EGID:6354)	calcium ion homeostasis
GO:0006880	0.185788	1 (456)	208920_at (EGID:6717)	intracellular sequestering of iron ion
GO:0006886	0.366288	6 (456)	200612_s_at (EGID:163), 202630_at (EGID:10513), 212632_at (EGID:8417), 213364_s_at (EGID:6642), 217757_at (EGID:2), 230413_s_at (EGID:8905)	intracellular protein transport
GO:0006892	0.360474	1 (456)	212632_at (EGID:8417)	post-Golgi vesicle-mediated transport
GO:0006895	0.123909	2 (456)	227987_at (EGID:23230), 227988_s_at (EGID:23230)	Golgi to endosome transport
GO:0006897	0.334185	4 (456)	212288_at (EGID:23048), 213364_s_at (EGID:6642), 213405_at (EGID:57403), 226364_at (EGID:3092)	endocytosis
GO:0006898	0.71592	1 (456)	230413_s_at (EGID:8905)	receptor-mediated endocytosis
GO:0006909	0.3793	1 (456)	1553928_at (EGID:255520)	phagocytosis
GO:0006913	0.4323	1 (456)	210793_s_at (EGID:4928)	nucleocytoplasmic transport
GO:0006915	0.155861	13 (456)	201446_s_at (EGID:7072), 201447_at (EGID:7072), 201448_at (EGID:7072), 201449_at (EGID:7072), 201450_s_at (EGID:7072), 202405_at (EGID:7073), 202406_s_at (EGID:7073), 202687_s_at (EGID:8743), 202688_at (EGID:8743), 212322_at (EGID:8879), 222394_at (EGID:10015), 227812_at (EGID:55504), 229515_at (EGID:5074)	apoptosis
GO:0006916	0.98929	1 (456)	202811_at (EGID:10617)	anti-apoptosis
GO:0006917	0.00315505	11 (456)	201446_s_at (EGID:7072), 201447_at (EGID:7072), 201448_at (EGID:7072), 201449_at (EGID:7072), 201450_s_at (EGID:7072), 202405_at (EGID:7073), 202406_s_at (EGID:7073), 202687_s_at (EGID:8743), 202688_at (EGID:8743), 212805_at (EGID:23273), 227812_at (EGID:55504)	induction of apoptosis
GO:0006919	0.576372	1 (456)	226364_at (EGID:3092)	caspase activation
GO:0006928	0.884617	2 (456)	201668_x_at (EGID:4082), 226482_s_at (EGID:50848)	cell motility
GO:0006935	0.736162	2 (456)	208075_s_at (EGID:6354), 226636_at (EGID:5337)	chemotaxis
GO:0006942	0.252883	1 (456)	208920_at (EGID:6717)	regulation of striated muscle contraction
GO:0006950	0.72612	2 (456)	216199_s_at (EGID:4216), 218181_s_at (EGID:9448)	response to stress
GO:0006952	0.634647	2 (456)	202405_at (EGID:7073), 202406_s_at (EGID:7073)	defense response
GO:0006954	0.463707	5 (456)	1554010_at (EGID:3340), 205082_s_at (EGID:316), 205083_at (EGID:316), 208075_s_at (EGID:6354), 226482_s_at (EGID:50848)	inflammatory response
GO:0006955	0.635156	8 (456)	202687_s_at (EGID:8743), 202688_at (EGID:8743), 204279_at (EGID:5698), 208075_s_at (EGID:6354), 214022_s_at (EGID:8519), 224833_at (EGID:2113), 231234_at (EGID:1075), 238846_at (EGID:8792)	immune response
GO:0006959	0.0016961	6 (456)	208650_s_at (EGID:934), 208651_x_at (EGID:934), 209771_x_at (EGID:934), 209772_s_at (EGID:934), 216379_x_at (EGID:934), 266_s_at (EGID:934)	humoral immune response
GO:0006974	0.699552	1 (456)	205345_at (EGID:580)	response to DNA damage stimulus
GO:0006979	0.771743	1 (456)	228141_at (EGID:493869)	response to oxidative stress
GO:0006986	0.75384	1 (456)	230659_at (EGID:9695)	response to unfolded protein
GO:0006999	0.152623	1 (456)	210793_s_at (EGID:4928)	nuclear pore organization and biogenesis
GO:0007001	0.838612	1 (456)	214500_at (EGID:9555)	chromosome organization and biogenesis (sensu Eukaryota)
GO:0007010	0.929923	1 (456)	205347_s_at (EGID:11013)	cytoskeleton organization and biogenesis
GO:0007017	0.443253	1 (456)	220386_s_at (EGID:27436)	microtubule-based process
GO:0007018	0.895351	1 (456)	204444_at (EGID:3832)	microtubule-based movement
GO:0007025	0.0713246	2 (456)	211052_s_at (EGID:6904), 229192_s_at (EGID:6904)	beta-tubulin folding
GO:0007032	0.33073	1 (456)	213405_at (EGID:57403)	endosome organization and biogenesis
GO:0007049	0.0358949	21 (456)	201969_at (EGID:4678), 204444_at (EGID:3832), 204510_at (EGID:8317), 205407_at (EGID:8434), 208999_at (EGID:23176), 209903_s_at (EGID:545), 212414_s_at (EGID:23157,EGID:84656), 213313_at (EGID:23637), 214298_x_at (EGID:23157), 218031_s_at (EGID:1112), 220085_at (EGID:3070), 224320_s_at (EGID:84515), 225521_at (EGID:51434), 225655_at (EGID:29128), 225814_at (EGID:54464), 226157_at (EGID:7029), 227…	cell cycle
GO:0007050	0.923772	1 (456)	205345_at (EGID:580)	cell cycle arrest
GO:0007052	0.370067	1 (456)	204444_at (EGID:3832)	mitotic spindle organization and biogenesis
GO:0007067	0.145016	7 (456)	204444_at (EGID:3832), 220085_at (EGID:3070), 220386_s_at (EGID:27436), 225521_at (EGID:51434), 227350_at (EGID:3070), 228729_at (EGID:891), 242890_at (EGID:3070)	mitosis
GO:0007089	0.334557	1 (456)	204510_at (EGID:8317)	traversing start control point of mitotic cell cycle
GO:0007100	0.112816	1 (456)	204444_at (EGID:3832)	mitotic centrosome separation
GO:0007154	0.16944	5 (456)	213364_s_at (EGID:6642), 225796_at (EGID:54899), 226145_s_at (EGID:80144), 226636_at (EGID:5337), 232130_at (EGID:29934)	cell communication
GO:0007155	0.972153	7 (456)	201124_at (EGID:3693), 201929_s_at (EGID:8502), 202007_at (EGID:4811), 203477_at (EGID:1306), 212488_at (EGID:1289), 212489_at (EGID:1289), 226482_s_at (EGID:50848)	cell adhesion
GO:0007156	0.964226	1 (456)	226145_s_at (EGID:80144)	homophilic cell adhesion
GO:0007159	0.397204	1 (456)	204875_s_at (EGID:2762)	leukocyte adhesion
GO:0007160	0.662059	2 (456)	201124_at (EGID:3693), 202007_at (EGID:4811)	cell-matrix adhesion
GO:0007163	0.537866	1 (456)	244403_at (EGID:23418)	establishment and/or maintenance of cell polarity
GO:0007165	1.00506	15 (456)	201431_s_at (EGID:1809), 202687_s_at (EGID:8743), 202688_at (EGID:8743), 206702_at (EGID:7010), 207564_x_at (EGID:8473), 208075_s_at (EGID:6354), 208396_s_at (EGID:5136), 208920_at (EGID:6717), 209286_at (EGID:10602), 209288_s_at (EGID:10602), 212307_s_at (EGID:8473), 215073_s_at (EGID:7026), 229549_at (EGID:611), 238649_at (EGID:26207), 238846_at (EGID:8792)	signal transduction
GO:0007166	0.988969	1 (456)	214022_s_at (EGID:8519)	cell surface receptor linked signal transduction
GO:0007169	0.730014	2 (456)	206702_at (EGID:7010), 238533_at (EGID:2045)	transmembrane receptor protein tyrosine kinase signaling pathway
GO:0007186	1.00231	1 (456)	229549_at (EGID:611)	G-protein coupled receptor protein signaling pathway
GO:0007219	0.11173	4 (456)	224720_at (EGID:57534), 224722_at (EGID:57534), 224725_at (EGID:57534), 224726_at (EGID:57534)	Notch signaling pathway
GO:0007229	0.903272	1 (456)	201124_at (EGID:3693)	integrin-mediated signaling pathway
GO:0007242	0.999578	1 (456)	205673_s_at (EGID:140462)	intracellular signaling cascade
GO:0007243	0.918074	1 (456)	218181_s_at (EGID:9448)	protein kinase cascade
GO:0007254	0.300571	2 (456)	216199_s_at (EGID:4216), 227812_at (EGID:55504)	JNK cascade
GO:0007259	0.564791	1 (456)	202811_at (EGID:10617)	JAK-STAT cascade
GO:0007264	0.803148	4 (456)	204547_at (EGID:10966), 213405_at (EGID:57403), 219562_at (EGID:25837), 34031_i_at (EGID:889)	small GTPase mediated signal transduction
GO:0007265	0.752011	1 (456)	226636_at (EGID:5337)	Ras protein signal transduction
GO:0007267	0.30189	8 (456)	202687_s_at (EGID:8743), 202688_at (EGID:8743), 206702_at (EGID:7010), 208075_s_at (EGID:6354), 218468_s_at (EGID:26585), 218469_at (EGID:26585), 238846_at (EGID:8792), 244403_at (EGID:23418)	cell-cell signaling
GO:0007275	0.895117	13 (456)	201124_at (EGID:3693), 203477_at (EGID:1306), 209903_s_at (EGID:545), 214078_at (EGID:5063), 218468_s_at (EGID:26585), 218469_at (EGID:26585), 220085_at (EGID:3070), 225601_at (EGID:3149), 226532_at (EGID:84328), 227350_at (EGID:3070), 236277_at (EGID:5063), 238846_at (EGID:8792), 242890_at (EGID:3070)	multicellular organismal development
GO:0007283	0.859525	2 (456)	224368_s_at (EGID:57446), 230085_at (EGID:9468)	spermatogenesis
GO:0007338	0.453471	1 (456)	205830_at (EGID:1047)	fertilization (sensu Metazoa)
GO:0007399	0.993493	3 (456)	201431_s_at (EGID:1809), 218468_s_at (EGID:26585), 218469_at (EGID:26585)	nervous system development
GO:0007417	0.913092	1 (456)	203608_at (EGID:7915)	central nervous system development
GO:0007420	0.854042	1 (456)	201397_at (EGID:26227)	brain development
GO:0007507	0.256289	5 (456)	208920_at (EGID:6717), 224720_at (EGID:57534), 224722_at (EGID:57534), 224725_at (EGID:57534), 224726_at (EGID:57534)	heart development
GO:0007517	0.894774	1 (456)	208920_at (EGID:6717)	muscle development
GO:0007549	0.242528	1 (456)	214500_at (EGID:9555)	dosage compensation
GO:0007566	0.171105	2 (456)	203542_s_at (EGID:687), 203543_s_at (EGID:687)	embryo implantation
GO:0007584	0.168992	2 (456)	207564_x_at (EGID:8473), 212307_s_at (EGID:8473)	response to nutrient
GO:0007601	0.564699	4 (456)	201599_at (EGID:4942), 218471_s_at (EGID:582), 229549_at (EGID:611), 244403_at (EGID:23418)	visual perception
GO:0007602	0.412268	1 (456)	229549_at (EGID:611)	phototransduction
GO:0007605	0.303956	5 (456)	205162_at (EGID:1161), 208950_s_at (EGID:501), 208951_at (EGID:501), 220076_at (EGID:56172), 238846_at (EGID:8792)	sensory perception of sound
GO:0007626	0.723748	1 (456)	220076_at (EGID:56172)	locomotory behavior
GO:0008015	0.740764	1 (456)	211161_s_at (EGID:1281)	circulation
GO:0008016	0.727894	1 (456)	208920_at (EGID:6717)	regulation of heart contraction
GO:0008104	0.293982	2 (456)	227987_at (EGID:23230), 227988_s_at (EGID:23230)	protein localization
GO:0008152	0.106754	18 (456)	201397_at (EGID:26227), 202330_s_at (EGID:7374), 203180_at (EGID:220), 203608_at (EGID:7915), 203974_at (EGID:8226), 205760_s_at (EGID:4968), 208950_s_at (EGID:501), 208951_at (EGID:501), 213501_at (EGID:51), 218756_s_at (EGID:79154), 221589_s_at (EGID:4329), 224560_at (EGID:7077), 226030_at (EGID:36), 226538_at (EGID:4124), 226636_at (EGID:5337), 227962_at (EGID:51), 231579_s_at (EGID:7077), 235…	metabolic process
GO:0008202	0.503147	2 (456)	209627_s_at (EGID:26031), 225012_at (EGID:3069)	steroid metabolic process
GO:0008203	0.725568	1 (456)	225012_at (EGID:3069)	cholesterol metabolic process
GO:0008218	0.183652	1 (456)	202007_at (EGID:4811)	bioluminescence
GO:0008283	0.362381	9 (456)	201278_at (EGID:1601), 201279_s_at (EGID:1601), 201280_s_at (EGID:1601), 201969_at (EGID:4678), 204238_s_at (EGID:10591), 210757_x_at (EGID:1601), 225655_at (EGID:29128), 240873_x_at (EGID:1601), 242939_at (EGID:7027)	cell proliferation
GO:0008284	0.768691	3 (456)	202811_at (EGID:10617), 225435_at (EGID:6745), 238846_at (EGID:8792)	positive regulation of cell proliferation
GO:0008285	0.214437	8 (456)	204510_at (EGID:8317), 212257_s_at (EGID:6595), 214022_s_at (EGID:8519), 221872_at (EGID:5918), 224560_at (EGID:7077), 224833_at (EGID:2113), 229515_at (EGID:5074), 231579_s_at (EGID:7077)	negative regulation of cell proliferation
GO:0008286	0.371453	2 (456)	224645_at (EGID:1979), 244404_at (EGID:252983)	insulin receptor signaling pathway
GO:0008360	0.482625	2 (456)	209286_at (EGID:10602), 209288_s_at (EGID:10602)	regulation of cell shape
GO:0008380	0.700076	5 (456)	213852_at (EGID:9939), 217856_at (EGID:9939), 221768_at (EGID:6421), 224780_at (EGID:84991), 235603_at (EGID:3192)	RNA splicing
GO:0008610	0.501242	1 (456)	242019_at (EGID:253782)	lipid biosynthetic process
GO:0008643	0.448451	1 (456)	1552695_a_at (EGID:114134)	carbohydrate transport
GO:0008652	0.471911	1 (456)	201397_at (EGID:26227)	amino acid biosynthetic process
GO:0008654	0.691698	1 (456)	230085_at (EGID:9468)	phospholipid biosynthetic process
GO:0009058	0.751089	1 (456)	230085_at (EGID:9468)	biosynthetic process
GO:0009101	0.036049	2 (456)	226538_at (EGID:4124), 235103_at (EGID:4124)	glycoprotein biosynthetic process
GO:0009116	0.368439	1 (456)	222803_at (EGID:56952)	nucleoside metabolic process
GO:0009268	0.250996	1 (456)	223339_at (EGID:93974)	response to pH
GO:0009301	0.183152	1 (456)	229712_at (EGID:6619)	snRNA transcription
GO:0009396	0.328663	1 (456)	238762_at (EGID:441024)	folic acid and derivative biosynthetic process
GO:0009435	0.336056	1 (456)	232946_s_at (EGID:55191)	NAD biosynthetic process
GO:0009448	0.110514	1 (456)	203608_at (EGID:7915)	gamma-aminobutyric acid metabolic process
GO:0009450	0.180677	1 (456)	203608_at (EGID:7915)	gamma-aminobutyric acid catabolic process
GO:0009607	0.240303	1 (456)	214022_s_at (EGID:8519)	response to biotic stimulus
GO:0009887	0.734391	3 (456)	211161_s_at (EGID:1281), 218468_s_at (EGID:26585), 218469_at (EGID:26585)	organ morphogenesis
GO:0009952	0.334418	2 (456)	214239_x_at (EGID:7703), 215073_s_at (EGID:7026)	anterior/posterior pattern formation
GO:0009954	0.0690957	2 (456)	218468_s_at (EGID:26585), 218469_at (EGID:26585)	proximal/distal pattern formation
GO:0009956	0.178268	1 (456)	215073_s_at (EGID:7026)	radial pattern formation
GO:0009966	0.414254	1 (456)	202165_at (EGID:5504)	regulation of signal transduction
GO:0010216	0.000922059	3 (456)	220085_at (EGID:3070), 227350_at (EGID:3070), 242890_at (EGID:3070)	maintenance of DNA methylation
GO:0015012	0.300178	1 (456)	1554010_at (EGID:3340)	heparan sulfate proteoglycan biosynthetic process
GO:0015031	0.237577	11 (456)	201969_at (EGID:4678), 204547_at (EGID:10966), 210793_s_at (EGID:4928), 213405_at (EGID:57403), 219562_at (EGID:25837), 220520_s_at (EGID:54830), 222394_at (EGID:10015), 222478_at (EGID:51028), 227987_at (EGID:23230), 227988_s_at (EGID:23230), 232130_at (EGID:29934)	protein transport
GO:0015758	0.514027	1 (456)	244404_at (EGID:252983)	glucose transport
GO:0015992	0.239925	3 (456)	202783_at (EGID:23530), 202784_s_at (EGID:23530), 208998_at (EGID:7351)	proton transport
GO:0016042	0.816106	1 (456)	226636_at (EGID:5337)	lipid catabolic process
GO:0016044	0.241126	1 (456)	244403_at (EGID:23418)	membrane organization and biogenesis
GO:0016180	0.43016	1 (456)	218783_at (EGID:25896)	snRNA processing
GO:0016192	0.875777	1 (456)	213326_at (EGID:6843)	vesicle-mediated transport
GO:0016446	0.238119	1 (456)	202330_s_at (EGID:7374)	somatic hypermutation of immunoglobulin genes
GO:0016447	0.203996	1 (456)	202330_s_at (EGID:7374)	somatic recombination of immunoglobulin gene segments
GO:0016481	0.820109	2 (456)	224326_s_at (EGID:84108), 224974_at (EGID:64426)	negative regulation of transcription
GO:0016567	0.501101	2 (456)	205345_at (EGID:580), 212991_at (EGID:26268)	protein ubiquitination
GO:0016568	0.735396	3 (456)	1569349_at (EGID:56946), 214500_at (EGID:9555), 224974_at (EGID:64426)	chromatin modification
GO:0016573	0.410176	1 (456)	214239_x_at (EGID:7703)	histone acetylation
GO:0017015	0.143016	2 (456)	201309_x_at (EGID:9315), 201310_s_at (EGID:9315)	regulation of transforming growth factor beta receptor signaling pathway
GO:0018298	0.203466	2 (456)	202007_at (EGID:4811), 229549_at (EGID:611)	protein-chromophore linkage
GO:0018406	0.162736	1 (456)	219373_at (EGID:54344)	protein amino acid C-linked glycosylation via 2'-alpha-mannosyl-L-tryptophan
GO:0019673	0.215593	1 (456)	204875_s_at (EGID:2762)	GDP-mannose metabolic process
GO:0019735	0.863892	1 (456)	208075_s_at (EGID:6354)	antimicrobial humoral response (sensu Vertebrata)
GO:0019752	0.441101	1 (456)	212322_at (EGID:8879)	carboxylic acid metabolic process
GO:0019859	0.175923	1 (456)	221589_s_at (EGID:4329)	thymine metabolic process
GO:0019882	0.689095	1 (456)	204279_at (EGID:5698)	antigen processing and presentation
GO:0019933	0.343196	1 (456)	224645_at (EGID:1979)	cAMP-mediated signaling
GO:0030149	0.235973	1 (456)	212322_at (EGID:8879)	sphingolipid catabolic process
GO:0030154	1.00323	2 (456)	203477_at (EGID:1306), 224368_s_at (EGID:57446)	cell differentiation
GO:0030198	0.701958	1 (456)	205407_at (EGID:8434)	extracellular matrix organization and biogenesis
GO:0030308	0.724506	1 (456)	224368_s_at (EGID:57446)	negative regulation of cell growth
GO:0030326	0.337963	2 (456)	218468_s_at (EGID:26585), 218469_at (EGID:26585)	embryonic limb morphogenesis
GO:0030433	0.033809	3 (456)	1557053_s_at (EGID:7327), 209042_s_at (EGID:7327), 230659_at (EGID:9695)	ER-associated protein catabolic process
GO:0030500	0.265239	1 (456)	220076_at (EGID:56172)	regulation of bone mineralization
GO:0030512	0.225439	1 (456)	212092_at (EGID:23089)	negative regulation of transforming growth factor beta receptor signaling pathway
GO:0030521	0.745343	1 (456)	202611_s_at (EGID:9282)	androgen receptor signaling pathway
GO:0030814	0.017118	2 (456)	224560_at (EGID:7077), 231579_s_at (EGID:7077)	regulation of cAMP metabolic process
GO:0030832	0.0340462	2 (456)	203961_at (EGID:10529), 203962_s_at (EGID:10529)	regulation of actin filament length
GO:0030855	0.498964	1 (456)	226482_s_at (EGID:50848)	epithelial cell differentiation
GO:0030889	0.247413	1 (456)	229515_at (EGID:5074)	negative regulation of B cell proliferation
GO:0030900	0.73541	1 (456)	215073_s_at (EGID:7026)	forebrain development
GO:0031017	0.181565	1 (456)	201416_at (EGID:6659)	exocrine pancreas development
GO:0031290	0.173638	1 (456)	238533_at (EGID:2045)	retinal ganglion cell axon guidance
GO:0031441	0.0755251	1 (456)	205345_at (EGID:580)	negative regulation of mRNA 3'-end processing
GO:0031508	0.000618547	3 (456)	220085_at (EGID:3070), 227350_at (EGID:3070), 242890_at (EGID:3070)	centric heterochromatin formation
GO:0035023	0.771025	2 (456)	227996_at (EGID:10160), 239246_at (EGID:10160)	regulation of Rho protein signal transduction
GO:0035269	0.160307	1 (456)	219373_at (EGID:54344)	protein amino acid O-linked mannosylation
GO:0042036	5.70554e-06	5 (456)	201446_s_at (EGID:7072), 201447_at (EGID:7072), 201448_at (EGID:7072), 201449_at (EGID:7072), 201450_s_at (EGID:7072)	negative regulation of cytokine biosynthetic process
GO:0042062	0.0111886	2 (456)	214602_at (EGID:1286), 229779_at (EGID:1286)	long-term strengthening of neuromuscular junction
GO:0042094	0.239116	1 (456)	229515_at (EGID:5074)	interleukin-2 biosynthetic process
GO:0042130	0.358448	1 (456)	229515_at (EGID:5074)	negative regulation of T cell proliferation
GO:0042325	0.263303	1 (456)	205345_at (EGID:580)	regulation of phosphorylation
GO:0042351	0.233866	1 (456)	204875_s_at (EGID:2762)	'de novo' GDP-L-fucose biosynthetic process
GO:0042417	0.245465	1 (456)	203608_at (EGID:7915)	dopamine metabolic process
GO:0042462	0.274937	1 (456)	244403_at (EGID:23418)	eye photoreceptor cell development
GO:0042573	0.272987	1 (456)	203180_at (EGID:220)	retinoic acid metabolic process
GO:0042981	0.948867	1 (456)	226364_at (EGID:3092)	regulation of apoptosis
GO:0042986	0.213415	1 (456)	229515_at (EGID:5074)	positive regulation of amyloid precursor protein biosynthetic process
GO:0043065	0.23205	3 (456)	203180_at (EGID:220), 205345_at (EGID:580), 229515_at (EGID:5074)	positive regulation of apoptosis
GO:0043066	0.739515	1 (456)	205345_at (EGID:580)	negative regulation of apoptosis
GO:0043123	0.762745	2 (456)	202687_s_at (EGID:8743), 202688_at (EGID:8743)	positive regulation of I-kappaB kinase/NF-kappaB cascade
GO:0043408	0.0565189	2 (456)	224560_at (EGID:7077), 231579_s_at (EGID:7077)	regulation of MAPKKK cascade
GO:0043486	0.149797	1 (456)	201969_at (EGID:4678)	histone exchange
GO:0044237	0.356446	1 (456)	204875_s_at (EGID:2762)	cellular metabolic process
GO:0045069	0.231797	1 (456)	226336_at (EGID:5478)	regulation of viral genome replication
GO:0045449	0.785805	2 (456)	209153_s_at (EGID:6929), 227399_at (EGID:389136)	regulation of transcription
GO:0045454	0.743815	1 (456)	229588_at (EGID:54431)	cell redox homeostasis
GO:0045648	0.408104	1 (456)	224833_at (EGID:2113)	positive regulation of erythrocyte differentiation
GO:0045664	0.110843	2 (456)	224560_at (EGID:7077), 231579_s_at (EGID:7077)	regulation of neuron differentiation
GO:0045665	0.00372504	4 (456)	224720_at (EGID:57534), 224722_at (EGID:57534), 224725_at (EGID:57534), 224726_at (EGID:57534)	negative regulation of neuron differentiation
GO:0045732	0.171412	1 (456)	205345_at (EGID:580)	positive regulation of protein catabolic process
GO:0045786	0.697324	3 (456)	205407_at (EGID:8434), 225814_at (EGID:54464), 233632_s_at (EGID:54464)	negative regulation of progression through cell cycle
GO:0045807	0.00036541	4 (456)	224720_at (EGID:57534), 224722_at (EGID:57534), 224725_at (EGID:57534), 224726_at (EGID:57534)	positive regulation of endocytosis
GO:0045892	0.87491	1 (456)	218031_s_at (EGID:1112)	negative regulation of transcription. DNA-dependent
GO:0045944	0.992695	1 (456)	202611_s_at (EGID:9282)	positive regulation of transcription from RNA polymerase II promoter
GO:0045947	0.23714	1 (456)	224645_at (EGID:1979)	negative regulation of translational initiation
GO:0045980	0.15795	1 (456)	223339_at (EGID:93974)	negative regulation of nucleotide metabolic process
GO:0046651	0.00145704	3 (456)	220085_at (EGID:3070), 227350_at (EGID:3070), 242890_at (EGID:3070)	lymphocyte proliferation
GO:0046777	0.562026	2 (456)	203856_at (EGID:7443), 228555_at (EGID:817)	protein amino acid autophosphorylation
GO:0046826	0.0734839	1 (456)	205345_at (EGID:580)	negative regulation of protein export from nucleus
GO:0048015	0.388345	1 (456)	208808_s_at (EGID:3148)	phosphoinositide-mediated signaling
GO:0048048	0.201779	1 (456)	203180_at (EGID:220)	embryonic eye morphogenesis
GO:0048137	0.0715501	1 (456)	204510_at (EGID:8317)	spermatocyte division
GO:0048250	0.243547	1 (456)	226179_at (EGID:51312)	mitochondrial iron ion transport
GO:0048268	0.199609	1 (456)	226364_at (EGID:3092)	clathrin cage assembly
GO:0048514	0.309459	1 (456)	215073_s_at (EGID:7026)	blood vessel morphogenesis
GO:0048535	0.271064	1 (456)	238846_at (EGID:8792)	lymph node development
GO:0048637	0.169242	1 (456)	215073_s_at (EGID:7026)	skeletal muscle development
GO:0048755	0.147073	1 (456)	238533_at (EGID:2045)	branching morphogenesis of a nerve
GO:0050804	0.229764	1 (456)	225796_at (EGID:54899)	regulation of synaptic transmission
GO:0050847	0.0593105	2 (456)	203542_s_at (EGID:687), 203543_s_at (EGID:687)	progesterone receptor signaling pathway
GO:0050860	0.326622	1 (456)	229515_at (EGID:5074)	negative regulation of T cell receptor signaling pathway
GO:0050896	0.811548	3 (456)	218471_s_at (EGID:582), 229549_at (EGID:611), 244403_at (EGID:23418)	response to stimulus
GO:0050910	0.249137	1 (456)	225835_at (EGID:6558)	detection of mechanical stimulus during sensory perception of sound
GO:0050965	0.155661	1 (456)	218729_at (EGID:56925)	detection of temperature stimulus during sensory perception of pain
GO:0051028	0.171462	3 (456)	206958_s_at (EGID:65110), 213852_at (EGID:9939), 217856_at (EGID:9939)	mRNA transport
GO:0051056	0.862675	1 (456)	202254_at (EGID:26037)	regulation of small GTPase mediated signal transduction
GO:0051205	0.324606	1 (456)	204364_s_at (EGID:65055)	protein insertion into membrane
GO:0051260	0.524991	1 (456)	217757_at (EGID:2)	protein homooligomerization
GO:0051289	0.334091	1 (456)	223339_at (EGID:93974)	protein homotetramerization
GO:0051300	0.144447	1 (456)	204444_at (EGID:3832)	spindle pole body organization and biogenesis
GO:0051301	0.23019	7 (456)	204444_at (EGID:3832), 204510_at (EGID:8317), 220085_at (EGID:3070), 225521_at (EGID:51434), 227350_at (EGID:3070), 228729_at (EGID:891), 242890_at (EGID:3070)	cell division
GO:0051318	0.227766	1 (456)	212805_at (EGID:23273)	G1 phase
GO:0051346	0.141912	1 (456)	223339_at (EGID:93974)	negative regulation of hydrolase activity
GO:0051347	0.153437	1 (456)	212812_at (EGID:256987)	positive regulation of transferase activity
GO:0051383	0.0697154	1 (456)	231772_x_at (EGID:64946)	kinetochore organization and biogenesis
