# Supplementary material for: Depletion of T-cell intracellular antigen proteins promotes cell proliferation
Source: Genome Biol. 2009 Aug 26;10(8):R87. doi: 10.1186/gb-2009-10-8-r87 (PMC2745768; doi:10.1186/gb-2009-10-8-r87)
Supplement: Additional data file 4 — List of the up- and down-regulated genes in TIA-1-depleted HeLa cells. The analyzed databases were the same as in Additional data file 2. [file gb-2009-10-8-r87-S4.xls]

## Sheet: OnlySignificantGenes
Differentially expressed genes (fdr<0.05)
genes	Averge_Fold_Change	RP_Value_Up	Expected_UP	FDR_Up	RP_Value_Down	Expected_Down	FDR_Down	VennUp	VennDown	UniGene ID	Gene Title	Gene Symbol	Chromosomal Location	Entrez Gene	SwissProt	OMIM	Gene Ontology Biological Process	Gene Ontology Cellular Component	Gene Ontology Molecular Function	Pathway	InterPro
221577_x_at	1.79057	9.06e-30	0	0	0.391442	54410.3	0.998007	T1/T2/T3		Hs.616962	growth differentiation factor 15	GDF15	chr19p13.1-13.2	9518	Q86VC8 /// Q99988 /// Q9BWA0 /// Q9BY41	605312	0007165 // signal transduction // traceable author statement /// 0007179 // transforming growth factor beta receptor signaling pathway // traceable author statement /// 0007267 // cell-cell signaling // traceable author statement /// 0016575 // histone deacetylation // inferred from electronic annotation /// 0006350 // transcription // inferred from electronic annotation /// 0006355 // regulation…	0005576 // extracellular region // traceable author statement /// 0005615 // extracellular space // inferred from electronic annotation /// 0005634 // nucleus // inferred from electronic annotation /// 0000118 // histone deacetylase complex // traceable author statement /// 0000228 // nuclear chromosome // traceable author statement /// 0005634 // nucleus // traceable author statement /// 0005737…	0005125 // cytokine activity // traceable author statement /// 0008083 // growth factor activity // inferred from electronic annotation /// 0004407 // histone deacetylase activity // inferred from electronic annotation /// 0005125 // cytokine activity // inferred from electronic annotation /// 0016787 // hydrolase activity // inferred from electronic annotation /// 0004407 // histone deacetylase …	---	IPR008273 // Cellular retinaldehyde-binding/triple function, N-terminal // 4.0E-15 /// IPR001251 // Cellular retinaldehyde-binding)/triple function, C-terminal // 2.2E-44 /// IPR006797 // MSF1 // 6.7E-78 /// IPR001781 // Zn-binding protein, LIM // 1.6E-15 /// IPR001781 // Zn-binding protein, LIM // 7.6E-16 /// IPR001781 // Zn-binding protein, LIM // 5.6E-10
242037_at	1.32534	4.64e-29	0	0	0.972589	54613	1	T1/T3		---	---	---	---		---	---	---	---	---	---	IPR007943 // Aspartyl beta-hydroxylase, N-terminal // 2.1E-23
205239_at	1.24399	1.49e-27	0	0	0.909567	54612.8	1.00001	T1/T2/T3		Hs.645475	amphiregulin (schwannoma-derived growth factor) /// similar to Amphiregulin precursor (AR) (Colorectum cell-derived growth factor) (CRDGF)	AREG /// LOC727738	chr4q13-q21 /// chr4q13.3		P15514 /// Q5U026	104640	0007267 // cell-cell signaling // traceable author statement /// 0008283 // cell proliferation // traceable author statement	0005615 // extracellular space // traceable author statement /// 0016020 // membrane // inferred from electronic annotation /// 0016021 // integral to membrane // inferred from electronic annotation /// 0005615 // extracellular space // inferred from electronic annotation	0005125 // cytokine activity // inferred from electronic annotation /// 0008083 // growth factor activity // traceable author statement /// 0008083 // growth factor activity // inferred from electronic annotation	---	IPR001650 // Helicase, C-terminal // 2.8E-38 /// IPR001410 // DEAD/DEAH box helicase // 3.4E-83 /// IPR001806 // Ras GTPase superfamily // 1.4E-91
205767_at	1.02759	3.9e-24	0.02	0.004	6.63e-07	7681.82	1.10055	T1/T2/T3		Hs.115263	epiregulin	EREG	chr4q13.3	2069	O14944 /// Q6FH69	602061	0000074 // regulation of progression through cell cycle // inferred from electronic annotation /// 0001525 // angiogenesis // inferred from electronic annotation /// 0001550 // ovarian cumulus expansion // inferred from sequence or structural similarity /// 0001556 // oocyte maturation // inferred from sequence or structural similarity /// 0001819 // positive regulation of cytokine production // …	0005615 // extracellular space // inferred from direct assay /// 0005887 // integral to plasma membrane // traceable author statement /// 0016020 // membrane // inferred from electronic annotation /// 0016021 // integral to membrane // inferred from electronic annotation	0005154 // epidermal growth factor receptor binding // inferred from sequence or structural similarity /// 0005154 // epidermal growth factor receptor binding // traceable author statement /// 0005515 // protein binding // inferred from physical interaction /// 0008083 // growth factor activity // inferred from electronic annotation /// 0046982 // protein heterodimerization activity // inferred f…	---	IPR008280 // Tubulin/FtsZ, C-terminal // 2.0E-16 /// IPR003162 // Transcription factor TAFII-31 // 6.6E-48
202859_x_at	0.834894	3.12e-24	0.02	0.005	1.24e-10	779.18	0.642888	T1/T2/T3		Hs.624	interleukin 8	IL8	chr4q13-q21	3576	P10145	146930	0001525 // angiogenesis // traceable author statement /// 0006928 // cell motility // traceable author statement /// 0006935 // chemotaxis // traceable author statement /// 0006954 // inflammatory response // traceable author statement /// 0006955 // immune response // inferred from electronic annotation /// 0007050 // cell cycle arrest // inferred from direct assay /// 0007186 // G-protein coupl…	0005576 // extracellular region // inferred from electronic annotation /// 0005615 // extracellular space // traceable author statement /// 0005615 // extracellular space // inferred from electronic annotation	0005153 // interleukin-8 receptor binding // inferred from physical interaction /// 0005515 // protein binding // inferred from physical interaction /// 0008009 // chemokine activity // traceable author statement /// 0005125 // cytokine activity // inferred from electronic annotation /// 0008009 // chemokine activity // inferred from electronic annotation /// 0005153 // interleukin-8 receptor bin…	---	---
230130_at	1.02691	8.62e-24	0.04	0.00571429	7.59e-06	13422.4	1.10029	T1/T3		Hs.29802	Slit homolog 2 (Drosophila)	SLIT2	chr4p15.2	9353	O94813 /// Q17RU3	603746	0001657 // ureteric bud development // inferred from mutant phenotype /// 0006935 // chemotaxis // inferred from electronic annotation /// 0007186 // G-protein coupled receptor protein signaling pathway // inferred from electronic annotation /// 0007399 // nervous system development // traceable author statement /// 0007509 // mesoderm migration // inferred from mutant phenotype /// 0007608 // se…	0005576 // extracellular region // inferred from expression pattern /// 0005615 // extracellular space // inferred from electronic annotation /// 0016021 // integral to membrane // inferred from electronic annotation /// 0005615 // extracellular space // not recorded	0004963 // follicle-stimulating hormone receptor activity // inferred from electronic annotation /// 0005102 // receptor binding // traceable author statement /// 0005509 // calcium ion binding // inferred from electronic annotation /// 0005515 // protein binding // inferred from electronic annotation /// 0005515 // protein binding // traceable author statement	---	---
201141_at	1.01872	8.46e-24	0.04	0.00666667	0.779445	54608.2	1.00002	T1		Hs.190495	glycoprotein (transmembrane) nmb	GPNMB	chr7p15	10457	Q14956 /// Q8IXJ5 /// Q96F58	604368	0007155 // cell adhesion // inferred from electronic annotation /// 0008152 // metabolism // inferred from electronic annotation /// 0008285 // negative regulation of cell proliferation // traceable author statement	0005887 // integral to plasma membrane // inferred from electronic annotation /// 0016020 // membrane // inferred from electronic annotation /// 0016021 // integral to membrane // inferred from electronic annotation /// 0016023 // cytoplasmic membrane-bound vesicle // inferred from electronic annotation /// 0016021 // integral to membrane // traceable author statement	0005178 // integrin binding // inferred from electronic annotation /// 0008201 // heparin binding // inferred from electronic annotation	---	IPR000276 // Rhodopsin-like GPCR superfamily // 1.4E-45 /// IPR000601 // PKD // 8.1E-6
206026_s_at	0.692274	1.9e-22	0.1	0.01	7.45e-10	1290.8	0.746559	T1/T3		Hs.437322	tumor necrosis factor, alpha-induced protein 6	TNFAIP6	chr2q23.3	7130	P98066	600410	0006954 // inflammatory response // traceable author statement /// 0007155 // cell adhesion // inferred from electronic annotation /// 0007165 // signal transduction // traceable author statement /// 0007267 // cell-cell signaling // traceable author statement	0005576 // extracellular region // not recorded /// 0005615 // extracellular space // inferred from electronic annotation	0005515 // protein binding // inferred from electronic annotation /// 0005540 // hyaluronic acid binding // traceable author statement /// 0005540 // hyaluronic acid binding // inferred from electronic annotation	---	--- // --- // 2.3E-6 /// --- // --- // 1.1E-6 /// --- // --- // 3.6E-8 /// --- // --- // 4.2E-6 /// IPR000859 // CUB // 9.1E-7
215223_s_at	0.964295	1.57e-22	0.1	0.0111111	0.000267868	26988.3	1.05082	T1		Hs.487046	superoxide dismutase 2, mitochondrial	SOD2	chr6q25.3	6648	P04179 /// Q4ZJI1 /// Q7Z7M4 /// Q7Z7M5 /// Q7Z7M6 /// Q7Z7M7 /// Q96AM7 /// Q9UG59	147460	0000303 // response to superoxide // inferred from sequence or structural similarity /// 0000303 // response to superoxide // traceable author statement /// 0001315 // age-dependent response to reactive oxygen species // inferred from mutant phenotype /// 0001315 // age-dependent response to reactive oxygen species // inferred from sequence or structural similarity /// 0006357 // regulation of tr…	0005739 // mitochondrion // traceable author statement /// 0005743 // mitochondrial inner membrane // inferred from electronic annotation /// 0005739 // mitochondrion // inferred from electronic annotation	0004784 // superoxide dismutase activity // inferred from electronic annotation /// 0008383 // manganese superoxide dismutase activity // inferred from direct assay /// 0016491 // oxidoreductase activity // inferred from electronic annotation /// 0030145 // manganese ion binding // inferred from electronic annotation /// 0046872 // metal ion binding // inferred from electronic annotation	---	IPR000467 // D111/G-patch domain // 4.1E-19 /// IPR000038 // Cell division/GTP binding protein // 6.0E-58 /// IPR000038 // Cell division/GTP binding protein // 1.2E-19 /// IPR001374 // Single-stranded nucleic acid binding R3H // 1.4E-10 /// IPR000644 // CBS domain // 2.7E-4 /// IPR000644 // CBS domain // 3.5E-8 /// IPR000644 // CBS domain // 3.7E-12 /// IPR000644 // CBS domain // 9.6E-8
204351_at	0.943763	1.09e-22	0.1	0.0125	0.381271	54394.6	0.99792	T1		Hs.2962	S100 calcium binding protein P	S100P	chr4p16	6286	P25815 /// Q5J7W2	600614	0043542 // endothelial cell migration // inferred from mutant phenotype	0005634 // nucleus // inferred from direct assay /// 0005737 // cytoplasm // traceable author statement	0000287 // magnesium ion binding // traceable author statement /// 0005509 // calcium ion binding // traceable author statement /// 0048306 // calcium-dependent protein binding // inferred from physical interaction /// 0005515 // protein binding // inferred from physical interaction /// 0005509 // calcium ion binding // inferred from electronic annotation /// 0005515 // protein binding // traceab…	---	---
1554018_at	0.945255	2.33e-22	0.14	0.0127273	0.314933	54258.4	0.996866	T1		Hs.190495	glycoprotein (transmembrane) nmb	GPNMB	chr7p15	10457	Q14956 /// Q8IXJ5 /// Q96F58	604368	0007155 // cell adhesion // inferred from electronic annotation /// 0008152 // metabolism // inferred from electronic annotation /// 0008285 // negative regulation of cell proliferation // traceable author statement	0005887 // integral to plasma membrane // inferred from electronic annotation /// 0016020 // membrane // inferred from electronic annotation /// 0016021 // integral to membrane // inferred from electronic annotation /// 0016023 // cytoplasmic membrane-bound vesicle // inferred from electronic annotation /// 0016021 // integral to membrane // traceable author statement	0005178 // integrin binding // inferred from electronic annotation /// 0008201 // heparin binding // inferred from electronic annotation	---	IPR006209 // EGF-like domain // 1.2E-8 /// IPR006209 // EGF-like domain // 3.3E-7 /// IPR003961 // Fibronectin, type III // 2.2E-15 /// IPR003961 // Fibronectin, type III // 4.4E-19 /// IPR001791 // Laminin G // 2.8E-33 /// IPR001791 // Laminin G // 2.1E-28 /// IPR001791 // Laminin G // 5.7E-27
205207_at	0.819469	1.04e-21	0.26	0.02	2.19e-08	3248.78	0.975024	T1/T2/T3		Hs.512234	interleukin 6 (interferon, beta 2)	IL6	chr7p21	3569	P05231 /// Q75MH2 /// Q8N6X1	147620 /// 148000 /// 166710	0001781 // neutrophil apoptosis // inferred from direct assay /// 0006953 // acute-phase response // inferred from electronic annotation /// 0006959 // humoral immune response // traceable author statement /// 0007166 // cell surface receptor linked signal transduction // traceable author statement /// 0007267 // cell-cell signaling // non-traceable author statement /// 0008284 // positive regula…	0005576 // extracellular region // non-traceable author statement /// 0005615 // extracellular space // traceable author statement /// 0005576 // extracellular region // inferred from sequence or structural similarity /// 0005615 // extracellular space // inferred from sequence or structural similarity /// 0005576 // extracellular region // inferred from electronic annotation /// 0005615 // extra…	0005125 // cytokine activity // inferred from electronic annotation /// 0005138 // interleukin-6 receptor binding // non-traceable author statement /// 0005515 // protein binding // inferred from electronic annotation /// 0005138 // interleukin-6 receptor binding // inferred from sequence or structural similarity /// 0008083 // growth factor activity // inferred from sequence or structural simila…	Smooth_muscle_contraction // GenMAPP /// Smooth_muscle_contraction // GenMAPP	---
204748_at	0.917368	1.32e-21	0.28	0.02	0.000351331	28249.8	1.04412	T1/T2/T3		Hs.196384	prostaglandin-endoperoxide synthase 2 (prostaglandin G/H synthase and cyclooxygenase)	PTGS2	chr1q25.2-q25.3	5743	P35354 /// Q6ZYK7 /// Q8IZA9	600262	0001516 // prostaglandin biosynthesis // inferred from electronic annotation /// 0006633 // fatty acid biosynthesis // inferred from electronic annotation /// 0006928 // cell motility // traceable author statement /// 0007582 // physiological process // traceable author statement /// 0008217 // blood pressure regulation // inferred from sequence or structural similarity /// 0019371 // cyclooxygen…	0005615 // extracellular space // inferred from electronic annotation /// 0005634 // nucleus // inferred from sequence or structural similarity /// 0005737 // cytoplasm // inferred from direct assay /// 0005737 // cytoplasm // inferred from sequence or structural similarity /// 0016020 // membrane // inferred from electronic annotation /// 0005634 // nucleus // inferred from electronic annotation…	0004601 // peroxidase activity // inferred from electronic annotation /// 0004601 // peroxidase activity // non-traceable author statement /// 0004666 // prostaglandin-endoperoxide synthase activity // non-traceable author statement /// 0005506 // iron ion binding // inferred from electronic annotation /// 0016491 // oxidoreductase activity // inferred from electronic annotation /// 0016702 // ox…	Eicosanoid_Synthesis // GenMAPP /// Prostaglandin_synthesis_regulation // GenMAPP /// Eicosanoid_Synthesis // GenMAPP /// Prostaglandin_synthesis_regulation // GenMAPP	---
212912_at	0.825	6.52e-21	0.38	0.0211111	0.841446	54611.5	1.00003	T1		Hs.135686	ribosomal protein S6 kinase, 90kDa, polypeptide 2	RPS6KA2	chr6q27	6196	Q15349	601685	0006468 // protein amino acid phosphorylation // inferred from electronic annotation /// 0007243 // protein kinase cascade // traceable author statement /// 0007242 // intracellular signaling cascade // traceable author statement /// 0007165 // signal transduction // non-traceable author statement	0005634 // nucleus // traceable author statement /// 0005634 // nucleus // inferred from electronic annotation	0000166 // nucleotide binding // inferred from electronic annotation /// 0000287 // magnesium ion binding // inferred from electronic annotation /// 0004674 // protein serine/threonine kinase activity // traceable author statement /// 0005524 // ATP binding // inferred from electronic annotation /// 0016740 // transferase activity // inferred from electronic annotation /// 0004672 // protein kina…	Ribosomal_Proteins // GenMAPP	---
207723_s_at	0.883786	4.08e-21	0.36	0.0211765	0.767407	54607.2	1.00004	T1		Hs.74082	killer cell lectin-like receptor subfamily C, member 3	KLRC3	chr12p13	3823	Q07444 /// Q8WXA4	602892	0006968 // cellular defense response // traceable author statement	0016020 // membrane // inferred from electronic annotation /// 0016021 // integral to membrane // inferred from electronic annotation	0004888 // transmembrane receptor activity // traceable author statement /// 0005529 // sugar binding // inferred from electronic annotation /// 0004872 // receptor activity // inferred from electronic annotation	---	---
206025_s_at	0.811539	9.23e-22	0.26	0.0216667	4.8e-07	7108.1	1.09812	T1		Hs.437322	tumor necrosis factor, alpha-induced protein 6	TNFAIP6	chr2q23.3	7130	P98066	600410	0006954 // inflammatory response // traceable author statement /// 0007155 // cell adhesion // inferred from electronic annotation /// 0007165 // signal transduction // traceable author statement /// 0007267 // cell-cell signaling // traceable author statement	0005576 // extracellular region // not recorded /// 0005615 // extracellular space // inferred from electronic annotation	0005515 // protein binding // inferred from electronic annotation /// 0005540 // hyaluronic acid binding // traceable author statement /// 0005540 // hyaluronic acid binding // inferred from electronic annotation	---	--- // --- // 2.3E-6 /// --- // --- // 1.1E-6 /// --- // --- // 3.6E-8 /// --- // --- // 4.2E-6
225540_at	0.873609	3.79e-21	0.36	0.0225	0.106358	52668.8	0.988138	T1/T3		Hs.368281	microtubule-associated protein 2	MAP2	chr2q34-q35	4133	P11137 /// Q16296 /// Q17S04 /// Q4G184 /// Q59FX9 /// Q6NYC5 /// Q6ZWB4 /// Q8IUX2	157130	0007026 // negative regulation of microtubule depolymerization // inferred from electronic annotation /// 0008150 // biological_process // ---	0005856 // cytoskeleton // inferred from electronic annotation /// 0005874 // microtubule // inferred from electronic annotation /// 0005875 // microtubule associated complex // non-traceable author statement /// 0005875 // microtubule associated complex // traceable author statement	0003674 // molecular_function // --- /// 0005198 // structural molecule activity // non-traceable author statement /// 0005516 // calmodulin binding // inferred from electronic annotation	MAPK_Cascade // GenMAPP /// MAPK_Cascade // GenMAPP	IPR003350 // Homeodomain protein CUT // 5.8E-52 /// IPR001356 // Homeobox // 1.4E-6
210538_s_at	0.915312	2.72e-21	0.34	0.0226667	0.000473649	29665.1	1.03735	T1/T3		Hs.127799	baculoviral IAP repeat-containing 3	BIRC3	chr11q22	330	Q13489	601721	0006916 // anti-apoptosis // traceable author statement /// 0007166 // cell surface receptor linked signal transduction // traceable author statement /// 0042981 // regulation of apoptosis // inferred from electronic annotation /// 0006915 // apoptosis // inferred from electronic annotation /// 0006916 // anti-apoptosis // inferred from electronic annotation	0005622 // intracellular // inferred from electronic annotation /// 0005634 // nucleus // inferred from direct assay /// 0005737 // cytoplasm // inferred from direct assay	0004842 // ubiquitin-protein ligase activity // inferred from direct assay /// 0005515 // protein binding // inferred from physical interaction /// 0008270 // zinc ion binding // inferred from electronic annotation /// 0046872 // metal ion binding // inferred from electronic annotation /// 0005515 // protein binding // inferred from electronic annotation	Apoptosis // GenMAPP /// Apoptosis_GenMAPP // GenMAPP	---
209774_x_at	0.710874	1.04e-20	0.5	0.025	4.62e-09	2134.5	0.873721	T1/T2/T3		Hs.590921	chemokine (C-X-C motif) ligand 2	CXCL2	chr4q21	2920	P19875 /// Q6FGD6	139110	0006935 // chemotaxis // traceable author statement /// 0006954 // inflammatory response // traceable author statement /// 0006955 // immune response // inferred from electronic annotation /// 0007186 // G-protein coupled receptor protein signaling pathway // not recorded /// 0006935 // chemotaxis // inferred from electronic annotation /// 0006954 // inflammatory response // inferred from electro…	0005576 // extracellular region // inferred from electronic annotation /// 0005615 // extracellular space // traceable author statement /// 0005625 // soluble fraction // traceable author statement /// 0005615 // extracellular space // inferred from electronic annotation	0008009 // chemokine activity // traceable author statement /// 0005125 // cytokine activity // inferred from electronic annotation /// 0008009 // chemokine activity // inferred from electronic annotation	---	IPR010918 // AIR synthase related protein, C-terminal // 1.4E-5
204422_s_at	0.868932	1.04e-20	0.5	0.0263158	0.00173038	36055	1.00569	T1		Hs.284244	fibroblast growth factor 2 (basic)	FGF2	chr4q26-q27	2247	P09038 /// P53370 /// P78443 /// Q5PY50 /// Q7KZ11 /// Q7KZ72	134920	0000074 // regulation of progression through cell cycle // inferred from electronic annotation /// 0000187 // activation of MAPK activity // traceable author statement /// 0001525 // angiogenesis // inferred from electronic annotation /// 0001759 // induction of an organ // inferred from electronic annotation /// 0006935 // chemotaxis // traceable author statement /// 0007165 // signal transducti…	0005576 // extracellular region // traceable author statement /// 0005615 // extracellular space // traceable author statement /// 0005615 // extracellular space // inferred from electronic annotation	0005515 // protein binding // inferred from physical interaction /// 0008083 // growth factor activity // inferred from electronic annotation /// 0008201 // heparin binding // inferred from electronic annotation /// 0016787 // hydrolase activity // inferred from electronic annotation /// 0008083 // growth factor activity // traceable author statement	---	IPR003175 // Cyclin-dependent kinase inhibitor // 3.7E-20
1554997_a_at	0.816665	7.33e-20	0.74	0.0321739	0.00218325	37219.9	1.00037	T1/T2/T3		Hs.196384	prostaglandin-endoperoxide synthase 2 (prostaglandin G/H synthase and cyclooxygenase)	PTGS2	chr1q25.2-q25.3	5743	P35354 /// Q6ZYK7 /// Q8IZA9	600262	0001516 // prostaglandin biosynthesis // inferred from electronic annotation /// 0006633 // fatty acid biosynthesis // inferred from electronic annotation /// 0006928 // cell motility // traceable author statement /// 0007582 // physiological process // traceable author statement /// 0008217 // blood pressure regulation // inferred from sequence or structural similarity /// 0019371 // cyclooxygen…	0005615 // extracellular space // inferred from electronic annotation /// 0005634 // nucleus // inferred from sequence or structural similarity /// 0005737 // cytoplasm // inferred from direct assay /// 0005737 // cytoplasm // inferred from sequence or structural similarity /// 0016020 // membrane // inferred from electronic annotation /// 0005634 // nucleus // inferred from electronic annotation…	0004601 // peroxidase activity // inferred from electronic annotation /// 0004601 // peroxidase activity // non-traceable author statement /// 0004666 // prostaglandin-endoperoxide synthase activity // non-traceable author statement /// 0005506 // iron ion binding // inferred from electronic annotation /// 0016491 // oxidoreductase activity // inferred from electronic annotation /// 0016702 // ox…	Eicosanoid_Synthesis // GenMAPP /// Prostaglandin_synthesis_regulation // GenMAPP /// Eicosanoid_Synthesis // GenMAPP /// Prostaglandin_synthesis_regulation // GenMAPP	IPR002007 // Animal haem peroxidase // 5.2E-21
218901_at	0.797501	6.66e-20	0.74	0.0336364	0.181259	53620.7	0.992259	T1		Hs.477869	phospholipid scramblase 4	PLSCR4	chr3q24	57088	Q6ZR73 /// Q9NRQ2	607612	0007596 // blood coagulation // non-traceable author statement /// 0017121 // phospholipid scrambling // non-traceable author statement	0016020 // membrane // inferred from electronic annotation /// 0016021 // integral to membrane // non-traceable author statement /// 0016021 // integral to membrane // inferred from electronic annotation	0005509 // calcium ion binding // non-traceable author statement /// 0017128 // phospholipid scramblase activity // non-traceable author statement /// 0005509 // calcium ion binding // inferred from electronic annotation	---	---
211506_s_at	0.600313	5.76e-20	0.72	0.0342857	6.96e-10	1264.82	0.742265	T1/T2/T3		Hs.624	interleukin 8	IL8	chr4q13-q21	3576	P10145	146930	0001525 // angiogenesis // traceable author statement /// 0006928 // cell motility // traceable author statement /// 0006935 // chemotaxis // traceable author statement /// 0006954 // inflammatory response // traceable author statement /// 0006955 // immune response // inferred from electronic annotation /// 0007050 // cell cycle arrest // inferred from direct assay /// 0007186 // G-protein coupl…	0005576 // extracellular region // inferred from electronic annotation /// 0005615 // extracellular space // traceable author statement /// 0005615 // extracellular space // inferred from electronic annotation	0005153 // interleukin-8 receptor binding // inferred from physical interaction /// 0005515 // protein binding // inferred from physical interaction /// 0008009 // chemokine activity // traceable author statement /// 0005125 // cytokine activity // inferred from electronic annotation /// 0008009 // chemokine activity // inferred from electronic annotation /// 0005153 // interleukin-8 receptor bin…	---	IPR001254 // Peptidase S1, chymotrypsin // 3.1E-106 /// IPR000504 // RNA-binding region RNP-1 (RNA recognition motif) // 6.6E-14 /// IPR000504 // RNA-binding region RNP-1 (RNA recognition motif) // 4.1E-13
227082_at	0.710736	1.06e-19	0.88	0.0366667	0.768149	54607.3	1.00002	T1		Hs.193784	MRNA; cDNA DKFZp586K1922 (from clone DKFZp586K1922)	---	---		---	---	---	---	---	---	---
222549_at	0.730418	2.02e-19	1.1	0.0366667	3.36e-05	18340.8	1.09602	T1		Hs.439060	Claudin 1	CLDN1	chr3q28-q29	9076	O95832 /// Q7Z4X9	603718 /// 607626	0007155 // cell adhesion // traceable author statement /// 0016338 // calcium-independent cell-cell adhesion // inferred from sequence or structural similarity /// 0016338 // calcium-independent cell-cell adhesion // inferred from electronic annotation	0005615 // extracellular space // inferred from electronic annotation /// 0005887 // integral to plasma membrane // traceable author statement /// 0005923 // tight junction // inferred from sequence or structural similarity /// 0016020 // membrane // inferred from electronic annotation /// 0016021 // integral to membrane // inferred from sequence or structural similarity /// 0005923 // tight junc…	0005198 // structural molecule activity // inferred from electronic annotation /// 0042802 // identical protein binding // inferred from sequence or structural similarity /// 0005515 // protein binding // inferred from sequence or structural similarity /// 0005515 // protein binding // inferred from electronic annotation /// 0042802 // identical protein binding // inferred from electronic annotat…	---	---
224871_at	0.736373	2.18e-19	1.14	0.0367742	0.867253	54612.2	1.00002	T1		Hs.20529	family with sequence similarity 79, member A	FAM79A	chr1p36.32	127262	Q5T0D9	---	---	---	---	---	---
227095_at	0.789599	1.36e-19	0.94	0.0376	0.279316	54150.5	0.995999	T1		Hs.23581	Leptin receptor	LEPR	chr1p31	3953	O15243 /// P48357 /// Q4G138 /// Q6FHL5	601007	0006112 // energy reserve metabolism // traceable author statement /// 0007166 // cell surface receptor linked signal transduction // traceable author statement /// 0007275 // development // traceable author statement /// 0019222 // regulation of metabolism // inferred from electronic annotation /// 0007165 // signal transduction // inferred from electronic annotation	0005615 // extracellular space // inferred from electronic annotation /// 0005887 // integral to plasma membrane // inferred from electronic annotation /// 0016020 // membrane // inferred from electronic annotation /// 0016021 // integral to membrane // inferred from electronic annotation /// 0005887 // integral to plasma membrane // non-traceable author statement /// 0005887 // integral to plasm…	0004896 // hematopoietin/interferon-class (D200-domain) cytokine receptor activity // inferred from electronic annotation /// 0005515 // protein binding // inferred from physical interaction /// 0004872 // receptor activity // inferred from electronic annotation /// 0004888 // transmembrane receptor activity // inferred from electronic annotation /// 0005515 // protein binding // inferred from el…	---	---
241418_at	0.791598	1.96e-19	1.1	0.037931	0.148277	53301	0.991	T1		Hs.128803	similar to NmrA-like family domain containing 1 /// hypothetical protein LOC652465	LOC344887 /// LOC652465	chr3q27.2		---	---	---	---	---	---	---
204470_at	0.547722	1.72e-19	1.08	0.0385714	1.79e-10	864.8	0.665743	T1/T2/T3		Hs.789	chemokine (C-X-C motif) ligand 1 (melanoma growth stimulating activity, alpha)	CXCL1	chr4q21	2919	P09341	155730	0006935 // chemotaxis // traceable author statement /// 0006954 // inflammatory response // traceable author statement /// 0006955 // immune response // inferred from electronic annotation /// 0007186 // G-protein coupled receptor protein signaling pathway // traceable author statement /// 0007242 // intracellular signaling cascade // traceable author statement /// 0007399 // nervous system devel…	0005576 // extracellular region // inferred from electronic annotation /// 0005615 // extracellular space // traceable author statement /// 0005615 // extracellular space // inferred from electronic annotation	0008009 // chemokine activity // traceable author statement /// 0008047 // enzyme activator activity // traceable author statement /// 0008083 // growth factor activity // inferred from electronic annotation /// 0005125 // cytokine activity // inferred from electronic annotation /// 0008009 // chemokine activity // inferred from electronic annotation /// 0005102 // receptor binding // traceable a…	---	---
202286_s_at	0.753394	1.64e-19	1.08	0.04	0.740287	54604.9	1.00002	T1/T3		Hs.23582	tumor-associated calcium signal transducer 2	TACSTD2	chr1p32-p31	4070	P09758 /// Q6FG48 /// Q7Z7Q4 /// Q9H014	137290 /// 204870	0007166 // cell surface receptor linked signal transduction // traceable author statement /// 0007601 // visual perception // traceable author statement /// 0008283 // cell proliferation // traceable author statement /// 0050896 // response to stimulus // inferred from electronic annotation /// 0007601 // visual perception // inferred from electronic annotation /// 0000074 // regulation of progre…	0005615 // extracellular space // inferred from electronic annotation /// 0005829 // cytosol // traceable author statement /// 0005887 // integral to plasma membrane // traceable author statement /// 0016020 // membrane // traceable author statement /// 0016020 // membrane // inferred from electronic annotation /// 0016021 // integral to membrane // inferred from electronic annotation /// 0005634…	0004872 // receptor activity // traceable author statement	---	---
232323_s_at	0.761085	2.76e-19	1.28	0.04	0.792015	54609	1.00002	T1		Hs.191186	tetratricopeptide repeat domain 17	TTC17	chr11p12-p11.2	55761	Q49A97 /// Q6MZP1 /// Q8NEC0 /// Q96AE7 /// Q9H906 /// Q9NV73 /// Q9NVK3 /// Q9P069	---	---	---	0005488 // binding // inferred from electronic annotation	---	IPR001440 // Tetratricopeptide TPR_1 // 4.7E-5 /// IPR013105 // Tetratricopeptide TPR_2 // 6.2E-4
223315_at	0.709002	1.56e-19	1.04	0.04	6.3e-06	12891.8	1.10413	T1		Hs.201034	netrin 4	NTN4	chr12q22-q23	59277	Q9HB63	610401	0016322 // neuron remodeling // inferred from electronic annotation	0005604 // basement membrane // inferred from electronic annotation /// 0005615 // extracellular space // inferred from electronic annotation /// 0005578 // extracellular matrix (sensu Metazoa) // inferred from electronic annotation	0005198 // structural molecule activity // inferred from electronic annotation	---	IPR001841 // Zn-finger, RING // 1.6E-14 /// IPR003877 // SPla/RYanodine receptor SPRY // 1.1E-29
231779_at	0.684639	2.9e-19	1.34	0.0406061	2.92e-06	10861.8	1.11221	T1/T3		Hs.449207	interleukin-1 receptor-associated kinase 2	IRAK2	chr3p25.3	3656	O43187 /// Q08AG6 /// Q5K546	603304	0006954 // inflammatory response // traceable author statement /// 0007165 // signal transduction // inferred from electronic annotation /// 0007250 // activation of NF-kappaB-inducing kinase // inferred from electronic annotation /// 0031663 // lipopolysaccharide-mediated signaling pathway // inferred from electronic annotation /// 0042981 // regulation of apoptosis // inferred from electronic a…	0009986 // cell surface // inferred from expression pattern	0004674 // protein serine/threonine kinase activity // inferred from electronic annotation /// 0004704 // NF-kappaB-inducing kinase activity // traceable author statement /// 0004713 // protein-tyrosine kinase activity // inferred from electronic annotation /// 0005524 // ATP binding // inferred from electronic annotation /// 0042802 // identical protein binding // inferred from physical interact…	---	IPR001245 // Tyrosine protein kinase // 9.9E-11
213112_s_at	0.753261	3.44e-19	1.48	0.0411111	0.299064	54213.9	0.996542	T1		Hs.437277	sequestosome 1	SQSTM1	chr5q35	8878	Q13501 /// Q9BRY4	601530 /// 602080	0006511 // ubiquitin-dependent protein catabolism // traceable author statement /// 0006915 // apoptosis // inferred from electronic annotation /// 0006950 // response to stress // inferred from sequence or structural similarity /// 0006950 // response to stress // traceable author statement /// 0006955 // immune response // inferred from electronic annotation /// 0007242 // intracellular signali…	0005634 // nucleus // inferred from electronic annotation /// 0005829 // cytosol // inferred from sequence or structural similarity /// 0005829 // cytosol // non-traceable author statement /// 0005829 // cytosol // traceable author statement	0005515 // protein binding // inferred from physical interaction /// 0005515 // protein binding // inferred from sequence or structural similarity /// 0008270 // zinc ion binding // inferred from electronic annotation /// 0019901 // protein kinase binding // inferred from direct assay /// 0019901 // protein kinase binding // inferred from sequence or structural similarity /// 0030971 // receptor …	---	---
216841_s_at	0.76545	3.36e-19	1.48	0.0422857	0.00229116	37461.7	0.999618	T1		Hs.487046	superoxide dismutase 2, mitochondrial	SOD2	chr6q25.3	6648	P04179 /// Q4ZJI1 /// Q7Z7M4 /// Q7Z7M5 /// Q7Z7M6 /// Q7Z7M7 /// Q96AM7 /// Q9UG59	147460	0000303 // response to superoxide // inferred from sequence or structural similarity /// 0000303 // response to superoxide // traceable author statement /// 0001315 // age-dependent response to reactive oxygen species // inferred from mutant phenotype /// 0001315 // age-dependent response to reactive oxygen species // inferred from sequence or structural similarity /// 0006357 // regulation of tr…	0005739 // mitochondrion // traceable author statement /// 0005743 // mitochondrial inner membrane // inferred from electronic annotation /// 0005739 // mitochondrion // inferred from electronic annotation	0004784 // superoxide dismutase activity // inferred from electronic annotation /// 0008383 // manganese superoxide dismutase activity // inferred from direct assay /// 0016491 // oxidoreductase activity // inferred from electronic annotation /// 0030145 // manganese ion binding // inferred from electronic annotation /// 0046872 // metal ion binding // inferred from electronic annotation	---	---
228186_s_at	0.731171	3.26e-19	1.46	0.0429412	0.000141903	24143.4	1.07033	T1		Hs.135254	R-spondin 3 homolog (Xenopus laevis)	RSPO3	chr6q22.33	84870	Q9BXY4	610574	0006118 // electron transport // inferred from electronic annotation /// 0016055 // Wnt receptor signaling pathway // inferred from electronic annotation /// 0050896 // response to stimulus // inferred from electronic annotation	---	0005506 // iron ion binding // inferred from electronic annotation /// 0008201 // heparin binding // inferred from electronic annotation /// 0009055 // electron carrier activity // inferred from electronic annotation	---	IPR000276 // Rhodopsin-like GPCR superfamily // 4.0E-95
205623_at	0.73406	5.09e-19	1.7	0.0447368	0.536736	54548.5	0.999496	T1		Hs.531682	aldehyde dehydrogenase 3 family, memberA1	ALDH3A1	chr17p11.2	218	P30838 /// Q6PKA6 /// Q8N9T9	100660	0006081 // aldehyde metabolism // inferred from direct assay /// 0006081 // aldehyde metabolism // inferred from electronic annotation /// 0006118 // electron transport // inferred from direct assay /// 0008152 // metabolism // inferred from electronic annotation	0005783 // endoplasmic reticulum // inferred from direct assay /// 0005829 // cytosol // inferred from sequence or structural similarity	0004029 // aldehyde dehydrogenase (NAD) activity // inferred from direct assay /// 0004030 // aldehyde dehydrogenase [NAD(P)+] activity // inferred from electronic annotation /// 0008106 // alcohol dehydrogenase (NADP+) activity // inferred from direct assay /// 0016491 // oxidoreductase activity // inferred from electronic annotation	---	IPR001388 // Synaptobrevin // 5.2E-33 /// IPR001254 // Peptidase S1, chymotrypsin // 3.4E-90 /// IPR001190 // Speract/scavenger receptor // 6.1E-21 /// IPR001190 // Speract/scavenger receptor // 4.2E-37 /// IPR001190 // Speract/scavenger receptor // 9.2E-35 /// IPR001190 // Speract/scavenger receptor // 2.8E-37 /// IPR000001 // Kringle // 2.3E-7 /// IPR001128 // Cytochrome P450 // 1.0E-126 /// IP…
210118_s_at	0.775543	4.61e-19	1.66	0.0448649	0.00519117	41496.3	0.986058	T1/T3		Hs.1722	interleukin 1, alpha	IL1A	chr2q14	3552	P01583	147760	0000074 // regulation of progression through cell cycle // inferred from electronic annotation /// 0001660 // fever // inferred from electronic annotation /// 0006915 // apoptosis // traceable author statement /// 0006916 // anti-apoptosis // traceable author statement /// 0006935 // chemotaxis // not recorded /// 0006954 // inflammatory response // traceable author statement /// 0006955 // immun…	0005576 // extracellular region // inferred from electronic annotation /// 0005615 // extracellular space // traceable author statement /// 0005737 // cytoplasm // not recorded /// 0005615 // extracellular space // inferred from electronic annotation	0004871 // signal transducer activity // traceable author statement /// 0005149 // interleukin-1 receptor binding // inferred from electronic annotation /// 0005125 // cytokine activity // inferred from electronic annotation /// 0008083 // growth factor activity // inferred from electronic annotation /// 0005125 // cytokine activity // traceable author statement	Hypertrophy_model // GenMAPP	IPR007110 // Immunoglobulin-like // 0.0018 /// IPR007110 // Immunoglobulin-like // 1.1E-5 /// IPR007110 // Immunoglobulin-like // 0.0038 /// IPR007110 // Immunoglobulin-like // 1.1
225847_at	0.774597	6.81e-19	1.82	0.0466667	0.0508447	50778.2	0.982152	T1/T3		Hs.444099	arylacetamide deacetylase-like 1	AADACL1	chr3q26.31	57552	Q6PIU2	---	0008152 // metabolism // inferred from electronic annotation	0016020 // membrane // inferred from electronic annotation /// 0016021 // integral to membrane // inferred from electronic annotation	0016787 // hydrolase activity // inferred from electronic annotation	---	---
210662_at	0.779694	7.57e-19	1.88	0.047	0.100228	52541.6	0.987512	T1/T2/T3		Hs.470126	kynureninase (L-kynurenine hydrolase)	KYNU	chr2q22.2	8942	Q16719 /// Q53F63 /// Q6I9T2 /// Q9BVW3	236800	0006569 // tryptophan catabolism // inferred from electronic annotation /// 0008152 // metabolism // inferred from electronic annotation /// 0009435 // NAD biosynthesis // inferred from electronic annotation /// 0019363 // pyridine nucleotide biosynthesis // inferred from electronic annotation	0005737 // cytoplasm // inferred from electronic annotation	0008233 // peptidase activity // traceable author statement /// 0008483 // transaminase activity // inferred from electronic annotation /// 0016787 // hydrolase activity // inferred from electronic annotation /// 0030170 // pyridoxal phosphate binding // inferred from electronic annotation /// 0030429 // kynureninase activity // inferred from electronic annotation	---	IPR000276 // Rhodopsin-like GPCR superfamily // 2.8E-46
206632_s_at	-0.763103	0.678883	54596.1	1.00132	1.17e-17	5.12	0.0497087		T1/T3	Hs.226307	apolipoprotein B mRNA editing enzyme, catalytic polypeptide-like 3B	APOBEC3B	chr22q13.1-q13.2	9582	Q20WL1 /// Q6ICH2 /// Q9UH17	607110	---	---	0008270 // zinc ion binding // inferred from electronic annotation /// 0016787 // hydrolase activity // inferred from electronic annotation /// 0016814 // hydrolase activity, acting on carbon-nitrogen (but not peptide) bonds, in cyclic amidines // inferred from electronic annotation /// 0003723 // RNA binding // inferred from electronic annotation /// 0046872 // metal ion binding // inferred from…	---	---
225604_s_at	-0.747497	0.390351	54408.5	1.00215	1.2e-17	5.14	0.0494231		T1/T3	Hs.493819	chromosome 9 open reading frame 19	C9orf19	chr9p13-p12	152007	Q68CU1 /// Q9H4G4	607141	---	0005576 // extracellular region // inferred from electronic annotation /// 0005794 // Golgi apparatus // inferred from electronic annotation /// 0016020 // membrane // inferred from electronic annotation	---	---	---
244766_at	-0.731944	0.747298	54605.5	1.00096	1.13e-17	5.04	0.0494118		T1	Hs.460179	PI-3-kinase-related kinase SMG-1 /// hypothetical protein LOC440345 /// PI-3-kinase-related kinase SMG-1 pseudogene /// PI-3-kinase-related kinase SMG-1 pseudogene /// PI-3-kinase-related kinase SMG-1 - like locus /// similar to PI-3-kinase-related kinase SMG-1 /// similar to PI-3-kinase-related kinase SMG-1 /// similar to PI-3-kinase-related kinase SMG-1	SMG1 /// LOC440345 /// LOC440354 /// LOC595101 /// LOC641298 /// LOC728423 /// LOC729513 /// LOC730099	chr16p12.3 /// chr16p12.1 /// chr16p11.2 /// chr16p12.2 /// chr16q22.1		Q5BKU6 /// Q6AWC3 /// Q6P435 /// Q6RH21 /// Q92617 /// Q96Q15	607032	0000184 // mRNA catabolism, nonsense-mediated decay // inferred from direct assay /// 0000184 // mRNA catabolism, nonsense-mediated decay // non-traceable author statement /// 0000184 // mRNA catabolism, nonsense-mediated decay // traceable author statement /// 0006281 // DNA repair // inferred from electronic annotation /// 0006406 // mRNA export from nucleus // traceable author statement /// 00…	0005634 // nucleus // inferred from direct assay /// 0005737 // cytoplasm // --- /// 0005737 // cytoplasm // inferred from direct assay /// 0016020 // membrane // inferred from electronic annotation /// 0016021 // integral to membrane // inferred from electronic annotation /// 0005634 // nucleus // inferred from electronic annotation /// 0005737 // cytoplasm // inferred from electronic annotation	0004428 // inositol or phosphatidylinositol kinase activity // inferred from direct assay /// 0004674 // protein serine/threonine kinase activity // inferred from direct assay /// 0004674 // protein serine/threonine kinase activity // non-traceable author statement /// 0005515 // protein binding // inferred from physical interaction /// 0016740 // transferase activity // inferred from electronic …	---	IPR000357 // HEAT // 0.0061 /// IPR000357 // HEAT // 0.0061
226713_at	-0.732833	0.77081	54607.5	1.00082	1.22e-17	5.16	0.0491429		T1/T3	Hs.592514	coiled-coil domain containing 50	CCDC50	---	152137	---	---	---	---	---	---	---
201410_at	-0.743624	0.332978	54302.7	1.00212	1.26e-17	5.24	0.048972		T1	Hs.469944	Pleckstrin homology domain containing, family B (evectins) member 2	PLEKHB2	chr2q21.1	55041	Q53FF1 /// Q6S8J3 /// Q96CS7	---	---	0016020 // membrane // inferred from electronic annotation	0005515 // protein binding // inferred from physical interaction	---	---
218839_at	-0.670266	3.78e-05	18769.2	1.04885	1.22e-17	5.16	0.0486792		T1	Hs.234434	hairy/enhancer-of-split related with YRPW motif 1	HEY1	chr8q21	23462	Q8NAM2 /// Q96PR6 /// Q9Y5J3	602953	0006355 // regulation of transcription, DNA-dependent // inferred from electronic annotation /// 0007399 // nervous system development // traceable author statement /// 0009887 // organ morphogenesis // traceable author statement /// 0045449 // regulation of transcription // inferred from electronic annotation /// 0006350 // transcription // inferred from electronic annotation	0005634 // nucleus // inferred from electronic annotation	0003677 // DNA binding // inferred from electronic annotation /// 0003700 // transcription factor activity // traceable author statement /// 0030528 // transcription regulator activity // inferred from electronic annotation /// 0003677 // DNA binding // traceable author statement	---	---
202085_at	-0.745247	0.622285	54583.1	1.0016	9.92e-18	4.78	0.0478		T1	Hs.50382	tight junction protein 2 (zona occludens 2)	TJP2	chr9q13-q21	9414	Q59F31 /// Q9UDY2	607709 /// 607748	---	0005634 // nucleus // inferred from electronic annotation /// 0005886 // plasma membrane // inferred from electronic annotation /// 0005887 // integral to plasma membrane // not recorded /// 0005923 // tight junction // inferred from electronic annotation /// 0016020 // membrane // inferred from electronic annotation	0004385 // guanylate kinase activity // traceable author statement /// 0005515 // protein binding // inferred from electronic annotation	---	IPR000210 // BTB/POZ domain // 3.1E-36 /// IPR007087 // Zn-finger, C2H2 type // 1.8E-4 /// IPR007087 // Zn-finger, C2H2 type // 3.3E-6 /// IPR007087 // Zn-finger, C2H2 type // 1.0E-6 /// IPR007087 // Zn-finger, C2H2 type // 1.5E-5 /// IPR007087 // Zn-finger, C2H2 type // 7.6E-5 /// IPR001452 // Src homology-3 // 0.38 /// IPR008144 // Guanylate kinase // 6.4E-5
237333_at	-0.763232	0.687284	54597.8	1.00124	1.03e-17	4.78	0.0473267		T1/T3	Hs.645425	Syncoilin, intermediate filament 1	SYNC1	chr1p34.3-p33	81493	Q9H7C4	---	---	---	0005198 // structural molecule activity // inferred from electronic annotation	---	---
226199_at	-0.727987	0.839854	54611.5	1.00058	9.31e-18	4.62	0.0466667		T1	Hs.91612	uracil phosphoribosyltransferase (FUR1) homolog (S. cerevisiae)	UPRT	chrXq13.3	139596	Q96BW1	---	---	---	---	---	---
44783_s_at	-0.647554	1.11e-05	14579.6	1.07132	8.07e-18	4.32	0.045		T1	Hs.234434	hairy/enhancer-of-split related with YRPW motif 1	HEY1	chr8q21	23462	Q8NAM2 /// Q96PR6 /// Q9Y5J3	602953	0006355 // regulation of transcription, DNA-dependent // inferred from electronic annotation /// 0007399 // nervous system development // traceable author statement /// 0009887 // organ morphogenesis // traceable author statement /// 0045449 // regulation of transcription // inferred from electronic annotation /// 0006350 // transcription // inferred from electronic annotation	0005634 // nucleus // inferred from electronic annotation	0003677 // DNA binding // inferred from electronic annotation /// 0003700 // transcription factor activity // traceable author statement /// 0030528 // transcription regulator activity // inferred from electronic annotation /// 0003677 // DNA binding // traceable author statement	---	IPR003309 // Transcriptional regulator SCAN // 3.6E-50 /// IPR001909 // KRAB box // 4.2E-18 /// IPR007087 // Zn-finger, C2H2 type // 1.4E-4 /// IPR007087 // Zn-finger, C2H2 type // 2.0E-7 /// IPR007087 // Zn-finger, C2H2 type // 2.0E-7 /// IPR007087 // Zn-finger, C2H2 type // 7.4E-8 /// IPR007087 // Zn-finger, C2H2 type // 1.2E-6 /// IPR007087 // Zn-finger, C2H2 type // 3.7E-7 /// IPR007087 // Zn…
1569190_at	-0.769734	0.545983	54553.5	1.00192	8.34e-18	4.34	0.0447423		T1/T3	Hs.404000	sodium channel and clathrin linker 1	SCLT1	chr4q28.2	132320	Q0VAH2 /// Q6P2M4 /// Q96NL6	---	---	---	---	---	IPR001849 // Pleckstrin-like // 5.8E-23 /// IPR001452 // SH3 // 2.6E-12
201309_x_at	-0.750018	0.778745	54608.1	1.00079	8.57e-18	4.38	0.0446939		T1/T3	Hs.36053	chromosome 5 open reading frame 13	C5orf13	chr5q22.1	9315	P18077 /// Q16612 /// Q9P187	607332	0017015 // regulation of transforming growth factor beta receptor signaling pathway // inferred from electronic annotation /// 0006412 // protein biosynthesis // inferred from electronic annotation	0005622 // intracellular // inferred from electronic annotation /// 0005840 // ribosome // inferred from electronic annotation /// 0030529 // ribonucleoprotein complex // inferred from electronic annotation /// 0005842 // cytosolic large ribosomal subunit (sensu Eukaryota) // not recorded	0005515 // protein binding // inferred from electronic annotation /// 0000049 // tRNA binding // inferred from electronic annotation /// 0003723 // RNA binding // inferred from electronic annotation /// 0003735 // structural constituent of ribosome // inferred from electronic annotation	Ribosomal_Proteins // GenMAPP	---
223271_s_at	-0.748966	0.747262	54605.5	1.00098	6.85e-18	4.02	0.0423158		T1	Hs.497967	CTD (carboxy-terminal domain, RNA polymerase II, polypeptide A) small phosphatase like 2	CTDSPL2	chr15q15.3	51496	Q05D32 /// Q3ZTU1 /// Q6AI06 /// Q8IYI9 /// Q9NVT2 /// Q9NZX8 /// Q9P030	---	---	---	0016791 // phosphoric monoester hydrolase activity // inferred from electronic annotation	---	---
227962_at	-0.739834	0.689239	54598.3	1.00123	6.03e-18	3.78	0.0402128		T1/T3	Hs.464137	acyl-Coenzyme A oxidase 1, palmitoyl	ACOX1	chr17q24-q25|17q25.1	51	Q15067 /// Q7Z3W5	264470 /// 609751	0006118 // electron transport // inferred from electronic annotation /// 0006629 // lipid metabolism // traceable author statement /// 0006635 // fatty acid beta-oxidation // inferred from electronic annotation /// 0006693 // prostaglandin metabolism // non-traceable author statement /// 0008152 // metabolism // inferred from electronic annotation /// 0006629 // lipid metabolism // inferred from …	0005777 // peroxisome // non-traceable author statement /// 0005777 // peroxisome // inferred from electronic annotation /// 0005777 // peroxisome // traceable author statement	0003995 // acyl-CoA dehydrogenase activity // inferred from electronic annotation /// 0003997 // acyl-CoA oxidase activity // non-traceable author statement /// 0009053 // electron donor activity // not recorded /// 0050660 // FAD binding // inferred from electronic annotation /// 0003997 // acyl-CoA oxidase activity // inferred from electronic annotation /// 0016491 // oxidoreductase activity //…	---	---
222803_at	-0.745872	0.00293308	38695.6	0.972887	5.68e-18	3.72	0.04		T1/T3	Hs.405619	phosphoribosyl transferase domain containing 1	PRTFDC1	chr10p12.1	56952	Q53HA7 /// Q59EL9 /// Q9NRG1	---	0006166 // purine ribonucleoside salvage // inferred from electronic annotation /// 0009116 // nucleoside metabolism // inferred from electronic annotation	0005737 // cytoplasm // inferred from electronic annotation	0004422 // hypoxanthine phosphoribosyltransferase activity // inferred from electronic annotation /// 0016740 // transferase activity // inferred from electronic annotation /// 0016757 // transferase activity, transferring glycosyl groups // inferred from electronic annotation /// 0000287 // magnesium ion binding // inferred from electronic annotation /// 0046872 // metal ion binding // inferred …	---	IPR005547 // Longevity-assurance protein (LAG1) // 5.4E-76
226394_at	-0.757665	0.623433	54583.6	1.00159	5.03e-18	3.54	0.0384783		T1/T3	Hs.573490	membrane-associated ring finger (C3HC4) 5	MARCH5	chr10q23.32	54708	Q9NX47	610637	---	---	0005515 // protein binding // inferred from electronic annotation /// 0008270 // zinc ion binding // inferred from electronic annotation	---	---
203974_at	-0.755411	0.44214	54474.4	1.00212	3.67e-18	3.18	0.0349451		T1/T3	Hs.185910	haloacid dehalogenase-like hydrolase domain containing 1A	HDHD1A	chrXp22.32	8226	Q08623	306480	0008150 // biological_process // --- /// 0008152 // metabolism // inferred from electronic annotation	0005575 // cellular_component // ---	0016787 // hydrolase activity // inferred from electronic annotation /// 0003824 // catalytic activity // inferred from electronic annotation	---	---
205684_s_at	-0.802326	0.372317	54380.6	1.00207	2.76e-18	2.94	0.0337931		T1/T3	Hs.249591	DENN/MADD domain containing 4C	DENND4C	chr9p22.1	55667	Q5VZ89 /// Q9NWQ5 /// Q9NWT3	---	---	0016020 // membrane // inferred from electronic annotation /// 0016021 // integral to membrane // inferred from electronic annotation	---	---	IPR004102 // Poly(ADP-ribose) polymerase, regulatory domain // 3.1E-43 /// IPR001290 // Poly(ADP-ribose) polymerase, catalytic region // 4.5E-96 /// IPR008893 // WGR // 2.1E-37 /// IPR001925 // Porin, eukaryotic type // 1.0E-126 /// IPR002885 // Pentatricopeptide repeat // 0.0037 /// IPR002885 // Pentatricopeptide repeat // 0.0037 /// IPR002885 // Pentatricopeptide repeat // 0.0037 /// IPR002885 …
229300_at	-0.713279	0.000195904	25565.5	1.01173	3.1e-18	3	0.0337079		T1/T3	Hs.4290	CDNA FLJ37366 fis, clone BRAMY2024416	---	---		---	---	---	---	---	---	IPR000294 // Vitamin K-dependent carboxylation/gamma-carboxyglutamic region // 2.9E-11
228092_at	-0.761931	0.839902	54611.5	1.00056	2.94e-18	2.96	0.0336364		T1	Hs.200250	cAMP responsive element modulator	CREM	chr10p11.21	1390	O75519 /// Q03060 /// Q15731 /// Q59FC7 /// Q7Z2Q6 /// Q8IVD4 /// Q96AG7	123812	0006350 // transcription // inferred from electronic annotation /// 0006355 // regulation of transcription, DNA-dependent // inferred from direct assay /// 0006355 // regulation of transcription, DNA-dependent // inferred from electronic annotation /// 0006355 // regulation of transcription, DNA-dependent // non-traceable author statement /// 0007165 // signal transduction // traceable author sta…	0005634 // nucleus // inferred from electronic annotation /// 0005634 // nucleus // non-traceable author statement /// 0005634 // nucleus // traceable author statement	0003700 // transcription factor activity // inferred from electronic annotation /// 0005515 // protein binding // inferred from electronic annotation /// 0008140 // cAMP response element binding protein binding // non-traceable author statement /// 0043565 // sequence-specific DNA binding // inferred from electronic annotation /// 0046983 // protein dimerization activity // inferred from electron…	---	---
212805_at	-0.79102	0.384035	54399	1.00217	3.1e-18	3	0.0333333		T1/T3	Hs.262857	KIAA0367	KIAA0367	chr9q21.13	23273	O15073 /// Q58A63 /// Q59GL2 /// Q6T2V6 /// Q6T2V7 /// Q8N665	---	0006917 // induction of apoptosis // inferred from mutant phenotype /// 0051318 // G1 phase // inferred from expression pattern	---	---	---	---
223463_at	-0.766128	0.865466	54612.2	1.0005	2.35e-18	2.72	0.0316279		T1	Hs.555016	RAB23, member RAS oncogene family	RAB23	chr6p11	51715	Q68DJ6 /// Q9ULC3	606144	0007165 // signal transduction // inferred from electronic annotation /// 0007264 // small GTPase mediated signal transduction // inferred from electronic annotation /// 0007399 // nervous system development // inferred from electronic annotation /// 0009953 // dorsal/ventral pattern formation // inferred from electronic annotation /// 0015031 // protein transport // inferred from electronic anno…	0016020 // membrane // inferred from electronic annotation	0000166 // nucleotide binding // inferred from electronic annotation /// 0005525 // GTP binding // inferred from electronic annotation	---	---
205347_s_at	-0.748137	0.000141289	24123.9	1.01879	2.15e-18	2.68	0.0315294		T1/T2/T3	Hs.56145	thymosin-like 8	TMSL8	chrXq21.33-q22.3	11013	Q99406	---	0007010 // cytoskeleton organization and biogenesis // inferred from electronic annotation /// 0008150 // biological_process // ---	0005737 // cytoplasm // non-traceable author statement /// 0005856 // cytoskeleton // inferred from electronic annotation /// 0005737 // cytoplasm // inferred from electronic annotation	0003674 // molecular_function // --- /// 0003779 // actin binding // inferred from electronic annotation	---	---
209709_s_at	-0.801088	0.297168	54207.9	1.00218	1.97e-18	2.62	0.0311905		T1	Hs.72550	hyaluronan-mediated motility receptor (RHAMM)	HMMR	chr5q33.2-qter	3161	O75330 /// Q05D84 /// Q05DM0 /// Q2VPE6 /// Q32N02 /// Q6NSC0 /// Q6PG44 /// Q6PIR6	600936	0006928 // cell motility // not recorded	---	0005540 // hyaluronic acid binding // inferred from electronic annotation /// 0004872 // receptor activity // inferred from electronic annotation	---	IPR001611 // Leucine-rich repeat // 0.028 /// IPR001611 // Leucine-rich repeat // 0.022 /// IPR001611 // Leucine-rich repeat // 0.0059 /// IPR001611 // Leucine-rich repeat // 0.44 /// IPR001611 // Leucine-rich repeat // 0.27 /// IPR001611 // Leucine-rich repeat // 0.92 /// IPR001611 // Leucine-rich repeat // 0.019 /// IPR001611 // Leucine-rich repeat // 0.33 /// IPR001611 // Leucine-rich repeat /…
208650_s_at	-0.772232	0.873913	54612.4	1.00043	1.6e-18	2.48	0.0306173		T1/T3	Hs.644105	CD24 molecule	CD24	chr6q21	934	P25063 /// Q53XS0 /// Q9BZ96	126200 /// 600074	0006959 // humoral immune response // traceable author statement	0005886 // plasma membrane // non-traceable author statement /// 0016020 // membrane // inferred from electronic annotation	0048503 // GPI anchor binding // inferred from electronic annotation	---	---
218469_at	-0.782485	0.724725	54603.1	1.00107	1.72e-18	2.54	0.0306024		T1/T3	Hs.40098	gremlin 1, cysteine knot superfamily, homolog (Xenopus laevis)	GREM1	chr15q13-q15	26585	O60565	603054	0007267 // cell-cell signaling // inferred from electronic annotation /// 0007275 // development // traceable author statement /// 0007399 // nervous system development // traceable author statement /// 0009887 // organ morphogenesis // inferred from electronic annotation /// 0009954 // proximal/distal pattern formation // inferred from electronic annotation /// 0030326 // embryonic limb morphoge…	0005615 // extracellular space // traceable author statement /// 0005615 // extracellular space // inferred from electronic annotation	0005125 // cytokine activity // inferred from electronic annotation /// 0005515 // protein binding // inferred from physical interaction /// 0005515 // protein binding // traceable author statement	---	IPR007994 // Protein of unknown function DUF741 // 2.7E-32 /// IPR007087 // Zn-finger, C2H2 type // 1.6E-6 /// IPR007087 // Zn-finger, C2H2 type // 9.5E-7 /// IPR007087 // Zn-finger, C2H2 type // 1.0E-7 /// IPR007087 // Zn-finger, C2H2 type // 4.0E-8 /// IPR007087 // Zn-finger, C2H2 type // 2.8E-7 /// IPR007087 // Zn-finger, C2H2 type // 6.3E-7 /// IPR007087 // Zn-finger, C2H2 type // 4.3E-7 /// …
204547_at	-0.761129	0.742898	54605.2	1.00099	1.61e-18	2.48	0.0302439		T1/T2/T3	Hs.484068	RAB40B, member RAS oncogene family	RAB40B	chr17q25.3	10966	Q12829 /// Q59EV0 /// Q6ZVF5	---	0007264 // small GTPase mediated signal transduction // inferred from electronic annotation /// 0015031 // protein transport // inferred from electronic annotation /// 0007242 // intracellular signaling cascade // inferred from electronic annotation	0016020 // membrane // inferred from electronic annotation	0000166 // nucleotide binding // inferred from electronic annotation /// 0005525 // GTP binding // inferred from electronic annotation	---	---
204751_x_at	-0.736714	4.14e-05	19113.4	1.04639	1.15e-18	2.2	0.0275		T1	Hs.95612	desmocollin 2	DSC2	chr18q12.1	1824	Q02487 /// Q63HM4 /// Q68DY8	125645 /// 610476	0007155 // cell adhesion // traceable author statement /// 0007156 // homophilic cell adhesion // inferred from electronic annotation /// 0007155 // cell adhesion // inferred from electronic annotation	0005856 // cytoskeleton // inferred from electronic annotation /// 0005911 // intercellular junction // not recorded /// 0016020 // membrane // inferred from electronic annotation /// 0016021 // integral to membrane // inferred from electronic annotation	0005509 // calcium ion binding // inferred from electronic annotation /// 0005515 // protein binding // inferred from electronic annotation	---	IPR000910 // HMG1/2 (high mobility group) box // 2.0E-21 /// IPR007110 // Immunoglobulin-like // 9.4E-10 /// IPR003877 // SPla/RYanodine receptor SPRY // 1.8E-24
201985_at	-0.782859	0.793867	54609.1	1.0007	5.15e-19	1.7	0.0269841		T1	Hs.270043	KIAA0196	KIAA0196	chr8p22	9897	Q12768 /// Q53EL1	610657	---	---	---	---	IPR002889 // Carbohydrate-binding WSC // 2.9E-5
209118_s_at	-0.838905	0.0683007	51613.3	0.989101	4.57e-19	1.66	0.0267742		T1	Hs.651286	tubulin, alpha 3	TUBA3	chr12q12-12q14.3	7846	P68363 /// Q27I68 /// Q6QMJ5 /// Q71U36 /// Q8WU19 /// Q9UQM3	602529	0007018 // microtubule-based movement // inferred from electronic annotation /// 0051258 // protein polymerization // inferred from electronic annotation	0005874 // microtubule // inferred from electronic annotation /// 0043234 // protein complex // inferred from electronic annotation	0000166 // nucleotide binding // inferred from electronic annotation /// 0003924 // GTPase activity // inferred from electronic annotation /// 0005198 // structural molecule activity // inferred from electronic annotation /// 0005525 // GTP binding // inferred from electronic annotation	---	IPR008280 // Tubulin/FtsZ, C-terminal // 9.3E-74 /// IPR003008 // Tubulin/FtsZ, GTPase // 6.6E-78
203543_s_at	-0.848798	0.311007	54247.5	1.00226	7.84e-19	1.98	0.0267568		T1/T3	Hs.150557	Kruppel-like factor 9	KLF9	chr9q13	687	Q13886	602902	0006357 // regulation of transcription from RNA polymerase II promoter // traceable author statement /// 0007566 // embryo implantation // inferred from electronic annotation /// 0050847 // progesterone receptor signaling pathway // inferred from electronic annotation /// 0006350 // transcription // inferred from electronic annotation /// 0006355 // regulation of transcription, DNA-dependent // i…	0005622 // intracellular // inferred from electronic annotation /// 0005634 // nucleus // inferred from electronic annotation	0003700 // transcription factor activity // traceable author statement /// 0008270 // zinc ion binding // inferred from electronic annotation /// 0046872 // metal ion binding // inferred from electronic annotation /// 0003676 // nucleic acid binding // inferred from electronic annotation /// 0003677 // DNA binding // inferred from electronic annotation /// 0030528 // transcription regulator activ…	Circadian_Exercise // GenMAPP	---
225767_at	-0.799893	0.315493	54259.8	1.00229	8.73e-19	2.06	0.0267532		T1	---	---	---	---		---	---	---	---	---	---	IPR001092 // Basic helix-loop-helix dimerization domain bHLH // 1.4E-14
222681_at	-0.790824	0.788432	54608.8	1.00073	8.14e-19	2	0.0266667		T1/T3	Hs.231750	chromosome 3 open reading frame 9	C3orf9	chr3q13.33	56983	Q6ZTC9 /// Q8NBL1 /// Q9NRV2	---	---	0005615 // extracellular space // inferred from electronic annotation /// 0005783 // endoplasmic reticulum // inferred from electronic annotation	---	---	IPR001518 // Argininosuccinate synthase // 2.9E-49 /// IPR001518 // Argininosuccinate synthase // 1.0E-126
201447_at	-0.783729	0.881146	54612.4	1.00039	7.75e-19	1.94	0.0265753		T1/T3	Hs.516075	TIA1 cytotoxic granule-associated RNA binding protein	TIA1	chr2p13	7072	P31483 /// Q59G98 /// Q96B58	603518	0006915 // apoptosis // inferred from electronic annotation /// 0006917 // induction of apoptosis // traceable author statement	0005634 // nucleus // inferred from electronic annotation /// 0005737 // cytoplasm // inferred from electronic annotation	0000166 // nucleotide binding // inferred from electronic annotation /// 0003676 // nucleic acid binding // inferred from electronic annotation /// 0003723 // RNA binding // inferred from electronic annotation /// 0008143 // poly(A) binding // traceable author statement	---	IPR007862 // Adenylate kinase, lid region // 8.0E-21 /// IPR000850 // Adenylate kinase // 4.7E-10 /// IPR000850 // Adenylate kinase // 2.7E-11
206702_at	-0.783873	0.866696	54612.2	1.00046	7.17e-19	1.86	0.0265714		T1/T3	Hs.89640	TEK tyrosine kinase, endothelial (venous malformations, multiple cutaneous and mucosal)	TEK	chr9p21	7010	Q02763 /// Q59HG2 /// Q8IV34 /// Q8IXB8	600195 /// 600221	0006468 // protein amino acid phosphorylation // inferred from electronic annotation /// 0007160 // cell-matrix adhesion // inferred from electronic annotation /// 0007165 // signal transduction // traceable author statement /// 0007169 // transmembrane receptor protein tyrosine kinase signaling pathway // traceable author statement /// 0007267 // cell-cell signaling // traceable author statement…	0005615 // extracellular space // inferred from electronic annotation /// 0005887 // integral to plasma membrane // traceable author statement /// 0016020 // membrane // inferred from electronic annotation /// 0016021 // integral to membrane // inferred from electronic annotation	0000166 // nucleotide binding // inferred from electronic annotation /// 0004714 // transmembrane receptor protein tyrosine kinase activity // traceable author statement /// 0004872 // receptor activity // inferred from electronic annotation /// 0004872 // receptor activity // traceable author statement /// 0005524 // ATP binding // inferred from electronic annotation /// 0016301 // kinase activi…	---	---
221593_s_at	-0.814197	0.66629	54593.8	1.00135	5.25e-19	1.7	0.0265625		T1/T3	Hs.469473	ribosomal protein L31	RPL31	chr2q11.2	6160	P62899	---	0006412 // protein biosynthesis // traceable author statement /// 0006412 // protein biosynthesis // inferred from electronic annotation	0005622 // intracellular // inferred from electronic annotation /// 0005840 // ribosome // inferred from electronic annotation /// 0005842 // cytosolic large ribosomal subunit (sensu Eukaryota) // traceable author statement /// 0030529 // ribonucleoprotein complex // inferred from electronic annotation	0003723 // RNA binding // traceable author statement /// 0003735 // structural constituent of ribosome // traceable author statement /// 0003735 // structural constituent of ribosome // inferred from electronic annotation	Ribosomal_Proteins // GenMAPP /// Ribosomal_Proteins // GenMAPP /// Ribosomal_Proteins // GenMAPP	---
208808_s_at	-0.796686	0.868281	54612.2	1.00044	4.46e-19	1.62	0.0265574		T1/T3	Hs.434953	high-mobility group box 2	HMGB2	chr4q31	3148	P26583 /// Q5U071 /// Q96J53	163906	0006260 // DNA replication // traceable author statement /// 0006268 // DNA unwinding during replication // traceable author statement /// 0006281 // DNA repair // traceable author statement /// 0006288 // base-excision repair, DNA ligation // inferred from direct assay /// 0006325 // establishment and/or maintenance of chromatin architecture // non-traceable author statement /// 0006334 // nucle…	0000228 // nuclear chromosome // traceable author statement /// 0000785 // chromatin // inferred from electronic annotation /// 0000793 // condensed chromosome // inferred from direct assay /// 0005634 // nucleus // inferred from direct assay /// 0005737 // cytoplasm // inferred from direct assay /// 0048471 // perinuclear region // inferred from direct assay /// 0005634 // nucleus // inferred fr…	0003690 // double-stranded DNA binding // traceable author statement /// 0003697 // single-stranded DNA binding // traceable author statement /// 0003700 // transcription factor activity // traceable author statement /// 0008301 // DNA bending activity // inferred from direct assay /// 0003677 // DNA binding // inferred from electronic annotation /// 0003677 // DNA binding // traceable author sta…	---	IPR001849 // Pleckstrin-like // 1.3E-22 /// IPR001164 // Human Rev interacting-like protein (hRIP) // 1.5E-49 /// IPR002110 // Ankyrin // 8.1E-8 /// IPR002110 // Ankyrin // 0.027 /// IPR000242 // Tyrosine specific protein phosphatase // 4.5E-82 /// IPR006762 // Gtr1/RagA G protein // 1.9E-124 /// IPR006762 // Gtr1/RagA G protein // 1.9E-124
206577_at	-0.780853	0.00433111	40615.9	0.970373	7.56e-19	1.88	0.0264789		T1	Hs.53973	vasoactive intestinal peptide	VIP	chr6q25	7432	P01282	192320	0006936 // muscle contraction // not recorded /// 0007186 // G-protein coupled receptor protein signaling pathway // traceable author statement /// 0007267 // cell-cell signaling // not recorded /// 0007589 // fluid secretion // traceable author statement /// 0008284 // positive regulation of cell proliferation // traceable author statement	0005576 // extracellular region // inferred from electronic annotation /// 0005615 // extracellular space // inferred from electronic annotation /// 0005625 // soluble fraction // not recorded	0005179 // hormone activity // inferred from electronic annotation /// 0005184 // neuropeptide hormone activity // traceable author statement	---	IPR007087 // Zn-finger, C2H2 type // 1.6E-5 /// IPR007087 // Zn-finger, C2H2 type // 2.1E-7 /// IPR007087 // Zn-finger, C2H2 type // 1.6E-4 /// IPR007087 // Zn-finger, C2H2 type // 4.3E-5 /// IPR007087 // Zn-finger, C2H2 type // 2.6E-5 /// IPR007087 // Zn-finger, C2H2 type // 1.1E-4 /// IPR006794 // Zfx / Zfy transcription activation region // 1.0E-126
205083_at	-0.799538	0.679857	54596.3	1.00129	8.98e-19	2.06	0.0264103		T1/T3	Hs.406238	aldehyde oxidase 1	AOX1	chr2q33	316	Q06278 /// Q9BYF0	602841	0006118 // electron transport // inferred from electronic annotation /// 0006800 // oxygen and reactive oxygen species metabolism // traceable author statement /// 0006954 // inflammatory response // traceable author statement	---	0004031 // aldehyde oxidase activity // traceable author statement /// 0004854 // xanthine dehydrogenase activity // traceable author statement /// 0005506 // iron ion binding // inferred from electronic annotation /// 0009055 // electron carrier activity // inferred from electronic annotation /// 0016491 // oxidoreductase activity // inferred from electronic annotation /// 0030151 // molybdenum …	---	IPR007110 // Immunoglobulin-like // 1.0E-5 /// IPR007110 // Immunoglobulin-like // 4.4E-10 /// IPR007110 // Immunoglobulin-like // 0.0021 /// IPR007110 // Immunoglobulin-like // 4.3E-8 /// IPR007110 // Immunoglobulin-like // 0.0014 /// IPR007110 // Immunoglobulin-like // 9.1E-7
201010_s_at	-0.80122	0.650963	54590.5	1.00137	9.69e-19	2.08	0.0263291		T1	Hs.533977	thioredoxin interacting protein	TXNIP	chr1q21.1	10628	Q9H3M7	606599	0030216 // keratinocyte differentiation // inferred from direct assay	0005737 // cytoplasm // inferred from direct assay	0005515 // protein binding // inferred from physical interaction	---	---
218974_at	-0.782475	0.711527	54601.5	1.00116	8.21e-19	2	0.0263158		T1	Hs.445244	Hypothetical protein FLJ10159	FLJ10159	chr6q21	55084	Q24K27 /// Q32LX5 /// Q5BJD4 /// Q8N2B2 /// Q9NWB3	---	---	---	---	---	IPR000425 // Major intrinsic protein // 5.2E-44
207957_s_at	-0.756447	0.000146366	24277.3	1.01775	5.36e-19	1.7	0.0261538		T1	Hs.460355	Protein kinase C, beta 1	PRKCB1	chr16p11.2	5579	P05771 /// Q6ZRB8	176970	0006468 // protein amino acid phosphorylation // traceable author statement /// 0007242 // intracellular signaling cascade // inferred from electronic annotation /// 0006468 // protein amino acid phosphorylation // inferred from electronic annotation /// 0007165 // signal transduction // non-traceable author statement	0005737 // cytoplasm // traceable author statement /// 0005886 // plasma membrane // traceable author statement /// 0016020 // membrane // inferred from electronic annotation	0000166 // nucleotide binding // inferred from electronic annotation /// 0004697 // protein kinase C activity // traceable author statement /// 0005509 // calcium ion binding // inferred from electronic annotation /// 0005524 // ATP binding // inferred from electronic annotation /// 0008270 // zinc ion binding // inferred from electronic annotation /// 0016740 // transferase activity // inferred …	G_Protein_Signaling // GenMAPP /// Wnt_signaling // GenMAPP /// Calcium_regulation_in_cardiac_cells // GenMAPP /// Smooth_muscle_contraction // GenMAPP	IPR001245 // Tyrosine protein kinase // 0.014 /// IPR001245 // Tyrosine protein kinase // 1.1E-11 /// IPR001245 // Tyrosine protein kinase // 0.0035
228329_at	-0.759212	0.000411233	28990.2	0.999592	7.57e-19	1.88	0.0261111		T1/T3	---	---	---	---		---	---	---	---	---	---	---
244170_at	-0.759308	2.29e-05	16960.5	1.05673	3.95e-19	1.54	0.0261017		T1/T3	Hs.4290	CDNA FLJ37366 fis, clone BRAMY2024416	---	---		---	---	---	---	---	---	IPR000294 // Vitamin K-dependent carboxylation/gamma-carboxyglutamic region // 2.9E-11
221908_at	-0.829385	0.782447	54608.5	1.00076	4.06e-19	1.56	0.026		T1/T3	Hs.437195	Transmembrane protein 118	TMEM118	chr12q24.22	84900	Q6UWZ0 /// Q96EX2 /// Q96SU5	---	---	---	---	---	---
227399_at	-0.841986	0.3271	54288.4	1.00213	3.42e-19	1.48	0.0259649		T1/T3	Hs.435013	vestigial like 3 (Drosophila)	VGLL3	chr3p12.1	389136	Q504T7 /// Q6P652 /// Q9UKZ7	609980	0045449 // regulation of transcription // inferred from electronic annotation	0005634 // nucleus // inferred from electronic annotation	0030528 // transcription regulator activity // inferred from electronic annotation	---	---
226157_at	-0.813685	0.816466	54610.6	1.00063	5.86e-19	1.76	0.0258824		T1/T3	Hs.379018	Transcription factor Dp-2 (E2F dimerization partner 2)	TFDP2	chr3q23	7029	Q14188 /// Q6ZSI5 /// Q9UG28	602160	0000074 // regulation of progression through cell cycle // inferred from electronic annotation /// 0000074 // regulation of progression through cell cycle // non-traceable author statement /// 0006259 // DNA metabolism // not recorded /// 0006350 // transcription // inferred from electronic annotation /// 0006355 // regulation of transcription, DNA-dependent // inferred from electronic annotation…	0005634 // nucleus // inferred from electronic annotation /// 0005635 // nuclear envelope // inferred from electronic annotation /// 0005667 // transcription factor complex // inferred from electronic annotation	0003700 // transcription factor activity // inferred from electronic annotation /// 0003700 // transcription factor activity // non-traceable author statement /// 0003712 // transcription cofactor activity // traceable author statement /// 0003677 // DNA binding // inferred from electronic annotation /// 0003677 // DNA binding // traceable author statement	G1_to_S_cell_cycle_Reactome // GenMAPP /// G1_to_S_cell_cycle_Reactome // GenMAPP	---
202306_at	-0.779335	0.786618	54608.7	1.00075	6.49e-19	1.78	0.0257971		T1	Hs.14839	polymerase (RNA) II (DNA directed) polypeptide G	POLR2G	chr11q13.1	5436	P62487 /// Q2M1Z4	602013	0006283 // transcription-coupled nucleotide-excision repair // inferred from electronic annotation /// 0006350 // transcription // inferred from electronic annotation /// 0006366 // transcription from RNA polymerase II promoter // traceable author statement /// 0006366 // transcription from RNA polymerase II promoter // inferred from electronic annotation	0005634 // nucleus // inferred from electronic annotation /// 0005665 // DNA-directed RNA polymerase II, core complex // inferred from electronic annotation	0003723 // RNA binding // inferred from electronic annotation /// 0003899 // DNA-directed RNA polymerase activity // inferred from electronic annotation /// 0005515 // protein binding // inferred from physical interaction /// 0016740 // transferase activity // inferred from electronic annotation /// 0016779 // nucleotidyltransferase activity // inferred from electronic annotation	RNA_transcription_Reactome // GenMAPP /// RNA_transcription_Reactome // GenMAPP /// mRNA_processing_binding_Reactome // GenMAPP /// RNA_transcription_Reactome // GenMAPP	---
222821_s_at	-0.78393	0.765137	54607	1.00084	5.53e-19	1.7	0.0257576		T1	Hs.466919	gem (nuclear organelle) associated protein 7	GEMIN7	chr19q13.32	79760	Q6IA34 /// Q9H840	607419	0000387 // spliceosomal snRNP biogenesis // traceable author statement /// 0008380 // RNA splicing // inferred from electronic annotation /// 0006397 // mRNA processing // inferred from electronic annotation /// 0000398 // nuclear mRNA splicing, via spliceosome // traceable author statement	0005634 // nucleus // inferred from electronic annotation /// 0005654 // nucleoplasm // inferred from direct assay /// 0005681 // spliceosome complex // inferred from electronic annotation /// 0005737 // cytoplasm // inferred from direct assay /// 0016604 // nuclear body // inferred from direct assay	0005515 // protein binding // inferred from physical interaction	---	IPR007200 // DNA polymerase alpha subunit B // 4.6E-28 /// IPR007200 // DNA polymerase alpha subunit B // 1.0E-126
1555037_a_at	-0.801176	0.865831	54612.2	1.00048	3.42e-19	1.48	0.0255172		T1	Hs.593422	isocitrate dehydrogenase 1 (NADP+), soluble	IDH1	chr2q33.3	3417	O75874 /// Q0QER2 /// Q567U4 /// Q6FHQ6 /// Q6FI37 /// Q6FIA4 /// Q7Z3V0	147700	0005975 // carbohydrate metabolism // traceable author statement /// 0006092 // main pathways of carbohydrate metabolism // inferred from electronic annotation /// 0006097 // glyoxylate cycle // inferred from electronic annotation /// 0006099 // tricarboxylic acid cycle // inferred from electronic annotation /// 0006102 // isocitrate metabolism // traceable author statement /// 0008152 // metabol…	0005737 // cytoplasm // inferred from direct assay /// 0005777 // peroxisome // inferred from electronic annotation /// 0005829 // cytosol // traceable author statement	0004450 // isocitrate dehydrogenase (NADP+) activity // inferred from electronic annotation /// 0004450 // isocitrate dehydrogenase (NADP+) activity // traceable author statement /// 0016491 // oxidoreductase activity // inferred from electronic annotation /// 0016652 // oxidoreductase activity, acting on NADH or NADPH, NAD or NADP as acceptor // inferred from electronic annotation	---	IPR006029 // Neurotransmitter-gated ion-channel transmembrane region // 1.8E-63 /// IPR006202 // Neurotransmitter-gated ion-channel ligand binding domain // 5.8E-75 /// IPR005135 // Endonuclease/exonuclease/phosphatase // 5.3E-15
223376_s_at	-0.801757	0.0787337	51975.8	0.99062	5.58e-19	1.7	0.0253731		T1	Hs.567438	brain protein I3	BRI3	chr7q21.3	25798	O95415	---	---	0016020 // membrane // inferred from electronic annotation /// 0016021 // integral to membrane // inferred from electronic annotation	---	---	---
219581_at	-0.840609	0.645927	54589.2	1.0014	2.27e-19	1.16	0.0207143		T1/T3	Hs.335550	tRNA splicing endonuclease 2 homolog (S. cerevisiae)	TSEN2	chr3p25.1	80746	Q8NCE0	608753	0006388 // tRNA splicing // inferred from electronic annotation /// 0006397 // mRNA processing // inferred from electronic annotation /// 0008033 // tRNA processing // inferred from electronic annotation	0000214 // tRNA-intron endonuclease complex // inferred from electronic annotation /// 0005634 // nucleus // inferred from electronic annotation	0000213 // tRNA-intron endonuclease activity // inferred from electronic annotation /// 0004519 // endonuclease activity // inferred from electronic annotation /// 0016787 // hydrolase activity // inferred from electronic annotation /// 0004518 // nuclease activity // inferred from electronic annotation	---	IPR001370 // Baculovirus inhibitor of apoptosis protein repeat (BIR) // 2.8E-34 /// IPR000608 // Ubiquitin-conjugating enzymes // 3.8E-44 /// IPR006677 // tRNA intron endonuclease, catalytic C-terminal // 7.2E-4 /// IPR006677 // tRNA intron endonuclease, catalytic C-terminal // 7.2E-4 /// IPR006677 // tRNA intron endonuclease, catalytic C-terminal // 7.2E-4
209685_s_at	-0.715897	4.58e-06	12012.2	1.09172	1.44e-19	1.02	0.0188889		T1	Hs.460355	protein kinase C, beta 1	PRKCB1	chr16p11.2	5579	P05771 /// Q6ZRB8	176970	0006468 // protein amino acid phosphorylation // traceable author statement /// 0007242 // intracellular signaling cascade // inferred from electronic annotation /// 0006468 // protein amino acid phosphorylation // inferred from electronic annotation /// 0007165 // signal transduction // non-traceable author statement	0005737 // cytoplasm // traceable author statement /// 0005886 // plasma membrane // traceable author statement /// 0016020 // membrane // inferred from electronic annotation	0000166 // nucleotide binding // inferred from electronic annotation /// 0004697 // protein kinase C activity // traceable author statement /// 0005509 // calcium ion binding // inferred from electronic annotation /// 0005524 // ATP binding // inferred from electronic annotation /// 0008270 // zinc ion binding // inferred from electronic annotation /// 0016740 // transferase activity // inferred …	G_Protein_Signaling // GenMAPP /// Wnt_signaling // GenMAPP /// Calcium_regulation_in_cardiac_cells // GenMAPP /// Smooth_muscle_contraction // GenMAPP	IPR001245 // Tyrosine protein kinase // 0.014 /// IPR001245 // Tyrosine protein kinase // 1.1E-11 /// IPR001245 // Tyrosine protein kinase // 0.0035 /// IPR001245 // Tyrosine protein kinase // 1.1E-11 /// IPR001245 // Tyrosine protein kinase // 0.0035 /// IPR001245 // Tyrosine protein kinase // 0.014 /// IPR001245 // Tyrosine protein kinase // 1.1E-11 /// IPR001245 // Tyrosine protein kinase // 0…
235309_at	-0.827766	0.760374	54606.7	1.00089	1.49e-19	1.02	0.0185455		T1/T2/T3	Hs.593327	CDNA clone IMAGE:4140029	---	---		---	---	---	---	---	---	---
205030_at	-0.803359	0.00124384	34410.2	0.978229	1.34e-19	0.94	0.0177358		T1	Hs.26770	fatty acid binding protein 7, brain	FABP7	chr6q22-q23	2173	O15540 /// Q59HE4 /// Q9H047	602965	0006631 // fatty acid metabolism // not recorded /// 0006810 // transport // inferred from electronic annotation /// 0007399 // nervous system development // traceable author statement /// 0008285 // negative regulation of cell proliferation // traceable author statement	---	0005478 // intracellular transporter activity // not recorded /// 0008289 // lipid binding // inferred from electronic annotation /// 0008289 // lipid binding // traceable author statement /// 0005488 // binding // inferred from electronic annotation	---	IPR000712 // Apoptosis regulator Bcl-2 protein, BH // 1.5E-69
212092_at	-0.86651	0.0855317	52178.1	0.991734	1.15e-19	0.9	0.0173077		T1/T3	Hs.147492	paternally expressed 10	PEG10	chr7q21	23089	Q86TG7 /// Q9UPV1	609810	0030512 // negative regulation of transforming growth factor beta receptor signaling pathway // inferred from direct assay	0005737 // cytoplasm // inferred from direct assay	0003676 // nucleic acid binding // inferred from electronic annotation /// 0005515 // protein binding // inferred from physical interaction /// 0008270 // zinc ion binding // inferred from electronic annotation	---	IPR002130 // Peptidyl-prolyl cis-trans isomerase, cyclophilin type // 2.0E-51 /// IPR001878 // Zinc finger, CCHC-type // 0.0012
219696_at	-0.867056	0.76321	54606.9	1.00088	9.19e-20	0.86	0.0168627		T1/T3	---	hypothetical protein FLJ20054	FLJ20054	chr1q31.3	54530	Q6B0I8 /// Q9H774 /// Q9NXU2	---	---	---	---	---	---
201008_s_at	-0.880781	0.206469	53803.2	0.999891	8.34e-20	0.8	0.016		T1	Hs.533977	thioredoxin interacting protein	TXNIP	chr1q21.1	10628	Q9H3M7	606599	0030216 // keratinocyte differentiation // inferred from direct assay	0005737 // cytoplasm // inferred from direct assay	0005515 // protein binding // inferred from physical interaction	---	---
227260_at	-0.922007	0.531416	54545.5	1.00197	5.55e-20	0.72	0.016		T1	Hs.525163	Ankyrin repeat domain 10	ANKRD10	chr13q34	55608	Q8IUW1 /// Q9BV12 /// Q9H6D6 /// Q9NXQ9 /// Q9NXR5	---	0006355 // regulation of transcription, DNA-dependent // inferred from electronic annotation	---	0003700 // transcription factor activity // inferred from electronic annotation	---	---
1558487_a_at	-0.890141	0.310376	54245.7	1.00228	5.66e-20	0.72	0.0156522		T1	---	transmembrane emp24 protein transport domain containing 4	TMED4	chr7p13	222068	Q56VW3 /// Q8N2P6	---	0006810 // transport // inferred from electronic annotation /// 0043123 // positive regulation of I-kappaB kinase/NF-kappaB cascade // inferred from mutant phenotype	0005783 // endoplasmic reticulum // inferred from electronic annotation /// 0016020 // membrane // inferred from electronic annotation /// 0016021 // integral to membrane // inferred from electronic annotation	0004871 // signal transducer activity // inferred from mutant phenotype	---	---
226406_at	-0.88277	0.853916	54611.8	1.00053	5.83e-20	0.72	0.0153191		T1	Hs.116486	chromosome 18 open reading frame 25	C18orf25	chr18q21.1	147339	Q96B23	---	---	---	---	---	IPR007741 // Mitochondrial ribosome // 1.7E-32 /// IPR006797 // MSF1 // 5.9E-86 /// IPR001092 // Basic helix-loop-helix dimerization domain bHLH // 9.1E-13 /// IPR009428 // Beta-catenin-interacting ICAT // 2.1E-40 /// IPR009428 // Beta-catenin-interacting ICAT // 1.3E-8
218468_s_at	-0.864622	0.439158	54471.5	1.00224	7.1e-20	0.74	0.015102		T1/T3	Hs.40098	gremlin 1, cysteine knot superfamily, homolog (Xenopus laevis)	GREM1	chr15q13-q15	26585	O60565	603054	0007267 // cell-cell signaling // inferred from electronic annotation /// 0007275 // development // traceable author statement /// 0007399 // nervous system development // traceable author statement /// 0009887 // organ morphogenesis // inferred from electronic annotation /// 0009954 // proximal/distal pattern formation // inferred from electronic annotation /// 0030326 // embryonic limb morphoge…	0005615 // extracellular space // traceable author statement /// 0005615 // extracellular space // inferred from electronic annotation	0005125 // cytokine activity // inferred from electronic annotation /// 0005515 // protein binding // inferred from physical interaction /// 0005515 // protein binding // traceable author statement	---	IPR007994 // Protein of unknown function DUF741 // 2.7E-32 /// IPR007087 // Zn-finger, C2H2 type // 1.6E-6 /// IPR007087 // Zn-finger, C2H2 type // 9.5E-7 /// IPR007087 // Zn-finger, C2H2 type // 1.0E-7 /// IPR007087 // Zn-finger, C2H2 type // 4.0E-8 /// IPR007087 // Zn-finger, C2H2 type // 2.8E-7 /// IPR007087 // Zn-finger, C2H2 type // 6.3E-7 /// IPR007087 // Zn-finger, C2H2 type // 4.3E-7 /// …
1555106_a_at	-0.971804	0.226107	53920.5	1.00055	5.96e-20	0.72	0.015		T1/T3	Hs.497967	CTD (carboxy-terminal domain, RNA polymerase II, polypeptide A) small phosphatase like 2	CTDSPL2	chr15q15.3	51496	Q05D32 /// Q3ZTU1 /// Q6AI06 /// Q8IYI9 /// Q9NVT2 /// Q9NZX8 /// Q9P030	---	---	---	0016791 // phosphoric monoester hydrolase activity // inferred from electronic annotation	---	IPR000008 // C2 domain // 2.5E-5 /// IPR001936 // Ras GTPase-activating protein // 3.1E-10 /// IPR001936 // Ras GTPase-activating protein // 2.2E-22
208998_at	-0.853506	0.635205	54586.7	1.0015	4.52e-20	0.66	0.015		T1/T2/T3	Hs.80658	uncoupling protein 2 (mitochondrial, proton carrier)	UCP2	chr11q13	7351	P55851 /// Q53HM3	601665 /// 601693	0006810 // transport // non-traceable author statement /// 0006839 // mitochondrial transport // inferred from electronic annotation /// 0015992 // proton transport // traceable author statement /// 0006810 // transport // inferred from electronic annotation	0005624 // membrane fraction // not recorded /// 0005739 // mitochondrion // inferred from electronic annotation /// 0005743 // mitochondrial inner membrane // non-traceable author statement /// 0016020 // membrane // inferred from electronic annotation /// 0016021 // integral to membrane // inferred from electronic annotation /// 0005743 // mitochondrial inner membrane // inferred from electroni…	0005215 // transporter activity // inferred from electronic annotation /// 0005488 // binding // inferred from electronic annotation	Electron_Transport_Chain // GenMAPP	---
223068_at	-0.906575	0.412508	54440.6	1.00231	1.15e-20	0.52	0.0140541		T1	Hs.593614	echinoderm microtubule associated protein like 4	EML4	chr2p22-p21	27436	Q3SWW0 /// Q6PJ45 /// Q96HE3 /// Q9HC35 /// Q9NV40	607442	0007017 // microtubule-based process // non-traceable author statement /// 0007067 // mitosis // non-traceable author statement	0005737 // cytoplasm // non-traceable author statement /// 0005874 // microtubule // inferred from electronic annotation	0003674 // molecular_function // ---	---	IPR001345 // Phosphoglycerate/bisphosphoglycerate mutase // 1.0E-126 /// IPR001357 // BRCT // 3.3E-4
238846_at	-0.913863	0.811807	54610.4	1.00067	1.06e-20	0.5	0.0138889		T1/T3	Hs.204044	tumor necrosis factor receptor superfamily, member 11a, NFKB activator	TNFRSF11A	chr18q22.1	8792	Q59EP9 /// Q9Y6Q6	174810 /// 602080 /// 603499	0001503 // ossification // inferred from electronic annotation /// 0006955 // immune response // not recorded /// 0007165 // signal transduction // traceable author statement /// 0007267 // cell-cell signaling // traceable author statement /// 0007275 // development // inferred from electronic annotation /// 0007605 // sensory perception of sound // inferred from electronic annotation /// 0008284…	0016020 // membrane // inferred from electronic annotation /// 0016021 // integral to membrane // inferred from electronic annotation	0004872 // receptor activity // inferred from electronic annotation /// 0004872 // receptor activity // traceable author statement /// 0005515 // protein binding // inferred from physical interaction	---	IPR001134 // Netrin, C-terminal // 7.6E-31 /// IPR002049 // Laminin-type EGF-like domain // 1.3E-18 /// IPR000477 // RNA-directed DNA polymerase (Reverse transcriptase) // 7.6E-6 /// IPR000477 // RNA-directed DNA polymerase (Reverse transcriptase) // 5.1E-5
213501_at	-0.892928	0.837926	54611.4	1.00059	2.99e-20	0.58	0.0138095		T1/T3	Hs.464137	acyl-Coenzyme A oxidase 1, palmitoyl	ACOX1	chr17q24-q25|17q25.1	51	Q15067 /// Q7Z3W5	264470 /// 609751	0006118 // electron transport // inferred from electronic annotation /// 0006629 // lipid metabolism // traceable author statement /// 0006635 // fatty acid beta-oxidation // inferred from electronic annotation /// 0006693 // prostaglandin metabolism // non-traceable author statement /// 0008152 // metabolism // inferred from electronic annotation /// 0006629 // lipid metabolism // inferred from …	0005777 // peroxisome // non-traceable author statement /// 0005777 // peroxisome // inferred from electronic annotation /// 0005777 // peroxisome // traceable author statement	0003995 // acyl-CoA dehydrogenase activity // inferred from electronic annotation /// 0003997 // acyl-CoA oxidase activity // non-traceable author statement /// 0009053 // electron donor activity // not recorded /// 0050660 // FAD binding // inferred from electronic annotation /// 0003997 // acyl-CoA oxidase activity // inferred from electronic annotation /// 0016491 // oxidoreductase activity //…	---	IPR003316 // Transcription factor E2F/dimerisation partner (TDP) // 3.9E-31
226364_at	-0.906398	0.852323	54611.8	1.00055	1.36e-20	0.52	0.0136842		T1/T3	Hs.329266	Huntingtin interacting protein 1	HIP1	chr7q11.23	3092	O00291 /// Q2TB58 /// Q6UY29 /// Q8TDA4	176807 /// 601767	0006897 // endocytosis // inferred from direct assay /// 0006919 // caspase activation // inferred from direct assay /// 0042981 // regulation of apoptosis // inferred from direct assay /// 0048268 // clathrin cage assembly // inferred from direct assay /// 0006915 // apoptosis // inferred from direct assay	0005624 // membrane fraction // traceable author statement /// 0005737 // cytoplasm // inferred from direct assay /// 0005794 // Golgi apparatus // inferred from direct assay /// 0005856 // cytoskeleton // traceable author statement /// 0005737 // cytoplasm // traceable author statement	0003779 // actin binding // inferred from electronic annotation /// 0005200 // structural constituent of cytoskeleton // traceable author statement /// 0005543 // phospholipid binding // inferred from electronic annotation /// 0030276 // clathrin binding // inferred from direct assay /// 0005515 // protein binding // inferred from direct assay	---	---
225239_at	-0.868223	0.757963	54606.6	1.00091	3.04e-20	0.58	0.0134884		T1	Hs.593027	CDNA FLJ26120 fis, clone SYN00419	---	---		Q6JJ74	---	---	---	---	---	---
201310_s_at	-0.867076	0.891989	54612.5	1.00036	1.5e-20	0.52	0.0133333		T1/T3	Hs.36053	chromosome 5 open reading frame 13	C5orf13	chr5q22.1	9315	P18077 /// Q16612 /// Q9P187	607332	0017015 // regulation of transforming growth factor beta receptor signaling pathway // inferred from electronic annotation /// 0006412 // protein biosynthesis // inferred from electronic annotation	0005622 // intracellular // inferred from electronic annotation /// 0005840 // ribosome // inferred from electronic annotation /// 0030529 // ribonucleoprotein complex // inferred from electronic annotation /// 0005842 // cytosolic large ribosomal subunit (sensu Eukaryota) // not recorded	0005515 // protein binding // inferred from electronic annotation /// 0000049 // tRNA binding // inferred from electronic annotation /// 0003723 // RNA binding // inferred from electronic annotation /// 0003735 // structural constituent of ribosome // inferred from electronic annotation	Ribosomal_Proteins // GenMAPP	---
214078_at	-0.901554	0.776088	54607.9	1.00081	9.36e-21	0.46	0.0131429		T1/T2/T3	Hs.390616	P21 (CDKN1A)-activated kinase 3	PAK3	chrXq22.3-q23	5063	O75914 /// Q17RE5	300142 /// 300558	0006468 // protein amino acid phosphorylation // inferred from electronic annotation /// 0007275 // development // inferred from electronic annotation	---	0000166 // nucleotide binding // inferred from electronic annotation /// 0000287 // magnesium ion binding // inferred from electronic annotation /// 0004674 // protein serine/threonine kinase activity // inferred from electronic annotation /// 0005524 // ATP binding // inferred from electronic annotation /// 0016740 // transferase activity // inferred from electronic annotation /// 0003824 // cat…	G13_Signaling_Pathway // GenMAPP	---
227062_at	-0.875373	0.331016	54297.9	1.00212	1.72e-20	0.52	0.013		T1	---	trophoblast-derived noncoding RNA	TncRNA	chr11q13.1	283131	---	---	---	---	---	---	---
218723_s_at	-0.803794	7.74e-06	13478.8	1.08003	1.83e-20	0.52	0.0126829		T1/T3	Hs.507866	response gene to complement 32	RGC32	chr13q14.11	28984	Q6NZ48 /// Q9UL69	610077	0000079 // regulation of cyclin-dependent protein kinase activity // traceable author statement	0005737 // cytoplasm // traceable author statement	---	---	---
201449_at	-0.934543	0.8775	54612.4	1.00041	7.87e-21	0.42	0.0123529		T1/T3	Hs.516075	TIA1 cytotoxic granule-associated RNA binding protein	TIA1	chr2p13	7072	P31483 /// Q59G98 /// Q96B58	603518	0006915 // apoptosis // inferred from electronic annotation /// 0006917 // induction of apoptosis // traceable author statement	0005634 // nucleus // inferred from electronic annotation /// 0005737 // cytoplasm // inferred from electronic annotation	0000166 // nucleotide binding // inferred from electronic annotation /// 0003676 // nucleic acid binding // inferred from electronic annotation /// 0003723 // RNA binding // inferred from electronic annotation /// 0008143 // poly(A) binding // traceable author statement	---	IPR005806 // Rieske [2Fe-2S] domain // 2.3E-9 /// IPR007862 // Adenylate kinase, lid region // 8.0E-21 /// IPR000850 // Adenylate kinase // 4.7E-10 /// IPR000850 // Adenylate kinase // 2.7E-11 /// IPR000182 // GCN5-related N-acetyltransferase // 6.4E-21
210775_x_at	-0.96761	0.0112192	45081.8	0.972051	1.7e-21	0.34	0.0121429		T1	Hs.329502	caspase 9, apoptosis-related cysteine peptidase	CASP9	chr1p36.3-p36.1	842	P55211 /// Q53Y70 /// Q59GG2 /// Q5UGI1 /// Q6EV95	602234	0006508 // proteolysis // inferred from electronic annotation /// 0006917 // induction of apoptosis // inferred from electronic annotation /// 0008632 // apoptotic program // traceable author statement /// 0008635 // caspase activation via cytochrome c // traceable author statement /// 0042981 // regulation of apoptosis // inferred from electronic annotation /// 0006915 // apoptosis // inferred f…	0005622 // intracellular // inferred from electronic annotation /// 0005625 // soluble fraction // inferred from electronic annotation /// 0005634 // nucleus // inferred from electronic annotation /// 0005829 // cytosol // inferred from electronic annotation	0005515 // protein binding // inferred from electronic annotation /// 0005515 // protein binding // inferred from physical interaction /// 0008047 // enzyme activator activity // traceable author statement /// 0008233 // peptidase activity // inferred from electronic annotation /// 0008234 // cysteine-type peptidase activity // inferred from electronic annotation /// 0030693 // caspase activity /…	Apoptosis // GenMAPP /// Apoptosis_GenMAPP // GenMAPP	IPR007628 // Protein of unknown function DUF589 // 1.1E-103 /// IPR000504 // RNA-binding region RNP-1 (RNA recognition motif) // 6.0E-16 /// IPR000504 // RNA-binding region RNP-1 (RNA recognition motif) // 1.4E-10 /// IPR011600 // Peptidase C14, caspase catalytic // 5.2E-16 /// IPR011600 // Peptidase C14, caspase catalytic // 5.8E-12
1558365_at	-0.924943	0.926308	54612.9	1.00022	1.81e-21	0.34	0.0117241		T1/T3	Hs.605605	CDNA FLJ31366 fis, clone NB9N41000142	---	---		---	---	---	---	---	---	---
225398_at	-0.907618	0.738089	54604.8	1.00104	3.44e-21	0.36	0.0116129		T1	Hs.150458	RNA pseudouridylate synthase domain containing 4	RPUSD4	chr11q24.2	84881	Q96CM3 /// Q96K56	---	0006396 // RNA processing // inferred from electronic annotation	---	0003723 // RNA binding // inferred from electronic annotation /// 0004730 // pseudouridylate synthase activity // inferred from electronic annotation /// 0009982 // pseudouridine synthase activity // inferred from electronic annotation	---	---
227719_at	-0.864248	1.02e-05	14294.3	1.0729	2.71e-21	0.34	0.0113333		T1/T3	Hs.586812	Transcribed locus	---	---		---	---	---	---	---	---	---
221589_s_at	-1.00153	0.0534716	50927.2	0.986272	4.57e-21	0.36	0.01125		T1/T3	Hs.293970	aldehyde dehydrogenase 6 family, member A1	ALDH6A1	chr14q24.3	4329	O43573 /// Q02252 /// Q53FN8 /// Q53H94 /// Q9H387	603178	0006220 // pyrimidine nucleotide metabolism // non-traceable author statement /// 0006573 // valine metabolism // inferred from sequence or structural similarity /// 0006573 // valine metabolism // non-traceable author statement /// 0008152 // metabolism // inferred from electronic annotation /// 0019859 // thymine metabolism // inferred from sequence or structural similarity /// 0006573 // valin…	0005739 // mitochondrion // non-traceable author statement /// 0005739 // mitochondrion // inferred from electronic annotation	0000062 // acyl-CoA binding // inferred from sequence or structural similarity /// 0004491 // methylmalonate-semialdehyde dehydrogenase (acylating) activity // inferred from sequence or structural similarity /// 0004491 // methylmalonate-semialdehyde dehydrogenase (acylating) activity // non-traceable author statement /// 0016491 // oxidoreductase activity // inferred from electronic annotation /…	---	---
228693_at	-0.899239	0.904814	54612.7	1.00029	4.94e-21	0.36	0.0109091		T1/T3	Hs.592514	coiled-coil domain containing 50	CCDC50	---	152137	---	---	---	---	---	---	---
203432_at	-0.980837	0.339918	54317.4	1.00217	7.77e-22	0.24	0.00923077		T1	Hs.11355	thymopoietin	TMPO	chr12q22	7112	P42166 /// P42167 /// Q59G12 /// Q9P1N8	188380	0045449 // regulation of transcription // inferred from electronic annotation	0005634 // nucleus // traceable author statement /// 0005635 // nuclear envelope // traceable author statement /// 0005694 // chromosome // inferred from electronic annotation /// 0016020 // membrane // inferred from electronic annotation /// 0016021 // integral to membrane // inferred from electronic annotation /// 0005634 // nucleus // inferred from electronic annotation /// 0005635 // nuclear …	0003677 // DNA binding // inferred from electronic annotation /// 0005179 // hormone activity // inferred from electronic annotation /// 0005521 // lamin binding // traceable author statement /// 0005515 // protein binding // inferred from electronic annotation	---	IPR000719 // Protein kinase // 4.4E-12 /// IPR000719 // Protein kinase // 2.0E-18 /// IPR003306 // WIF domain // 2.6E-25 /// IPR003903 // Ubiquitin interacting motif // 0.0013 /// IPR000306 // Zn-finger, FYVE type // 3.8E-33 /// IPR002014 // VHS // 3.3E-63 /// IPR000206 // Ribosomal protein L7/L12 // 2.7E-10
226482_s_at	-1.00223	0.254702	54056.6	1.00112	8.33e-22	0.24	0.00888889		T1/T3	Hs.517293	F11 receptor	F11R	chr1q21.2-q21.3	50848	Q6FIB4 /// Q8NFU3 /// Q9Y5B2 /// Q9Y624	605721	0006928 // cell motility // not recorded /// 0006954 // inflammatory response // traceable author statement /// 0007155 // cell adhesion // inferred from electronic annotation /// 0030855 // epithelial cell differentiation // inferred from electronic annotation	0005737 // cytoplasm // inferred from direct assay /// 0005886 // plasma membrane // inferred from direct assay /// 0005923 // tight junction // inferred from electronic annotation /// 0016021 // integral to membrane // inferred from electronic annotation /// 0016020 // membrane // inferred from electronic annotation /// 0005911 // intercellular junction // traceable author statement	0004792 // thiosulfate sulfurtransferase activity // inferred from electronic annotation /// 0005515 // protein binding // inferred from electronic annotation /// 0016740 // transferase activity // inferred from electronic annotation /// 0004872 // receptor activity // inferred from electronic annotation	---	IPR002715 // Nascent polypeptide-associated complex NAC // 7.5E-25 /// IPR001763 // Rhodanese-like // 3.7E-8 /// IPR001763 // Rhodanese-like // 3.7E-8
225796_at	-1.01552	0.861742	54612	1.00051	5.54e-22	0.2	0.008		T1/T3	Hs.190544	PX domain containing serine/threonine kinase	PXK	chr3p14.3	54899	Q32NE9 /// Q7Z7A4	---	0006468 // protein amino acid phosphorylation // traceable author statement /// 0007154 // cell communication // inferred from electronic annotation /// 0007242 // intracellular signaling cascade // inferred from electronic annotation /// 0050804 // regulation of synaptic transmission // inferred from sequence or structural similarity /// 0006468 // protein amino acid phosphorylation // inferred …	0005737 // cytoplasm // inferred from direct assay	0000166 // nucleotide binding // traceable author statement /// 0003779 // actin binding // inferred from electronic annotation /// 0004674 // protein serine/threonine kinase activity // inferred from electronic annotation /// 0005515 // protein binding // inferred from electronic annotation /// 0005524 // ATP binding // traceable author statement /// 0035091 // phosphoinositide binding // inferr…	---	IPR008197 // Whey acidic protein, core region // 2.6E-6
218582_at	-0.953016	0.923468	54612.9	1.00024	3.16e-22	0.16	0.00695652		T1	Hs.573490	membrane-associated ring finger (C3HC4) 5	MARCH5	chr10q23.32	54708	Q9NX47	610637	---	---	0005515 // protein binding // inferred from electronic annotation /// 0008270 // zinc ion binding // inferred from electronic annotation	---	---
201193_at	-0.966414	0.890938	54612.5	1.00038	3.79e-22	0.16	0.00666667		T1	Hs.593422	isocitrate dehydrogenase 1 (NADP+), soluble	IDH1	chr2q33.3	3417	O75874 /// Q0QER2 /// Q567U4 /// Q6FHQ6 /// Q6FI37 /// Q6FIA4 /// Q7Z3V0	147700	0005975 // carbohydrate metabolism // traceable author statement /// 0006092 // main pathways of carbohydrate metabolism // inferred from electronic annotation /// 0006097 // glyoxylate cycle // inferred from electronic annotation /// 0006099 // tricarboxylic acid cycle // inferred from electronic annotation /// 0006102 // isocitrate metabolism // traceable author statement /// 0008152 // metabol…	0005737 // cytoplasm // inferred from direct assay /// 0005777 // peroxisome // inferred from electronic annotation /// 0005829 // cytosol // traceable author statement	0004450 // isocitrate dehydrogenase (NADP+) activity // inferred from electronic annotation /// 0004450 // isocitrate dehydrogenase (NADP+) activity // traceable author statement /// 0016491 // oxidoreductase activity // inferred from electronic annotation /// 0016652 // oxidoreductase activity, acting on NADH or NADPH, NAD or NADP as acceptor // inferred from electronic annotation	---	IPR006029 // Neurotransmitter-gated ion-channel transmembrane region // 1.8E-63 /// IPR006202 // Neurotransmitter-gated ion-channel ligand binding domain // 5.8E-75 /// IPR005135 // Endonuclease/exonuclease/phosphatase // 5.3E-15
236277_at	-1.00293	0.915589	54612.8	1.00025	1.29e-22	0.1	0.00476191		T1/T2/T3	Hs.390616	P21 (CDKN1A)-activated kinase 3	PAK3	chrXq22.3-q23	5063	O75914 /// Q17RE5	300142 /// 300558	0006468 // protein amino acid phosphorylation // inferred from electronic annotation /// 0007275 // development // inferred from electronic annotation	---	0000166 // nucleotide binding // inferred from electronic annotation /// 0000287 // magnesium ion binding // inferred from electronic annotation /// 0004674 // protein serine/threonine kinase activity // inferred from electronic annotation /// 0005524 // ATP binding // inferred from electronic annotation /// 0016740 // transferase activity // inferred from electronic annotation /// 0003824 // cat…	G13_Signaling_Pathway // GenMAPP	---
214033_at	-1.04872	0.341633	54321.1	1.00212	1.7e-22	0.1	0.00454546		T1/T2/T3	---	similar to ATP-binding cassette, sub-family C, member 6	LOC730013	chr16p13.11	730013	---	---	---	---	---	---	---
224445_s_at	-1.02458	0.926633	54612.9	1.0002	8.01e-23	0.08	0.004		T1/T3	Hs.592322	zinc finger, FYVE domain containing 21 /// zinc finger, FYVE domain containing 21	ZFYVE21	chr14q32.33	79038	Q6ZVJ3 /// Q9BQ24	---	---	---	0008270 // zinc ion binding // inferred from electronic annotation /// 0046872 // metal ion binding // inferred from electronic annotation	---	IPR002048 // Calcium-binding EF-hand // 1.5E-7 /// IPR002048 // Calcium-binding EF-hand // 7.0E-7 /// IPR002048 // Calcium-binding EF-hand // 9.7E-7 /// IPR002048 // Calcium-binding EF-hand // 2.1E-10 /// IPR002048 // Calcium-binding EF-hand // 7.3E-7 /// IPR000798 // Ezrin/radixin/moesin ERM // 2.8E-91 /// IPR000299 // Band 4.1 // 1.0E-126
228141_at	-1.06561	0.951231	54613	1.00013	1.42e-23	0.06	0.00352941		T1/T3	Hs.289044	Similar to RIKEN cDNA 2310016C16	LOC493869	chr5q11.2	493869	Q8TED1	---	0006979 // response to oxidative stress // inferred from electronic annotation	---	0004602 // glutathione peroxidase activity // inferred from electronic annotation /// 0016491 // oxidoreductase activity // inferred from electronic annotation /// 0004601 // peroxidase activity // inferred from electronic annotation	---	---
220386_s_at	-1.04473	0.946866	54613	1.00015	1.96e-23	0.06	0.00333333		T1/T3	Hs.593614	echinoderm microtubule associated protein like 4	EML4	chr2p22-p21	27436	Q3SWW0 /// Q6PJ45 /// Q96HE3 /// Q9HC35 /// Q9NV40	607442	0007017 // microtubule-based process // non-traceable author statement /// 0007067 // mitosis // non-traceable author statement	0005737 // cytoplasm // non-traceable author statement /// 0005874 // microtubule // inferred from electronic annotation	0003674 // molecular_function // ---	---	IPR000804 // Clathrin adaptor complex, small chain // 5.9E-95 /// IPR001345 // Phosphoglycerate/bisphosphoglycerate mutase // 1.0E-126 /// IPR001357 // BRCT // 3.3E-4
1554890_a_at	-1.11801	0.909275	54612.8	1.00027	2.58e-23	0.06	0.00315789		T1	Hs.516075	TIA1 cytotoxic granule-associated RNA binding protein	TIA1	chr2p13	7072	P31483 /// Q59G98 /// Q96B58	603518	0006915 // apoptosis // inferred from electronic annotation /// 0006917 // induction of apoptosis // traceable author statement	0005634 // nucleus // inferred from electronic annotation /// 0005737 // cytoplasm // inferred from electronic annotation	0000166 // nucleotide binding // inferred from electronic annotation /// 0003676 // nucleic acid binding // inferred from electronic annotation /// 0003723 // RNA binding // inferred from electronic annotation /// 0008143 // poly(A) binding // traceable author statement	---	IPR005806 // Rieske [2Fe-2S] domain // 2.3E-9 /// IPR007862 // Adenylate kinase, lid region // 8.0E-21 /// IPR000850 // Adenylate kinase // 4.7E-10 /// IPR000850 // Adenylate kinase // 2.7E-11
219929_s_at	-1.19172	0.942644	54613	1.00016	1.8e-25	0.02	0.0025		T1/T3	Hs.592322	zinc finger, FYVE domain containing 21	ZFYVE21	chr14q32.33	79038	Q6ZVJ3 /// Q9BQ24	---	---	---	0008270 // zinc ion binding // inferred from electronic annotation /// 0046872 // metal ion binding // inferred from electronic annotation	---	IPR002048 // Calcium-binding EF-hand // 1.5E-7 /// IPR002048 // Calcium-binding EF-hand // 7.0E-7 /// IPR002048 // Calcium-binding EF-hand // 9.7E-7 /// IPR002048 // Calcium-binding EF-hand // 2.1E-10 /// IPR002048 // Calcium-binding EF-hand // 7.3E-7 /// IPR000798 // Ezrin/radixin/moesin ERM // 2.8E-91 /// IPR000299 // Band 4.1 // 1.0E-126 /// IPR000306 // Zinc finger, FYVE-type // 2.3E-7
235051_at	-1.16473	0.96139	54613	1	2.27e-25	0.02	0.00222222		T1/T3	Hs.592514	coiled-coil domain containing 50	CCDC50	---	152137	---	---	---	---	---	---	---
208660_at	-1.19515	0.902187	54612.7	1.00031	2.45e-25	0.02	0.002		T1/T3	Hs.430606	citrate synthase	CS	chr12q13.2-q13.3	1431	O75390 /// Q0QEL2 /// Q9BPY3 /// Q9H7B0	118950	0006099 // tricarboxylic acid cycle // inferred from electronic annotation /// 0006092 // main pathways of carbohydrate metabolism // inferred from electronic annotation	0005737 // cytoplasm // inferred from electronic annotation /// 0005739 // mitochondrion // traceable author statement /// 0005739 // mitochondrion // inferred from electronic annotation	0004108 // citrate (Si)-synthase activity // traceable author statement /// 0016740 // transferase activity // inferred from electronic annotation /// 0004108 // citrate (Si)-synthase activity // inferred from electronic annotation /// 0046912 // transferase activity, transferring acyl groups, acyl groups converted into alkyl on transfer // inferred from electronic annotation	Krebs-TCA_Cycle // GenMAPP	--- // --- // 2.1E-28 /// --- // --- // 2.7E-18 /// --- // --- // 5.1E-37
203984_s_at	-1.23978	0.437963	54470.3	1.00225	3.46e-25	0.02	0.00181818		T1	Hs.329502	caspase 9, apoptosis-related cysteine peptidase	CASP9	chr1p36.3-p36.1	842	P55211 /// Q53Y70 /// Q59GG2 /// Q5UGI1 /// Q6EV95	602234	0006508 // proteolysis // inferred from electronic annotation /// 0006917 // induction of apoptosis // inferred from electronic annotation /// 0008632 // apoptotic program // traceable author statement /// 0008635 // caspase activation via cytochrome c // traceable author statement /// 0042981 // regulation of apoptosis // inferred from electronic annotation /// 0006915 // apoptosis // inferred f…	0005622 // intracellular // inferred from electronic annotation /// 0005625 // soluble fraction // inferred from electronic annotation /// 0005634 // nucleus // inferred from electronic annotation /// 0005829 // cytosol // inferred from electronic annotation	0005515 // protein binding // inferred from electronic annotation /// 0005515 // protein binding // inferred from physical interaction /// 0008047 // enzyme activator activity // traceable author statement /// 0008233 // peptidase activity // inferred from electronic annotation /// 0008234 // cysteine-type peptidase activity // inferred from electronic annotation /// 0030693 // caspase activity /…	Apoptosis // GenMAPP /// Apoptosis_GenMAPP // GenMAPP	IPR007628 // Protein of unknown function DUF589 // 1.1E-103 /// IPR000504 // RNA-binding region RNP-1 (RNA recognition motif) // 6.0E-16 /// IPR000504 // RNA-binding region RNP-1 (RNA recognition motif) // 1.4E-10 /// IPR011600 // Peptidase C14, caspase catalytic // 5.2E-16 /// IPR011600 // Peptidase C14, caspase catalytic // 5.8E-12
231784_s_at	-1.17115	0.930751	54612.9	1.00018	5.14e-25	0.02	0.00166667		T1	Hs.532265	WD repeats and SOF1 domain containing	WDSOF1	chr8q22.3	25879	Q3MII9 /// Q8NCH8 /// Q8TC51 /// Q96JY7 /// Q9NV06 /// Q9NZX3	---	---	---	---	---	---
212633_at	-1.13323	0.894356	54612.5	1.00034	2.88e-24	0.02	0.00153846		T1/T3	Hs.149367	KIAA0776	KIAA0776	chr6q16.1	23376	O94874 /// Q49AT0	---	---	---	---	---	IPR000566 // Lipocalin-related protein and Bos/Can/Equ allergen // 5.1E-16 /// IPR000566 // Lipocalin-related protein and Bos/Can/Equ allergen // 0.0087 /// IPR000566 // Lipocalin-related protein and Bos/Can/Equ allergen // 5.7E-6
234989_at	-1.1012	0.898522	54612.6	1.00032	4.66e-24	0.02	0.00142857		T1	---	trophoblast-derived noncoding RNA	TncRNA	chr11q13.1	283131	---	---	---	---	---	---	---
207165_at	-1.11357	0.738558	54604.8	1.00102	4.67e-24	0.02	0.00133333		T1	Hs.72550	hyaluronan-mediated motility receptor (RHAMM)	HMMR	chr5q33.2-qter	3161	O75330 /// Q05D84 /// Q05DM0 /// Q2VPE6 /// Q32N02 /// Q6NSC0 /// Q6PG44 /// Q6PIR6	600936	0006928 // cell motility // not recorded	---	0005540 // hyaluronic acid binding // inferred from electronic annotation /// 0004872 // receptor activity // inferred from electronic annotation	---	IPR001611 // Leucine-rich repeat // 0.028 /// IPR001611 // Leucine-rich repeat // 0.022 /// IPR001611 // Leucine-rich repeat // 0.0059 /// IPR001611 // Leucine-rich repeat // 0.44 /// IPR001611 // Leucine-rich repeat // 0.27 /// IPR001611 // Leucine-rich repeat // 0.92 /// IPR001611 // Leucine-rich repeat // 0.019 /// IPR001611 // Leucine-rich repeat // 0.33 /// IPR001611 // Leucine-rich repeat /…
236831_at	-1.15654	0.826095	54611	1.00062	6.37e-24	0.02	0.00125		T1/T3	Hs.592514	coiled-coil domain containing 50	CCDC50	---	152137	---	---	---	---	---	---	---
231579_s_at	-1.58235	0.979293	54613	1	1.97e-31	0	0		T1/T3	Hs.633514	TIMP metallopeptidase inhibitor 2	TIMP2	chr17q25	7077	P16035	188825	0008152 // metabolism // inferred from electronic annotation /// 0008285 // negative regulation of cell proliferation // inferred from electronic annotation /// 0030814 // regulation of cAMP metabolism // inferred from electronic annotation /// 0043408 // regulation of MAPKKK cascade // inferred from electronic annotation /// 0045664 // regulation of neuron differentiation // inferred from electr…	0005578 // extracellular matrix (sensu Metazoa) // inferred from electronic annotation /// 0005604 // basement membrane // inferred from electronic annotation /// 0005615 // extracellular space // inferred from electronic annotation /// 0009986 // cell surface // inferred from electronic annotation	0004857 // enzyme inhibitor activity // inferred from electronic annotation /// 0005178 // integrin binding // inferred from electronic annotation /// 0008047 // enzyme activator activity // inferred from electronic annotation /// 0008191 // metalloendopeptidase inhibitor activity // inferred from electronic annotation /// 0008191 // metalloendopeptidase inhibitor activity // traceable author sta…	Matrix_Metalloproteinases // GenMAPP	IPR007087 // Zn-finger, C2H2 type // 5.8E-6 /// IPR007087 // Zn-finger, C2H2 type // 1.2E-4 /// IPR007087 // Zn-finger, C2H2 type // 4.0E-7
232130_at	-1.65754	0.98849	54613	1	3.24e-32	0	0		T1/T3	Hs.260750	Sorting nexin 12	SNX12	chrXq13.1	29934	Q3SYF1 /// Q9UMY4	---	0007154 // cell communication // inferred from electronic annotation /// 0015031 // protein transport // inferred from electronic annotation /// 0006810 // transport // inferred from electronic annotation	---	0005515 // protein binding // inferred from electronic annotation /// 0035091 // phosphoinositide binding // inferred from electronic annotation	---	---
201446_s_at	-1.508	0.988569	54613	1	4.1e-30	0	0		T1/T3	Hs.516075	TIA1 cytotoxic granule-associated RNA binding protein	TIA1	chr2p13	7072	P31483 /// Q59G98 /// Q96B58	603518	0006915 // apoptosis // inferred from electronic annotation /// 0006917 // induction of apoptosis // traceable author statement	0005634 // nucleus // inferred from electronic annotation /// 0005737 // cytoplasm // inferred from electronic annotation	0000166 // nucleotide binding // inferred from electronic annotation /// 0003676 // nucleic acid binding // inferred from electronic annotation /// 0003723 // RNA binding // inferred from electronic annotation /// 0008143 // poly(A) binding // traceable author statement	---	IPR007862 // Adenylate kinase, lid region // 8.0E-21 /// IPR000850 // Adenylate kinase // 4.7E-10 /// IPR000850 // Adenylate kinase // 2.7E-11
201450_s_at	-1.49948	0.989678	54613	1	1.28e-29	0	0	T2	T1/T3	Hs.516075	TIA1 cytotoxic granule-associated RNA binding protein	TIA1	chr2p13	7072	P31483 /// Q59G98 /// Q96B58	603518	0006915 // apoptosis // inferred from electronic annotation /// 0006917 // induction of apoptosis // traceable author statement	0005634 // nucleus // inferred from electronic annotation /// 0005737 // cytoplasm // inferred from electronic annotation	0000166 // nucleotide binding // inferred from electronic annotation /// 0003676 // nucleic acid binding // inferred from electronic annotation /// 0003723 // RNA binding // inferred from electronic annotation /// 0008143 // poly(A) binding // traceable author statement	---	IPR007862 // Adenylate kinase, lid region // 8.0E-21 /// IPR000850 // Adenylate kinase // 4.7E-10 /// IPR000850 // Adenylate kinase // 2.7E-11
201448_at	-1.64625	0.990089	54613	1	7.27e-32	0	0		T1/T3	Hs.516075	TIA1 cytotoxic granule-associated RNA binding protein	TIA1	chr2p13	7072	P31483 /// Q59G98 /// Q96B58	603518	0006915 // apoptosis // inferred from electronic annotation /// 0006917 // induction of apoptosis // traceable author statement	0005634 // nucleus // inferred from electronic annotation /// 0005737 // cytoplasm // inferred from electronic annotation	0000166 // nucleotide binding // inferred from electronic annotation /// 0003676 // nucleic acid binding // inferred from electronic annotation /// 0003723 // RNA binding // inferred from electronic annotation /// 0008143 // poly(A) binding // traceable author statement	---	IPR007862 // Adenylate kinase, lid region // 8.0E-21 /// IPR000850 // Adenylate kinase // 4.7E-10 /// IPR000850 // Adenylate kinase // 2.7E-11 /// IPR000182 // GCN5-related N-acetyltransferase // 6.4E-21
224560_at	-1.49364	0.952043	54613	1.00011	2.33e-30	0	0		T1/T3	Hs.633514	TIMP metallopeptidase inhibitor 2	TIMP2	chr17q25	7077	P16035	188825	0008152 // metabolism // inferred from electronic annotation /// 0008285 // negative regulation of cell proliferation // inferred from electronic annotation /// 0030814 // regulation of cAMP metabolism // inferred from electronic annotation /// 0043408 // regulation of MAPKKK cascade // inferred from electronic annotation /// 0045664 // regulation of neuron differentiation // inferred from electr…	0005578 // extracellular matrix (sensu Metazoa) // inferred from electronic annotation /// 0005604 // basement membrane // inferred from electronic annotation /// 0005615 // extracellular space // inferred from electronic annotation /// 0009986 // cell surface // inferred from electronic annotation	0004857 // enzyme inhibitor activity // inferred from electronic annotation /// 0005178 // integrin binding // inferred from electronic annotation /// 0008047 // enzyme activator activity // inferred from electronic annotation /// 0008191 // metalloendopeptidase inhibitor activity // inferred from electronic annotation /// 0008191 // metalloendopeptidase inhibitor activity // traceable author sta…	Matrix_Metalloproteinases // GenMAPP	IPR007087 // Zn-finger, C2H2 type // 5.8E-6 /// IPR007087 // Zn-finger, C2H2 type // 1.2E-4 /// IPR007087 // Zn-finger, C2H2 type // 4.0E-7
225627_s_at	-1.26869	0.540305	54550.1	1.00193	4.9e-26	0	0		T1/T3	Hs.443891	cache domain containing 1	CACHD1	chr1p31.3	57685	Q49AE9 /// Q658T4 /// Q7Z3P2 /// Q9H7W4 /// Q9H9W3 /// Q9HCJ9	---	---	0016020 // membrane // inferred from electronic annotation	---	---	IPR002035 // von Willebrand factor, type A // 0.0072 /// IPR002035 // von Willebrand factor, type A // 0.0072
