# Supplementary material for: Depletion of T-cell intracellular antigen proteins promotes cell proliferation
Source: Genome Biol. 2009 Aug 26;10(8):R87. doi: 10.1186/gb-2009-10-8-r87 (PMC2745768; doi:10.1186/gb-2009-10-8-r87)
Supplement: Additional data file 5 — List of the up- and down-regulated genes in TIAR-depleted HeLa cells. The analyzed databases were the same as in Additional data file 2. [file gb-2009-10-8-r87-S5.xls]

## Sheet: OnlySignificantGenes
Differentially expressed genes (fdr<0.05)
genes	Averge_Fold_Change	RP_Value_Up	Expected_UP	FDR_Up	RP_Value_Down	Expected_Down	FDR_Down	VennUp	VennDown	UniGene ID	Gene Title	Gene Symbol	Chromosomal Location	Entrez Gene	SwissProt	OMIM	Gene Ontology Biological Process	Gene Ontology Cellular Component	Gene Ontology Molecular Function	Pathway	InterPro
202859_x_at	1.77792	2.79e-29	0	0	3.33e-10	1037.7	0.663067	T1/T2/T3		Hs.624	interleukin 8	IL8	chr4q13-q21	3576	P10145	146930	0001525 // angiogenesis // traceable author statement /// 0006928 // cell motility // traceable author statement /// 0006935 // chemotaxis // traceable author statement /// 0006954 // inflammatory response // traceable author statement /// 0006955 // immune response // inferred from electronic annotation /// 0007050 // cell cycle arrest // inferred from direct assay /// 0007186 // G-protein coupl…	0005576 // extracellular region // inferred from electronic annotation /// 0005615 // extracellular space // traceable author statement /// 0005615 // extracellular space // inferred from electronic annotation	0005153 // interleukin-8 receptor binding // inferred from physical interaction /// 0005515 // protein binding // inferred from physical interaction /// 0008009 // chemokine activity // traceable author statement /// 0005125 // cytokine activity // inferred from electronic annotation /// 0008009 // chemokine activity // inferred from electronic annotation /// 0005153 // interleukin-8 receptor bin…	---	---
204470_at	1.42208	8.45e-25	0	0	1e-09	1413.16	0.7481	T1/T2/T3		Hs.789	chemokine (C-X-C motif) ligand 1 (melanoma growth stimulating activity, alpha)	CXCL1	chr4q21	2919	P09341	155730	0006935 // chemotaxis // traceable author statement /// 0006954 // inflammatory response // traceable author statement /// 0006955 // immune response // inferred from electronic annotation /// 0007186 // G-protein coupled receptor protein signaling pathway // traceable author statement /// 0007242 // intracellular signaling cascade // traceable author statement /// 0007399 // nervous system devel…	0005576 // extracellular region // inferred from electronic annotation /// 0005615 // extracellular space // traceable author statement /// 0005615 // extracellular space // inferred from electronic annotation	0008009 // chemokine activity // traceable author statement /// 0008047 // enzyme activator activity // traceable author statement /// 0008083 // growth factor activity // inferred from electronic annotation /// 0005125 // cytokine activity // inferred from electronic annotation /// 0008009 // chemokine activity // inferred from electronic annotation /// 0005102 // receptor binding // traceable a…	---	---
211506_s_at	1.41963	1.18e-25	0	0	3e-09	1910.44	0.836811	T1/T2/T3		Hs.624	interleukin 8	IL8	chr4q13-q21	3576	P10145	146930	0001525 // angiogenesis // traceable author statement /// 0006928 // cell motility // traceable author statement /// 0006935 // chemotaxis // traceable author statement /// 0006954 // inflammatory response // traceable author statement /// 0006955 // immune response // inferred from electronic annotation /// 0007050 // cell cycle arrest // inferred from direct assay /// 0007186 // G-protein coupl…	0005576 // extracellular region // inferred from electronic annotation /// 0005615 // extracellular space // traceable author statement /// 0005615 // extracellular space // inferred from electronic annotation	0005153 // interleukin-8 receptor binding // inferred from physical interaction /// 0005515 // protein binding // inferred from physical interaction /// 0008009 // chemokine activity // traceable author statement /// 0005125 // cytokine activity // inferred from electronic annotation /// 0008009 // chemokine activity // inferred from electronic annotation /// 0005153 // interleukin-8 receptor bin…	---	IPR001254 // Peptidase S1, chymotrypsin // 3.1E-106 /// IPR000504 // RNA-binding region RNP-1 (RNA recognition motif) // 6.6E-14 /// IPR000504 // RNA-binding region RNP-1 (RNA recognition motif) // 4.1E-13
41469_at	1.4674	8.48e-25	0	0	0.0258469	48491.3	0.981088	T2/T3		Hs.112341	peptidase inhibitor 3, skin-derived (SKALP)	PI3	chr20q12-q13	5266	P19957 /// Q6FG74	182257	0007620 // copulation // inferred from electronic annotation	0005576 // extracellular region // inferred from electronic annotation /// 0005578 // extracellular matrix (sensu Metazoa) // traceable author statement	0004867 // serine-type endopeptidase inhibitor activity // traceable author statement /// 0005515 // protein binding // traceable author statement /// 0004866 // endopeptidase inhibitor activity // inferred from electronic annotation /// 0004867 // serine-type endopeptidase inhibitor activity // inferred from electronic annotation /// 0004866 // endopeptidase inhibitor activity // traceable autho…	---	---
241763_s_at	1.52572	2.61e-26	0	0	0.0618966	51346.2	0.988225	T2/T3		Hs.403933	F-box protein 32	FBXO32	chr8q24.13	114907	Q0VAQ6 /// Q498Y9 /// Q969P5	606604	0006512 // ubiquitin cycle // inferred from electronic annotation	---	0005515 // protein binding // inferred from electronic annotation	---	---
205185_at	1.55779	4.15e-25	0	0	0.177691	53594.3	0.996862	T2/T3		Hs.331555	serine peptidase inhibitor, Kazal type 5	SPINK5	chr5q32	11005	Q3LX95 /// Q3LX96 /// Q3LX97 /// Q9NQ38	147050 /// 256500 /// 605010	0016525 // negative regulation of angiogenesis // traceable author statement /// 0019735 // antimicrobial humoral response (sensu Vertebrata) // non-traceable author statement /// 0030198 // extracellular matrix organization and biogenesis // traceable author statement /// 0030236 // anti-inflammatory response // non-traceable author statement /// 0030236 // anti-inflammatory response // traceabl…	0005576 // extracellular region // inferred from direct assay /// 0005576 // extracellular region // non-traceable author statement /// 0005737 // cytoplasm // inferred from direct assay /// 0005783 // endoplasmic reticulum // inferred from direct assay /// 0005789 // endoplasmic reticulum membrane // inferred from direct assay /// 0005829 // cytosol // inferred from direct assay /// 0005938 // c…	0004867 // serine-type endopeptidase inhibitor activity // inferred from direct assay /// 0008233 // peptidase activity // inferred from electronic annotation /// 0004866 // endopeptidase inhibitor activity // inferred from electronic annotation /// 0004867 // serine-type endopeptidase inhibitor activity // inferred from electronic annotation	---	IPR001763 // Rhodanese-like // 2.1E-33 /// IPR001763 // Rhodanese-like // 9.8E-30 /// IPR001163 // Small nuclear ribonucleoprotein (Sm protein) // 4.0E-20
205239_at	1.76411	1.33e-30	0	0	0.98915	54613	1	T1/T2/T3		Hs.645475	amphiregulin (schwannoma-derived growth factor) /// similar to Amphiregulin precursor (AR) (Colorectum cell-derived growth factor) (CRDGF)	AREG /// LOC727738	chr4q13-q21 /// chr4q13.3		P15514 /// Q5U026	104640	0007267 // cell-cell signaling // traceable author statement /// 0008283 // cell proliferation // traceable author statement	0005615 // extracellular space // traceable author statement /// 0016020 // membrane // inferred from electronic annotation /// 0016021 // integral to membrane // inferred from electronic annotation /// 0005615 // extracellular space // inferred from electronic annotation	0005125 // cytokine activity // inferred from electronic annotation /// 0008083 // growth factor activity // traceable author statement /// 0008083 // growth factor activity // inferred from electronic annotation	---	IPR001650 // Helicase, C-terminal // 2.8E-38 /// IPR001410 // DEAD/DEAH box helicase // 3.4E-83 /// IPR001806 // Ras GTPase superfamily // 1.4E-91
214038_at	1.66795	2.8e-29	0	0	0.989334	54613	1	T2		Hs.271387	chemokine (C-C motif) ligand 8	CCL8	chr17q11.2	6355	A0AV77 /// P80075	602283	0006816 // calcium ion transport // traceable author statement /// 0006887 // exocytosis // traceable author statement /// 0006935 // chemotaxis // traceable author statement /// 0006954 // inflammatory response // inferred from electronic annotation /// 0006955 // immune response // inferred from electronic annotation /// 0007165 // signal transduction // traceable author statement /// 0007267 /…	0005576 // extracellular region // inferred from electronic annotation /// 0005615 // extracellular space // inferred from electronic annotation /// 0016020 // membrane // inferred from electronic annotation	0004871 // signal transducer activity // traceable author statement /// 0008009 // chemokine activity // traceable author statement /// 0008201 // heparin binding // inferred from electronic annotation /// 0005125 // cytokine activity // inferred from electronic annotation /// 0008009 // chemokine activity // inferred from electronic annotation	---	---
223870_at	1.6712	3.96e-29	0	0	0.983257	54613	1	T2/T3		Hs.592128	F-box and WD-40 domain protein 10	FBXW10	chr17p12	10517	Q5XX13 /// Q8TC00 /// Q9BXD7 /// Q9H0F0	604596	---	---	0016874 // ligase activity // inferred from electronic annotation	---	IPR002173 // Carbohydrate kinase, PfkB // 5.2E-9 /// IPR002173 // Carbohydrate kinase, PfkB // 2.3E-9 /// IPR001810 // Cyclin-like F-box // 0.051 /// IPR001810 // Cyclin-like F-box // 0.051
214455_at	1.34632	1.64e-25	0	0	0.958865	54613	1.00007	T2/T3		Hs.182137	histone cluster 1, H2bg /// histone cluster 1, H2bc	HIST1H2BG /// HIST1H2BC	chr6p21.3		P62807 /// Q0D2M2	602798 /// 602847	0006334 // nucleosome assembly // non-traceable author statement /// 0007001 // chromosome organization and biogenesis (sensu Eukaryota) // inferred from electronic annotation /// 0042742 // defense response to bacterium // inferred from electronic annotation /// 0006334 // nucleosome assembly // inferred from electronic annotation	0000786 // nucleosome // non-traceable author statement /// 0005634 // nucleus // inferred from electronic annotation /// 0005694 // chromosome // inferred from electronic annotation /// 0000786 // nucleosome // inferred from electronic annotation	0003677 // DNA binding // non-traceable author statement /// 0003677 // DNA binding // inferred from electronic annotation	---	---
204748_at	1.58785	9.48e-26	0	0	0.297204	54202.9	1.00026	T1/T2/T3		Hs.196384	prostaglandin-endoperoxide synthase 2 (prostaglandin G/H synthase and cyclooxygenase)	PTGS2	chr1q25.2-q25.3	5743	P35354 /// Q6ZYK7 /// Q8IZA9	600262	0001516 // prostaglandin biosynthesis // inferred from electronic annotation /// 0006633 // fatty acid biosynthesis // inferred from electronic annotation /// 0006928 // cell motility // traceable author statement /// 0007582 // physiological process // traceable author statement /// 0008217 // blood pressure regulation // inferred from sequence or structural similarity /// 0019371 // cyclooxygen…	0005615 // extracellular space // inferred from electronic annotation /// 0005634 // nucleus // inferred from sequence or structural similarity /// 0005737 // cytoplasm // inferred from direct assay /// 0005737 // cytoplasm // inferred from sequence or structural similarity /// 0016020 // membrane // inferred from electronic annotation /// 0005634 // nucleus // inferred from electronic annotation…	0004601 // peroxidase activity // inferred from electronic annotation /// 0004601 // peroxidase activity // non-traceable author statement /// 0004666 // prostaglandin-endoperoxide synthase activity // non-traceable author statement /// 0005506 // iron ion binding // inferred from electronic annotation /// 0016491 // oxidoreductase activity // inferred from electronic annotation /// 0016702 // ox…	Eicosanoid_Synthesis // GenMAPP /// Prostaglandin_synthesis_regulation // GenMAPP /// Eicosanoid_Synthesis // GenMAPP /// Prostaglandin_synthesis_regulation // GenMAPP	---
236882_at	1.52944	2.96e-27	0	0	0.724707	54603.6	1.00091	T2/T3		Hs.530077	Paraoxonase 2	PON2	chr7q21.3	5445	Q15165 /// Q5FBX7 /// Q6PJZ2 /// Q86X69	602447	---	0005576 // extracellular region // inferred from electronic annotation /// 0016020 // membrane // inferred from electronic annotation	0004063 // aryldialkylphosphatase activity // inferred from electronic annotation /// 0004064 // arylesterase activity // inferred from electronic annotation /// 0004064 // arylesterase activity // traceable author statement /// 0016787 // hydrolase activity // inferred from electronic annotation	---	---
210004_at	1.48865	1.2e-25	0	0	0.67248	54594.9	1.00099	T2		Hs.412484	oxidized low density lipoprotein (lectin-like) receptor 1	OLR1	chr12p13.2-p12.3	4973	P78380	602601	0006508 // proteolysis // traceable author statement /// 0006954 // inflammatory response // inferred from electronic annotation /// 0006955 // immune response // inferred from electronic annotation /// 0007155 // cell adhesion // inferred from electronic annotation /// 0008015 // circulation // traceable author statement	0005624 // membrane fraction // traceable author statement /// 0005887 // integral to plasma membrane // traceable author statement /// 0016020 // membrane // inferred from electronic annotation /// 0019897 // extrinsic to plasma membrane // inferred from electronic annotation /// 0016021 // integral to membrane // inferred from electronic annotation	0004872 // receptor activity // inferred from electronic annotation /// 0005041 // low-density lipoprotein receptor activity // inferred from electronic annotation /// 0005515 // protein binding // inferred from electronic annotation /// 0005529 // sugar binding // inferred from electronic annotation	---	---
221577_x_at	1.63185	1.08e-26	0	0	0.623277	54582.7	1.00117	T1/T2/T3		Hs.616962	growth differentiation factor 15	GDF15	chr19p13.1-13.2	9518	Q86VC8 /// Q99988 /// Q9BWA0 /// Q9BY41	605312	0007165 // signal transduction // traceable author statement /// 0007179 // transforming growth factor beta receptor signaling pathway // traceable author statement /// 0007267 // cell-cell signaling // traceable author statement /// 0016575 // histone deacetylation // inferred from electronic annotation /// 0006350 // transcription // inferred from electronic annotation /// 0006355 // regulation…	0005576 // extracellular region // traceable author statement /// 0005615 // extracellular space // inferred from electronic annotation /// 0005634 // nucleus // inferred from electronic annotation /// 0000118 // histone deacetylase complex // traceable author statement /// 0000228 // nuclear chromosome // traceable author statement /// 0005634 // nucleus // traceable author statement /// 0005737…	0005125 // cytokine activity // traceable author statement /// 0008083 // growth factor activity // inferred from electronic annotation /// 0004407 // histone deacetylase activity // inferred from electronic annotation /// 0005125 // cytokine activity // inferred from electronic annotation /// 0016787 // hydrolase activity // inferred from electronic annotation /// 0004407 // histone deacetylase …	---	IPR008273 // Cellular retinaldehyde-binding/triple function, N-terminal // 4.0E-15 /// IPR001251 // Cellular retinaldehyde-binding)/triple function, C-terminal // 2.2E-44 /// IPR006797 // MSF1 // 6.7E-78 /// IPR001781 // Zn-binding protein, LIM // 1.6E-15 /// IPR001781 // Zn-binding protein, LIM // 7.6E-16 /// IPR001781 // Zn-binding protein, LIM // 5.6E-10
1554997_a_at	1.5526	3.59e-26	0	0	0.657968	54591.9	1.00119	T1/T2/T3		Hs.196384	prostaglandin-endoperoxide synthase 2 (prostaglandin G/H synthase and cyclooxygenase)	PTGS2	chr1q25.2-q25.3	5743	P35354 /// Q6ZYK7 /// Q8IZA9	600262	0001516 // prostaglandin biosynthesis // inferred from electronic annotation /// 0006633 // fatty acid biosynthesis // inferred from electronic annotation /// 0006928 // cell motility // traceable author statement /// 0007582 // physiological process // traceable author statement /// 0008217 // blood pressure regulation // inferred from sequence or structural similarity /// 0019371 // cyclooxygen…	0005615 // extracellular space // inferred from electronic annotation /// 0005634 // nucleus // inferred from sequence or structural similarity /// 0005737 // cytoplasm // inferred from direct assay /// 0005737 // cytoplasm // inferred from sequence or structural similarity /// 0016020 // membrane // inferred from electronic annotation /// 0005634 // nucleus // inferred from electronic annotation…	0004601 // peroxidase activity // inferred from electronic annotation /// 0004601 // peroxidase activity // non-traceable author statement /// 0004666 // prostaglandin-endoperoxide synthase activity // non-traceable author statement /// 0005506 // iron ion binding // inferred from electronic annotation /// 0016491 // oxidoreductase activity // inferred from electronic annotation /// 0016702 // ox…	Eicosanoid_Synthesis // GenMAPP /// Prostaglandin_synthesis_regulation // GenMAPP /// Eicosanoid_Synthesis // GenMAPP /// Prostaglandin_synthesis_regulation // GenMAPP	IPR002007 // Animal haem peroxidase // 5.2E-21
205207_at	1.64241	1.5e-26	0	0	2.21e-07	5886.1	1.04363	T1/T2/T3		Hs.512234	interleukin 6 (interferon, beta 2)	IL6	chr7p21	3569	P05231 /// Q75MH2 /// Q8N6X1	147620 /// 148000 /// 166710	0001781 // neutrophil apoptosis // inferred from direct assay /// 0006953 // acute-phase response // inferred from electronic annotation /// 0006959 // humoral immune response // traceable author statement /// 0007166 // cell surface receptor linked signal transduction // traceable author statement /// 0007267 // cell-cell signaling // non-traceable author statement /// 0008284 // positive regula…	0005576 // extracellular region // non-traceable author statement /// 0005615 // extracellular space // traceable author statement /// 0005576 // extracellular region // inferred from sequence or structural similarity /// 0005615 // extracellular space // inferred from sequence or structural similarity /// 0005576 // extracellular region // inferred from electronic annotation /// 0005615 // extra…	0005125 // cytokine activity // inferred from electronic annotation /// 0005138 // interleukin-6 receptor binding // non-traceable author statement /// 0005515 // protein binding // inferred from electronic annotation /// 0005138 // interleukin-6 receptor binding // inferred from sequence or structural similarity /// 0008083 // growth factor activity // inferred from sequence or structural simila…	Smooth_muscle_contraction // GenMAPP /// Smooth_muscle_contraction // GenMAPP	---
210662_at	1.31278	2.4e-24	0.02	0.00111111	0.828491	54611.1	1.00051	T1/T2/T3		Hs.470126	kynureninase (L-kynurenine hydrolase)	KYNU	chr2q22.2	8942	Q16719 /// Q53F63 /// Q6I9T2 /// Q9BVW3	236800	0006569 // tryptophan catabolism // inferred from electronic annotation /// 0008152 // metabolism // inferred from electronic annotation /// 0009435 // NAD biosynthesis // inferred from electronic annotation /// 0019363 // pyridine nucleotide biosynthesis // inferred from electronic annotation	0005737 // cytoplasm // inferred from electronic annotation	0008233 // peptidase activity // traceable author statement /// 0008483 // transaminase activity // inferred from electronic annotation /// 0016787 // hydrolase activity // inferred from electronic annotation /// 0030170 // pyridoxal phosphate binding // inferred from electronic annotation /// 0030429 // kynureninase activity // inferred from electronic annotation	---	IPR000276 // Rhodopsin-like GPCR superfamily // 2.8E-46
226757_at	1.29236	2.18e-24	0.02	0.00117647	0.951522	54613	1.00011	T2/T3		Hs.437609	interferon-induced protein with tetratricopeptide repeats 2	IFIT2	chr10q23-q25	3433	Q05DN2 /// Q8IZ03	147040	0006955 // immune response // inferred from electronic annotation /// 0008150 // biological_process // ---	0005575 // cellular_component // ---	0005488 // binding // inferred from electronic annotation	---	---
203691_at	1.29921	1.76e-23	0.04	0.00173913	0.0968005	52461.9	0.991793	T2/T3		Hs.112341	peptidase inhibitor 3, skin-derived (SKALP) /// peptidase inhibitor 3, skin-derived (SKALP)	PI3	chr20q12-q13	5266	P19957 /// Q6FG74	182257	0007620 // copulation // inferred from electronic annotation	0005576 // extracellular region // inferred from electronic annotation /// 0005578 // extracellular matrix (sensu Metazoa) // traceable author statement	0004867 // serine-type endopeptidase inhibitor activity // traceable author statement /// 0005515 // protein binding // traceable author statement /// 0004866 // endopeptidase inhibitor activity // inferred from electronic annotation /// 0004867 // serine-type endopeptidase inhibitor activity // inferred from electronic annotation /// 0004866 // endopeptidase inhibitor activity // traceable autho…	---	---
204637_at	1.15482	9.42e-24	0.04	0.00181818	1.64e-09	1616.82	0.781072	T2/T3		Hs.119689	glycoprotein hormones, alpha polypeptide	CGA	chr6q12-q21	1081	P01215 /// Q6I9S8 /// Q96QJ4	118850	0007165 // signal transduction // traceable author statement /// 0007267 // cell-cell signaling // traceable author statement	0005576 // extracellular region // inferred from electronic annotation /// 0005615 // extracellular space // inferred from electronic annotation /// 0005625 // soluble fraction // traceable author statement	0005179 // hormone activity // traceable author statement /// 0005179 // hormone activity // inferred from electronic annotation	---	IPR007483 // Hamartin // 1.0E-126 /// IPR007483 // Hamartin // 1.0E-126
205767_at	1.35076	5.51e-24	0.04	0.00190476	2.23e-06	10225.5	1.11196	T1/T2/T3		Hs.115263	epiregulin	EREG	chr4q13.3	2069	O14944 /// Q6FH69	602061	0000074 // regulation of progression through cell cycle // inferred from electronic annotation /// 0001525 // angiogenesis // inferred from electronic annotation /// 0001550 // ovarian cumulus expansion // inferred from sequence or structural similarity /// 0001556 // oocyte maturation // inferred from sequence or structural similarity /// 0001819 // positive regulation of cytokine production // …	0005615 // extracellular space // inferred from direct assay /// 0005887 // integral to plasma membrane // traceable author statement /// 0016020 // membrane // inferred from electronic annotation /// 0016021 // integral to membrane // inferred from electronic annotation	0005154 // epidermal growth factor receptor binding // inferred from sequence or structural similarity /// 0005154 // epidermal growth factor receptor binding // traceable author statement /// 0005515 // protein binding // inferred from physical interaction /// 0008083 // growth factor activity // inferred from electronic annotation /// 0046982 // protein heterodimerization activity // inferred f…	---	IPR008280 // Tubulin/FtsZ, C-terminal // 2.0E-16 /// IPR003162 // Transcription factor TAFII-31 // 6.6E-48
209774_x_at	1.35565	5.47e-24	0.04	0.002	1.57e-08	2983.58	0.921996	T1/T2/T3		Hs.590921	chemokine (C-X-C motif) ligand 2	CXCL2	chr4q21	2920	P19875 /// Q6FGD6	139110	0006935 // chemotaxis // traceable author statement /// 0006954 // inflammatory response // traceable author statement /// 0006955 // immune response // inferred from electronic annotation /// 0007186 // G-protein coupled receptor protein signaling pathway // not recorded /// 0006935 // chemotaxis // inferred from electronic annotation /// 0006954 // inflammatory response // inferred from electro…	0005576 // extracellular region // inferred from electronic annotation /// 0005615 // extracellular space // traceable author statement /// 0005625 // soluble fraction // traceable author statement /// 0005615 // extracellular space // inferred from electronic annotation	0008009 // chemokine activity // traceable author statement /// 0005125 // cytokine activity // inferred from electronic annotation /// 0008009 // chemokine activity // inferred from electronic annotation	---	IPR010918 // AIR synthase related protein, C-terminal // 1.4E-5
201450_s_at	1.22075	2.81e-24	0.04	0.00210526	0.96252	54613	1	T2	T1/T3	Hs.516075	TIA1 cytotoxic granule-associated RNA binding protein	TIA1	chr2p13	7072	P31483 /// Q59G98 /// Q96B58	603518	0006915 // apoptosis // inferred from electronic annotation /// 0006917 // induction of apoptosis // traceable author statement	0005634 // nucleus // inferred from electronic annotation /// 0005737 // cytoplasm // inferred from electronic annotation	0000166 // nucleotide binding // inferred from electronic annotation /// 0003676 // nucleic acid binding // inferred from electronic annotation /// 0003723 // RNA binding // inferred from electronic annotation /// 0008143 // poly(A) binding // traceable author statement	---	IPR007862 // Adenylate kinase, lid region // 8.0E-21 /// IPR000850 // Adenylate kinase // 4.7E-10 /// IPR000850 // Adenylate kinase // 2.7E-11
214472_at	1.12817	4.53e-23	0.1	0.00416667	0.952851	54613	1.00009	T2		---	histone cluster 1, H3d	HIST1H3D	chr6p21.3	8351	P68431	602811	0006334 // nucleosome assembly // inferred from electronic annotation /// 0007001 // chromosome organization and biogenesis (sensu Eukaryota) // inferred from electronic annotation	0000786 // nucleosome // inferred from electronic annotation /// 0005634 // nucleus // inferred from electronic annotation /// 0005694 // chromosome // inferred from electronic annotation	0005515 // protein binding // inferred from physical interaction /// 0003677 // DNA binding // inferred from electronic annotation	---	IPR001841 // Zn-finger, RING // 2.3E-11 /// IPR003877 // SPla/RYanodine receptor SPRY // 7.0E-13
202948_at	1.11048	8.97e-23	0.12	0.00461538	0.940734	54612.9	1.00013	T2/T3		Hs.557403	interleukin 1 receptor, type I	IL1R1	chr2q12	3554	P14778 /// Q6NWP5 /// Q6NWP6 /// Q6UXP0	147810	0006954 // inflammatory response // not recorded /// 0006955 // immune response // traceable author statement /// 0019221 // cytokine and chemokine mediated signaling pathway // inferred from electronic annotation /// 0007166 // cell surface receptor linked signal transduction // traceable author statement	0005615 // extracellular space // inferred from electronic annotation /// 0005887 // integral to plasma membrane // traceable author statement /// 0016020 // membrane // inferred from electronic annotation /// 0016021 // integral to membrane // inferred from electronic annotation	0004888 // transmembrane receptor activity // traceable author statement /// 0004909 // interleukin-1, Type I, activating receptor activity // traceable author statement /// 0005515 // protein binding // inferred from physical interaction /// 0004871 // signal transducer activity // inferred from electronic annotation /// 0004872 // receptor activity // inferred from electronic annotation /// 000…	Hypertrophy_model // GenMAPP	IPR013151 // Immunoglobulin // 0.0031
229242_at	1.25551	5.1e-23	0.12	0.0048	5.84e-05	20430.2	1.08845	T2/T3		Hs.23349	Transcribed locus	---	---		---	---	---	---	---	---	---
235782_at	-0.739569	0.801068	54609.6	1.00074	3.88e-18	3.78	0.0484615		T2/T3	Hs.527515	Transcribed locus	---	---		---	---	---	---	---	---	---
208998_at	-0.73393	0.499087	54525	1.00311	3.1e-18	3.58	0.0464935		T1/T2/T3	Hs.80658	uncoupling protein 2 (mitochondrial, proton carrier)	UCP2	chr11q13	7351	P55851 /// Q53HM3	601665 /// 601693	0006810 // transport // non-traceable author statement /// 0006839 // mitochondrial transport // inferred from electronic annotation /// 0015992 // proton transport // traceable author statement /// 0006810 // transport // inferred from electronic annotation	0005624 // membrane fraction // not recorded /// 0005739 // mitochondrion // inferred from electronic annotation /// 0005743 // mitochondrial inner membrane // non-traceable author statement /// 0016020 // membrane // inferred from electronic annotation /// 0016021 // integral to membrane // inferred from electronic annotation /// 0005743 // mitochondrial inner membrane // inferred from electroni…	0005215 // transporter activity // inferred from electronic annotation /// 0005488 // binding // inferred from electronic annotation	Electron_Transport_Chain // GenMAPP	---
230002_at	-0.745471	0.843486	54611.5	1.00049	3.04e-18	3.56	0.0468421		T2/T3	Hs.554803	Chloride channel CLIC-like 1	CLCC1	chr1p13.3	23155	Q8WYP8 /// Q8WYP9 /// Q96S66 /// Q9BU25	---	0006821 // chloride transport // inferred from sequence or structural similarity	0005634 // nucleus // inferred from sequence or structural similarity /// 0005737 // cytoplasm // inferred from sequence or structural similarity /// 0005739 // mitochondrion // inferred from sequence or structural similarity /// 0005783 // endoplasmic reticulum // inferred from sequence or structural similarity /// 0005792 // microsome // inferred from sequence or structural similarity /// 00057…	0005254 // chloride channel activity // inferred from sequence or structural similarity	---	---
228381_at	-0.770651	0.362768	54360.6	1.00417	2.96e-18	3.52	0.0469333		T2/T3	Hs.513343	Activating transcription factor 7 interacting protein 2	ATF7IP2	chr16p13.13	80063	Q53EZ7 /// Q5U623 /// Q658U2 /// Q6IS97 /// Q8N9X8 /// Q9H9L6	---	---	---	---	---	---
212605_s_at	-0.770569	0.65072	54590.4	1.00173	2.66e-18	3.48	0.047027		T2/T3	Hs.592692	AF034176 Human mRNA (Tripodis and Ragoussis) Homo sapiens cDNA clone ntcon5 contig	---	---		---	---	---	---	---	---	---
242366_at	-0.767056	0.606002	54577.3	1.00214	2.55e-18	3.44	0.0471233		T2/T3	Hs.620701	KIAA0701 protein	KIAA0701	chr12q23.1	23074	A0JNW5 /// O75183 /// Q63HQ7 /// Q8NDL1 /// Q96C30 /// Q9BTS5 /// Q9H0F1	---	---	---	---	---	---
222044_at	-0.769985	0.630502	54584.6	1.00183	2.41e-18	3.4	0.0472222		T2/T3	Hs.443061	Chromosome X open reading frame 45	CXorf45	chrXq23	79868	Q17RC3 /// Q9H5U8	---	---	---	---	---	---
238762_at	-0.789475	0.496997	54523.5	1.0031	2.21e-18	3.36	0.0473239		T2/T3	Hs.479954	methylenetetrahydrofolate dehydrogenase (NADP+ dependent) 2-like	MTHFD2L	chr4q13.3	441024	Q6P079 /// Q86XA1 /// Q8IY64 /// Q8N460 /// Q8N560	---	0009396 // folic acid and derivative biosynthesis // inferred from electronic annotation	---	0003824 // catalytic activity // inferred from electronic annotation /// 0004487 // methylenetetrahydrofolate dehydrogenase (NAD+) activity // inferred from electronic annotation /// 0016787 // hydrolase activity // inferred from electronic annotation	---	---
241484_x_at	-0.760698	0.668277	54594	1.00149	2.05e-18	3.34	0.0477143		T2	Hs.582712	Similar to FRG1 protein (FSHD region gene 1 protein)	MGC72104	chr20q11.1	284802	Q05D61 /// Q6P5Q9 /// Q96ND1	---	---	---	---	---	---
212282_at	-0.758291	0.29044	54181.8	1.00432	1.93e-18	3.28	0.0475362		T2	Hs.199695	transmembrane protein 97	TMEM97	chr17q11.2	27346	Q5BJF2 /// Q86XC5	---	0001558 // regulation of cell growth // non-traceable author statement	0005575 // cellular_component // --- /// 0016020 // membrane // inferred from electronic annotation /// 0016021 // integral to membrane // inferred from electronic annotation	0003674 // molecular_function // ---	---	IPR006689 // ARF/SAR superfamily // 5.3E-53 /// IPR002110 // Ankyrin // 2.2E-6 /// IPR002110 // Ankyrin // 0.063 /// IPR002110 // Ankyrin // 2.1E-11 /// IPR002110 // Ankyrin // 6.6E-8
208951_at	-0.754076	0.792447	54609.1	1.00081	1.86e-18	3.24	0.0476471		T2/T3	Hs.483239	aldehyde dehydrogenase 7 family, member A1	ALDH7A1	chr5q31	501	P49419 /// Q5T3J3	107323	0006081 // aldehyde metabolism // inferred from sequence or structural similarity /// 0007605 // sensory perception of sound // traceable author statement /// 0008152 // metabolism // inferred from electronic annotation /// 0007605 // sensory perception of sound // inferred from electronic annotation	0005575 // cellular_component // --- /// 0005739 // mitochondrion // inferred from electronic annotation	0004029 // aldehyde dehydrogenase (NAD) activity // inferred from sequence or structural similarity /// 0016491 // oxidoreductase activity // inferred from electronic annotation /// 0004029 // aldehyde dehydrogenase (NAD) activity // inferred from electronic annotation	---	---
214033_at	-0.754581	0.0172838	46901.9	0.988886	1.81e-18	3.24	0.0483582		T1/T2/T3	---	similar to ATP-binding cassette, sub-family C, member 6	LOC730013	chr16p13.11	730013	---	---	---	---	---	---	---
213852_at	-0.77509	0.586542	54570.3	1.00236	1.74e-18	3.24	0.0490909		T2/T3	Hs.591455	RNA binding motif protein 8A	RBM8A	chr1q12	9939	Q6IQ40 /// Q8WWE9 /// Q9Y5S9	605313	0000184 // mRNA catabolism, nonsense-mediated decay // inferred from electronic annotation /// 0006397 // mRNA processing // inferred from electronic annotation /// 0006810 // transport // inferred from electronic annotation /// 0008150 // biological_process // --- /// 0008380 // RNA splicing // inferred from electronic annotation /// 0051028 // mRNA transport // inferred from electronic annotati…	0005634 // nucleus // non-traceable author statement /// 0005681 // spliceosome complex // inferred from electronic annotation /// 0005737 // cytoplasm // non-traceable author statement /// 0005634 // nucleus // inferred from electronic annotation /// 0005737 // cytoplasm // inferred from electronic annotation	0000166 // nucleotide binding // inferred from electronic annotation /// 0003729 // mRNA binding // non-traceable author statement /// 0005515 // protein binding // inferred from physical interaction /// 0003676 // nucleic acid binding // inferred from electronic annotation /// 0003723 // RNA binding // inferred from electronic annotation /// 0003729 // mRNA binding // inferred from electronic an…	---	---
1568596_a_at	-0.744546	0.675078	54595.4	1.0014	1.73e-18	3.24	0.0498462		T2	Hs.524399	trophinin associated protein (tastin)	TROAP	chr12q13.12	10024	Q12815 /// Q6PJU7 /// Q8N5B2	603872	0006508 // proteolysis // inferred from electronic annotation /// 0007155 // cell adhesion // traceable author statement /// 0007155 // cell adhesion // inferred from electronic annotation	0005737 // cytoplasm // traceable author statement	0004182 // carboxypeptidase A activity // inferred from electronic annotation /// 0005515 // protein binding // inferred from electronic annotation	---	IPR006209 // EGF-like domain // 3.3E-7 /// IPR001791 // Laminin G // 2.1E-28 /// IPR001791 // Laminin G // 5.7E-27
214078_at	-0.775139	0.774001	54608	1.0009	1.64e-18	3.18	0.0496875		T1/T2/T3	Hs.390616	P21 (CDKN1A)-activated kinase 3	PAK3	chrXq22.3-q23	5063	O75914 /// Q17RE5	300142 /// 300558	0006468 // protein amino acid phosphorylation // inferred from electronic annotation /// 0007275 // development // inferred from electronic annotation	---	0000166 // nucleotide binding // inferred from electronic annotation /// 0000287 // magnesium ion binding // inferred from electronic annotation /// 0004674 // protein serine/threonine kinase activity // inferred from electronic annotation /// 0005524 // ATP binding // inferred from electronic annotation /// 0016740 // transferase activity // inferred from electronic annotation /// 0003824 // cat…	G13_Signaling_Pathway // GenMAPP	---
205347_s_at	-0.706641	0.000144102	24189	1.04737	1.36e-18	3.02	0.0479365		T1/T2/T3	Hs.56145	thymosin-like 8	TMSL8	chrXq21.33-q22.3	11013	Q99406	---	0007010 // cytoskeleton organization and biogenesis // inferred from electronic annotation /// 0008150 // biological_process // ---	0005737 // cytoplasm // non-traceable author statement /// 0005856 // cytoskeleton // inferred from electronic annotation /// 0005737 // cytoplasm // inferred from electronic annotation	0003674 // molecular_function // --- /// 0003779 // actin binding // inferred from electronic annotation	---	---
224693_at	-0.798447	0.245764	54016.2	1.00409	8.69e-19	2.42	0.0390323		T2/T3	Hs.143736	chromosome 20 open reading frame 108	C20orf108	chr20q13.2	116151	Q96KR6	---	---	0005615 // extracellular space // inferred from electronic annotation /// 0016020 // membrane // inferred from electronic annotation /// 0016021 // integral to membrane // inferred from electronic annotation	---	---	IPR006630 // RNA-binding protein Lupus Lal // 5.9E-25 /// IPR000719 // Protein kinase // 2.2E-45
221979_at	-0.774792	0.767415	54607.6	1.00096	8.33e-19	2.4	0.0393443		T2	Hs.493668	NADH dehydrogenase (ubiquinone) 1 beta subcomplex, 6, 17kDa	NDUFB6	chr9p21.1	4712	O95139 /// Q0P6E8 /// Q8N7I0 /// Q96CZ0	603322	0006120 // mitochondrial electron transport, NADH to ubiquinone // traceable author statement	0005739 // mitochondrion // inferred from electronic annotation	0003954 // NADH dehydrogenase activity // inferred from electronic annotation /// 0008137 // NADH dehydrogenase (ubiquinone) activity // traceable author statement /// 0016491 // oxidoreductase activity // inferred from electronic annotation /// 0008137 // NADH dehydrogenase (ubiquinone) activity // inferred from electronic annotation	Electron_Transport_Chain // GenMAPP	---
236565_s_at	-0.77517	0.601762	54576	1.00217	8.24e-19	2.38	0.0396667		T2/T3	Hs.416755	La ribonucleoprotein domain family, member 6	LARP6	chr15q23	55323	Q5XKE4 /// Q9BRS8 /// Q9NUR0	---	0006396 // RNA processing // inferred from electronic annotation	0005634 // nucleus // inferred from electronic annotation /// 0030529 // ribonucleoprotein complex // inferred from electronic annotation	0003723 // RNA binding // inferred from electronic annotation	---	---
204572_s_at	-0.79363	0.284516	54162.6	1.00439	6.76e-19	2.28	0.0386441		T2/T3	Hs.118076	protein (peptidylprolyl cis/trans isomerase) NIMA-interacting, 4 (parvulin)	PIN4	chrXq13	5303	Q0D2H3 /// Q3MHV0 /// Q52M21 /// Q6IRW4 /// Q9Y237	300252	0006457 // protein folding // traceable author statement /// 0006457 // protein folding // inferred from electronic annotation	0005759 // mitochondrial matrix // traceable author statement	0003755 // peptidyl-prolyl cis-trans isomerase activity // inferred from electronic annotation /// 0016853 // isomerase activity // inferred from electronic annotation	---	---
220201_at	-0.810875	0.592979	54573	1.00231	4.01e-19	1.98	0.0341379		T2/T3	Hs.533499	membrane associated DNA binding protein	MNAB	chr9q34	54542	Q9HBD1	---	0008150 // biological_process // ---	0005624 // membrane fraction // inferred from direct assay /// 0009986 // cell surface // inferred from direct assay /// 0016020 // membrane // inferred from electronic annotation	0003677 // DNA binding // inferred from direct assay /// 0005515 // protein binding // inferred from electronic annotation /// 0008270 // zinc ion binding // inferred from electronic annotation /// 0046872 // metal ion binding // inferred from electronic annotation /// 0003676 // nucleic acid binding // inferred from electronic annotation /// 0003677 // DNA binding // inferred from electronic ann…	---	IPR006781 // Apolipoprotein C-I // 2.4E-33 /// IPR001214 // Nuclear protein SET // 1.9E-6 /// IPR002893 // Zn-finger, MYND type // 1.4E-17
204547_at	-0.810595	0.698983	54599.7	1.00122	3e-19	1.8	0.0315789		T1/T2/T3	Hs.484068	RAB40B, member RAS oncogene family	RAB40B	chr17q25.3	10966	Q12829 /// Q59EV0 /// Q6ZVF5	---	0007264 // small GTPase mediated signal transduction // inferred from electronic annotation /// 0015031 // protein transport // inferred from electronic annotation /// 0007242 // intracellular signaling cascade // inferred from electronic annotation	0016020 // membrane // inferred from electronic annotation	0000166 // nucleotide binding // inferred from electronic annotation /// 0005525 // GTP binding // inferred from electronic annotation	---	---
236277_at	-0.828313	0.519761	54538.8	1.00286	2.54e-19	1.66	0.0296429		T1/T2/T3	Hs.390616	P21 (CDKN1A)-activated kinase 3	PAK3	chrXq22.3-q23	5063	O75914 /// Q17RE5	300142 /// 300558	0006468 // protein amino acid phosphorylation // inferred from electronic annotation /// 0007275 // development // inferred from electronic annotation	---	0000166 // nucleotide binding // inferred from electronic annotation /// 0000287 // magnesium ion binding // inferred from electronic annotation /// 0004674 // protein serine/threonine kinase activity // inferred from electronic annotation /// 0005524 // ATP binding // inferred from electronic annotation /// 0016740 // transferase activity // inferred from electronic annotation /// 0003824 // cat…	G13_Signaling_Pathway // GenMAPP	---
200644_at	-0.774698	0.88197	54612.4	1.00028	2.23e-19	1.62	0.0294545		T2/T3	Hs.75061	MARCKS-like 1	MARCKSL1	chr1p35.1	65108	P49006	602940	---	0005886 // plasma membrane // inferred from direct assay	0005516 // calmodulin binding // inferred from electronic annotation	---	IPR002101 // Myristoylated alanine-rich C-kinase substrate MARCKS // 4.2E-11
202630_at	-0.828201	0.488271	54517.2	1.00311	2.06e-19	1.6	0.0296296		T2/T3	Hs.84084	amyloid beta precursor protein (cytoplasmic tail) binding protein 2	APPBP2	chr17q21-q23	10513	Q92624	605324	0006886 // intracellular protein transport // traceable author statement /// 0006810 // transport // inferred from electronic annotation /// 0015031 // protein transport // inferred from electronic annotation	0005634 // nucleus // non-traceable author statement /// 0005737 // cytoplasm // non-traceable author statement /// 0005874 // microtubule // inferred from electronic annotation /// 0005875 // microtubule associated complex // traceable author statement /// 0016020 // membrane // inferred from electronic annotation /// 0005634 // nucleus // inferred from electronic annotation /// 0005737 // cytop…	0003777 // microtubule motor activity // traceable author statement /// 0005488 // binding // inferred from electronic annotation	---	IPR000504 // RNA-binding region RNP-1 (RNA recognition motif) // 2.0E-7 /// IPR000504 // RNA-binding region RNP-1 (RNA recognition motif) // 3.3E-4
202330_s_at	-0.791608	0.886487	54612.4	1.00026	1.97e-19	1.54	0.0290566		T2/T3	Hs.191334	uracil-DNA glycosylase	UNG	chr12q23-q24.1	7374	P13051 /// Q68DM5 /// Q6FHS8	191525 /// 608106	0006284 // base-excision repair // traceable author statement /// 0008152 // metabolism // inferred from electronic annotation /// 0006281 // DNA repair // inferred from electronic annotation /// 0006284 // base-excision repair // inferred from electronic annotation /// 0006974 // response to DNA damage stimulus // inferred from electronic annotation /// 0006281 // DNA repair // traceable author …	0005634 // nucleus // non-traceable author statement /// 0005739 // mitochondrion // inferred from electronic annotation /// 0005634 // nucleus // inferred from electronic annotation	0004844 // uracil DNA N-glycosylase activity // non-traceable author statement /// 0005515 // protein binding // inferred from physical interaction /// 0016798 // hydrolase activity, acting on glycosyl bonds // inferred from electronic annotation /// 0004844 // uracil DNA N-glycosylase activity // inferred from electronic annotation /// 0016787 // hydrolase activity // inferred from electronic an…	---	IPR000409 // Beige/BEACH domain // 1.0E-126
225923_at	-0.821752	0.703464	54600.6	1.0012	1.84e-19	1.54	0.0296154		T2/T3	Hs.595403	CDNA FLJ41394 fis, clone BRCAN2026197	---	---		---	---	---	---	---	---	---
214022_s_at	-0.808392	0.3772	54387	1.00393	1.79e-19	1.52	0.0298039		T2/T3	Hs.458414	interferon induced transmembrane protein 1 (9-27)	IFITM1	chr11p15.5	8519	P13164 /// Q53XZ0	604456	0000074 // regulation of progression through cell cycle // traceable author statement /// 0006955 // immune response // inferred from electronic annotation /// 0007166 // cell surface receptor linked signal transduction // traceable author statement /// 0008285 // negative regulation of cell proliferation // traceable author statement /// 0009607 // response to biotic stimulus // inferred from el…	0005886 // plasma membrane // traceable author statement /// 0016021 // integral to membrane // inferred from electronic annotation /// 0016020 // membrane // inferred from electronic annotation	0005057 // receptor signaling protein activity // traceable author statement /// 0005515 // protein binding // inferred from physical interaction	---	IPR002165 // Plexin // 4.4E-11 /// IPR002909 // Cell surface receptor IPT/TIG // 1.0E-13 /// IPR002909 // Cell surface receptor IPT/TIG // 1.7E-20 /// IPR002909 // Cell surface receptor IPT/TIG // 1.3E-24 /// IPR001627 // Semaphorin/CD100 antigen // 1.1E-7
202007_at	-0.842294	0.125137	52996.5	1.00107	1.71e-19	1.46	0.0292		T2/T3	Hs.356624	nidogen 1	NID1	chr1q43	4811	P14543	131390	0007155 // cell adhesion // inferred from electronic annotation /// 0007160 // cell-matrix adhesion // inferred from electronic annotation /// 0008218 // bioluminescence // inferred from electronic annotation /// 0018298 // protein-chromophore linkage // inferred from electronic annotation	0005604 // basement membrane // inferred from electronic annotation /// 0005615 // extracellular space // inferred from electronic annotation /// 0016020 // membrane // inferred from electronic annotation /// 0005578 // extracellular matrix (sensu Metazoa) // inferred from electronic annotation	0005201 // extracellular matrix structural constituent // not recorded /// 0005509 // calcium ion binding // inferred from electronic annotation /// 0005515 // protein binding // inferred from electronic annotation	---	---
222691_at	-0.8247	0.833399	54611.2	1.00054	1.54e-19	1.34	0.0273469		T2/T3	Hs.285847	solute carrier family 35, member B3	SLC35B3	chr6p24.3	51000	Q1XH11 /// Q9H1N7	---	0006810 // transport // inferred from electronic annotation	0005739 // mitochondrion // inferred from electronic annotation /// 0016020 // membrane // inferred from electronic annotation /// 0016021 // integral to membrane // inferred from electronic annotation	0005351 // sugar porter activity // inferred from electronic annotation	---	IPR000276 // Rhodopsin-like GPCR superfamily // 5.3E-13 /// IPR005824 // KOW // 2.4E-8 /// IPR000876 // Ribosomal protein S4E // 5.0E-41 /// IPR007194 // Transport protein particle (TRAPP) component, Bet3 // 7.5E-65 /// IPR013657 // UAA transporter // 2.3E-19
222609_s_at	-0.787513	0.660653	54592.4	1.00168	1.53e-19	1.34	0.0279167		T2/T3	Hs.632089	exosome component 1	EXOSC1	chr10q24	51013	Q9Y3B2	606493	0006364 // rRNA processing // inferred from electronic annotation	0000178 // exosome (RNase complex) // non-traceable author statement /// 0005634 // nucleus // inferred from electronic annotation /// 0005730 // nucleolus // inferred from direct assay /// 0000178 // exosome (RNase complex) // inferred from electronic annotation	0003723 // RNA binding // inferred from electronic annotation /// 0003723 // RNA binding // non-traceable author statement /// 0004527 // exonuclease activity // inferred from electronic annotation /// 0005515 // protein binding // inferred from physical interaction /// 0016787 // hydrolase activity // inferred from electronic annotation /// 0004518 // nuclease activity // inferred from electroni…	---	IPR005135 // Endonuclease/exonuclease/phosphatase // 2.9E-28 /// IPR002085 // Zinc-containing alcohol dehydrogenase superfamily // 1.0E-126
227247_at	-0.814305	0.831351	54611.1	1.00057	1.44e-19	1.28	0.027234		T2/T3	Hs.233495	Pleckstrin homology domain containing, family A (phosphoinositide binding specific) member 8	PLEKHA8	chr7p21-p11.2	84725	Q7Z5V8 /// Q96JA3 /// Q9BU78 /// Q9H274 /// Q9H8Z7	608639	---	---	---	---	---
228093_at	-0.808492	0.86203	54612	1.00037	1.36e-19	1.2	0.026087		T2/T3	Hs.590961	Zinc finger protein 599	ZNF599	chr19q13.11	148103	Q96NL3	---	0006350 // transcription // inferred from electronic annotation /// 0006355 // regulation of transcription, DNA-dependent // inferred from electronic annotation	0005622 // intracellular // inferred from electronic annotation /// 0005634 // nucleus // inferred from electronic annotation	0003676 // nucleic acid binding // inferred from electronic annotation /// 0003677 // DNA binding // inferred from electronic annotation /// 0008270 // zinc ion binding // inferred from electronic annotation /// 0046872 // metal ion binding // inferred from electronic annotation	---	---
225355_at	-0.840753	0.108252	52705.4	1.00014	9.77e-20	1.08	0.024		T2/T3	Hs.91521	hypothetical protein DKFZP761M1511	DKFZP761M1511	chr5q35.2	54492	---	---	---	---	---	---	---
228645_at	-0.825561	0.853194	54611.9	1.0004	5.04e-20	0.92	0.0209091		T2	---	small nucleolar RNA host gene (non-protein coding) 9	SNHG9	chr16p13.3	735301	---	---	---	---	---	---	---
213364_s_at	-0.843171	0.83733	54611.3	1.0005	4.51e-20	0.86	0.02		T2/T3	Hs.188634	sorting nexin 1	SNX1	chr15q22.31	6642	Q13596 /// Q53GY8 /// Q53HL9 /// Q59GU6 /// Q6ZRJ8	601272	0006886 // intracellular protein transport // inferred from electronic annotation /// 0006897 // endocytosis // traceable author statement /// 0007154 // cell communication // inferred from electronic annotation /// 0006810 // transport // inferred from electronic annotation /// 0015031 // protein transport // inferred from electronic annotation	0005737 // cytoplasm // inferred from direct assay /// 0005768 // endosome // inferred from electronic annotation	0005515 // protein binding // inferred from electronic annotation /// 0005515 // protein binding // inferred from physical interaction /// 0008565 // protein transporter activity // inferred from electronic annotation /// 0035091 // phosphoinositide binding // inferred from electronic annotation	---	---
219562_at	-0.798221	0.000535566	30235.1	1.02025	4.26e-20	0.84	0.02		T2/T3	Hs.3797	RAB26, member RAS oncogene family	RAB26	chr16p13.3	25837	Q3L6K5 /// Q9ULW5	605455	0007264 // small GTPase mediated signal transduction // inferred from electronic annotation /// 0008150 // biological_process // --- /// 0015031 // protein transport // inferred from electronic annotation /// 0006355 // regulation of transcription, DNA-dependent // inferred from electronic annotation /// 0006810 // transport // inferred from electronic annotation	0005575 // cellular_component // --- /// 0016020 // membrane // inferred from electronic annotation /// 0005622 // intracellular // inferred from electronic annotation	0000166 // nucleotide binding // inferred from electronic annotation /// 0005515 // protein binding // inferred from physical interaction /// 0005525 // GTP binding // non-traceable author statement /// 0005524 // ATP binding // inferred from electronic annotation /// 0005525 // GTP binding // inferred from electronic annotation /// 0008134 // transcription factor binding // inferred from electro…	---	IPR008836 // Semenogelin // 1.0E-126 /// IPR008836 // Semenogelin // 1.0E-126
226993_at	-0.82589	0.851995	54611.8	1.00042	4.14e-20	0.84	0.0204878		T2/T3	Hs.601806	CDNA FLJ46626 fis, clone TRACH2001612	---	---		---	---	---	---	---	---	---
212058_at	-0.821964	0.864068	54612.1	1.00035	3.88e-20	0.82	0.0205		T2/T3	Hs.596572	U2-associated SR140 protein	SR140	chr3q23	23350	O15042 /// Q0D2M1 /// Q2NKQ7 /// Q9BR70	---	0006396 // RNA processing // inferred from electronic annotation	---	0000166 // nucleotide binding // inferred from electronic annotation /// 0003723 // RNA binding // inferred from electronic annotation /// 0003676 // nucleic acid binding // inferred from electronic annotation	---	---
203962_s_at	-0.834525	0.0144491	46160	0.988246	3.67e-20	0.8	0.0205128		T2/T3	Hs.5025	nebulette	NEBL	chr10p12	10529	O76041 /// Q2TBD0 /// Q2TBD1 /// Q59FZ8 /// Q70I54 /// Q8N8M3	605491	0006811 // ion transport // inferred from electronic annotation /// 0030832 // regulation of actin filament length // traceable author statement /// 0006810 // transport // inferred from electronic annotation	0005856 // cytoskeleton // inferred from electronic annotation /// 0015629 // actin cytoskeleton // not recorded	0003779 // actin binding // inferred from electronic annotation /// 0008270 // zinc ion binding // inferred from electronic annotation /// 0008307 // structural constituent of muscle // traceable author statement /// 0046872 // metal ion binding // inferred from electronic annotation	---	IPR008428 // Chondroitin N-acetylgalactosaminyltransferase // 1.0E-126 /// IPR001037 // Retroviral integrase, C-terminal // 2.5E-11 /// IPR003308 // Integrase, N-terminal zinc-binding // 5.2E-13 /// IPR002156 // RNase H // 1.2E-40 /// IPR000517 // Ribosomal protein L30 // 3.5E-11
212608_s_at	-0.848841	0.816603	54610.5	1.00067	3.12e-20	0.76	0.02		T2/T3	Hs.592692	AF034176 Human mRNA (Tripodis and Ragoussis) Homo sapiens cDNA clone ntcon5 contig	---	---		---	---	---	---	---	---	---
212060_at	-0.863709	0.50475	54529.4	1.00302	2.48e-20	0.7	0.0189189		T2/T3	Hs.596572	U2-associated SR140 protein	SR140	chr3q23	23350	O15042 /// Q0D2M1 /// Q2NKQ7 /// Q9BR70	---	0006396 // RNA processing // inferred from electronic annotation	---	0000166 // nucleotide binding // inferred from electronic annotation /// 0003723 // RNA binding // inferred from electronic annotation /// 0003676 // nucleic acid binding // inferred from electronic annotation	---	---
226671_at	-0.885691	0.638024	54586.6	1.00179	2.1e-20	0.68	0.0188889		T2/T3	Hs.496684	Lysosomal-associated membrane protein 2	LAMP2	chrXq24	3920	P13473 /// Q6Q3G8	300257 /// 309060	---	0005624 // membrane fraction // inferred from direct assay /// 0005765 // lysosomal membrane // inferred from direct assay /// 0005770 // late endosome // inferred from direct assay /// 0016020 // membrane // inferred from electronic annotation /// 0016021 // integral to membrane // inferred from electronic annotation /// 0031088 // platelet dense granule membrane // inferred from direct assay //…	---	---	---
240084_at	-0.861884	0.364579	54364.1	1.00406	1.97e-20	0.66	0.0188571		T2	Hs.440475 /// Hs.478854	Succinate dehydrogenase complex, subunit A, flavoprotein (Fp) /// Succinate dehydrogenase complex, subunit A, flavoprotein pseudogene	SDHA /// LOC220729	chr5p15 /// chr3q29		P31040 /// Q59GW8 /// Q6ZMV2 /// Q8IW48	252011 /// 256000 /// 600857	0006099 // tricarboxylic acid cycle // inferred from electronic annotation /// 0006099 // tricarboxylic acid cycle // traceable author statement /// 0006118 // electron transport // inferred from direct assay /// 0006118 // electron transport // inferred from electronic annotation /// 0006810 // transport // inferred from electronic annotation /// 0015074 // DNA integration // inferred from elect…	0005739 // mitochondrion // inferred from direct assay /// 0005749 // respiratory chain complex II (sensu Eukaryota) // traceable author statement /// 0005739 // mitochondrion // inferred from electronic annotation	0000104 // succinate dehydrogenase activity // inferred from direct assay /// 0008177 // succinate dehydrogenase (ubiquinone) activity // inferred from electronic annotation /// 0016627 // oxidoreductase activity, acting on the CH-CH group of donors // inferred from electronic annotation /// 0050660 // FAD binding // inferred from electronic annotation /// 0000104 // succinate dehydrogenase activ…	Electron_Transport_Chain // GenMAPP /// Krebs-TCA_Cycle // GenMAPP /// Electron_Transport_Chain // GenMAPP /// Krebs-TCA_Cycle // GenMAPP	---
226905_at	-0.875275	0.631298	54584.9	1.00182	1.86e-20	0.66	0.0194118		T2/T3	Hs.591203	family with sequence similarity 101, member B	FAM101B	chr17p13	359845	Q8N5W9	---	---	---	---	---	---
213405_at	-0.841637	0.856019	54611.9	1.00038	1.74e-20	0.66	0.02		T2/T3	Hs.529044	RAB22A, member RAS oncogene family	RAB22A	chr20q13.32	57403	Q6ZPB8 /// Q96IY7 /// Q9UL26	---	0006897 // endocytosis // inferred from direct assay /// 0007032 // endosome organization and biogenesis // inferred from expression pattern /// 0007264 // small GTPase mediated signal transduction // inferred from electronic annotation /// 0015031 // protein transport // inferred from electronic annotation /// 0006810 // transport // inferred from electronic annotation	0005769 // early endosome // inferred from direct assay /// 0005886 // plasma membrane // inferred from direct assay	0000166 // nucleotide binding // inferred from electronic annotation /// 0003924 // GTPase activity // traceable author statement /// 0005515 // protein binding // inferred from physical interaction /// 0005515 // protein binding // non-traceable author statement /// 0005525 // GTP binding // traceable author statement /// 0005525 // GTP binding // inferred from electronic annotation	---	IPR000672 // Tetrahydrofolate dehydrogenase/cyclohydrolase // 1.3E-51 /// IPR000672 // Tetrahydrofolate dehydrogenase/cyclohydrolase // 2.3E-10
231443_at	-0.832517	0.748522	54606.1	1.00101	1.63e-20	0.64	0.02		T2	---	---	---	---		---	---	---	---	---	---	---
236219_at	-0.900425	0.145513	53273.6	1.00161	7.85e-21	0.5	0.016129		T2	---	---	---	---		---	---	---	---	---	---	---
205162_at	-0.862581	0.915582	54612.8	1.0002	6.05e-21	0.48	0.016		T2/T3	Hs.435237	excision repair cross-complementing rodent repair deficiency, complementation group 8	ERCC8	chr5q12.1	1161	Q13216 /// Q52LT0 /// Q9H9R1	216400 /// 609412	0006283 // transcription-coupled nucleotide-excision repair // inferred from direct assay /// 0006350 // transcription // inferred from electronic annotation /// 0006355 // regulation of transcription, DNA-dependent // inferred from electronic annotation /// 0007605 // sensory perception of sound // inferred from electronic annotation	0000109 // nucleotide-excision repair complex // inferred from direct assay /// 0005634 // nucleus // inferred from direct assay /// 0016363 // nuclear matrix // inferred from direct assay /// 0005634 // nucleus // inferred from electronic annotation /// 0005622 // intracellular // inferred from electronic annotation	0005515 // protein binding // inferred from physical interaction /// 0005525 // GTP binding // inferred from electronic annotation	---	IPR006029 // Neurotransmitter-gated ion-channel transmembrane region // 1.8E-23 /// IPR006029 // Neurotransmitter-gated ion-channel transmembrane region // 2.5E-9 /// IPR006202 // Neurotransmitter-gated ion-channel ligand binding domain // 7.1E-64 /// IPR002190 // MAGE protein // 2.5E-117 /// IPR002190 // MAGE protein // 1.0E-126 /// IPR002190 // MAGE protein // 1.0E-126 /// IPR002190 // MAGE pro…
229395_at	-0.875173	0.829943	54611.1	1.00059	3.89e-21	0.4	0.0137931		T2	---	---	---	---		---	---	---	---	---	---	---
1554101_a_at	-0.870772	0.874286	54612.2	1.0003	3.63e-21	0.4	0.0142857		T2/T3	Hs.651134	transmembrane and tetratricopeptide repeat containing 4	TMTC4	chr13q32.3	84899	Q6ZVG6 /// Q8WV63 /// Q96SU8	---	---	---	0005488 // binding // inferred from electronic annotation /// 0016740 // transferase activity // inferred from electronic annotation /// 0016757 // transferase activity, transferring glycosyl groups // inferred from electronic annotation	---	IPR001533 // Transcriptional coactivator/pterin dehydratase // 4.3E-42
242996_at	-0.9046	0.828437	54611.1	1.00062	3.43e-21	0.4	0.0148148		T2	Hs.382176	mitochondrial translational release factor 1	MTRF1	chr13q14.1-q14.3	9617	O75570 /// Q8N6Z2	604601	0006412 // protein biosynthesis // inferred from electronic annotation /// 0006449 // regulation of translational termination // traceable author statement /// 0006415 // translational termination // inferred from electronic annotation	0005737 // cytoplasm // inferred from electronic annotation /// 0005739 // mitochondrion // traceable author statement /// 0005739 // mitochondrion // inferred from electronic annotation	0016149 // translation release factor activity, codon specific // inferred from electronic annotation /// 0003747 // translation release factor activity // inferred from electronic annotation /// 0003747 // translation release factor activity // traceable author statement	---	IPR000313 // PWWP domain // 4.8E-11 /// IPR000313 // PWWP domain // 7.2E-33 /// IPR001214 // Nuclear protein SET // 3.9E-55 /// IPR001965 // Zn-finger-like, PHD finger // 2.3E-16 /// IPR001965 // Zn-finger-like, PHD finger // 2.4E-18 /// IPR001965 // Zn-finger-like, PHD finger // 5.7E-6
229666_s_at	-0.87526	0.895344	54612.5	1.00025	3.14e-21	0.38	0.0146154		T2/T3	Hs.44402	cleavage stimulation factor, 3' pre-RNA, subunit 3, 77kDa	CSTF3	chr11p13	1479	Q12996 /// Q32P22 /// Q96QK4	600367	0006378 // mRNA polyadenylation // traceable author statement /// 0006379 // mRNA cleavage // traceable author statement /// 0006396 // RNA processing // inferred from electronic annotation /// 0006397 // mRNA processing // inferred from electronic annotation	0005622 // intracellular // inferred from electronic annotation /// 0005634 // nucleus // traceable author statement /// 0005634 // nucleus // inferred from electronic annotation	0003723 // RNA binding // traceable author statement	mRNA_processing_Reactome // GenMAPP /// mRNA_processing_Reactome // GenMAPP	IPR007317 // Protein of unknown function DUF410 // 1.0E-126
1558250_s_at	-0.892322	0.849043	54611.7	1.00043	3.13e-21	0.38	0.0152		T2/T3	Hs.23554	CDNA FLJ40891 fis, clone UTERU2001110	---	---		---	---	---	---	---	---	---
220393_at	-0.805289	5.16e-06	12355	1.09472	2.78e-21	0.38	0.0158333		T2/T3	Hs.149585	glutamate-ammonia ligase (glutamine synthetase) domain containing 1	GLULD1	chr6pter-q22.33	51557	Q0PVN9 /// Q0PVP0 /// Q5TDP6	---	0006542 // glutamine biosynthesis // inferred from electronic annotation /// 0006807 // nitrogen compound metabolism // inferred from electronic annotation	---	0004356 // glutamate-ammonia ligase activity // inferred from electronic annotation /// 0016301 // kinase activity // inferred from electronic annotation /// 0016772 // transferase activity, transferring phosphorus-containing groups // inferred from electronic annotation	---	IPR008147 // Glutamine synthetase, beta-Grasp // 2.2E-4
224820_at	-0.871345	0.734328	54604.7	1.00117	2.54e-21	0.38	0.0165217		T2/T3	Hs.411490	family with sequence similarity 36, member A	FAM36A	chr1q44	116228	Q5RI15 /// Q7Z4P1	---	---	---	---	---	IPR000276 // Rhodopsin-like GPCR superfamily // 8.2E-32
242363_at	-0.898478	0.844788	54611.6	1.00047	1.74e-21	0.32	0.0145455		T2	Hs.632981	Full-length cDNA clone CS0DF025YA01 of Fetal brain of Homo sapiens (human)	---	---		---	---	---	---	---	---	---
221879_at	-0.939722	0.155373	53383.7	1.00204	1.65e-21	0.32	0.0152381		T2	Hs.584921	calmodulin-like 4	CALML4	chr15q23	91860	Q6MZY3 /// Q6N048 /// Q6ZVV8 /// Q8NCG1 /// Q96GE6 /// Q9H286 /// Q9NWW5	---	0001573 // ganglioside metabolism // inferred from mutant phenotype /// 0007042 // lysosomal lumen acidification // inferred from mutant phenotype /// 0008203 // cholesterol metabolism // inferred from mutant phenotype /// 0030203 // glycosaminoglycan metabolism // inferred from mutant phenotype /// 0045862 // positive regulation of proteolysis // inferred from mutant phenotype /// 0007040 // lys…	0005783 // endoplasmic reticulum // inferred from direct assay /// 0005788 // endoplasmic reticulum lumen // inferred from direct assay /// 0005783 // endoplasmic reticulum // inferred from electronic annotation /// 0016020 // membrane // inferred from electronic annotation /// 0016021 // integral to membrane // inferred from electronic annotation /// 0016021 // integral to membrane // non-tracea…	0005509 // calcium ion binding // inferred from electronic annotation /// 0042803 // protein homodimerization activity // inferred from direct assay	---	IPR002913 // Lipid-binding START // 1.2E-68
228255_at	-0.898557	0.936117	54612.9	1.00016	8.29e-22	0.26	0.013		T2/T3	Hs.12319	amyotrophic lateral sclerosis 2 (juvenile) chromosome region, candidate 4	ALS2CR4	---	65062	Q8WYG0 /// Q96Q45	---	---	0016020 // membrane // inferred from electronic annotation /// 0016021 // integral to membrane // inferred from electronic annotation	---	---	---
222376_at	-0.92136	0.8104	54610.2	1.00072	7.93e-22	0.26	0.0136842		T2/T3	---	---	---	---		---	---	---	---	---	---	---
213262_at	-0.968375	0.104595	52631.6	1.00022	7.46e-22	0.26	0.0144444		T2/T3	Hs.159492	spastic ataxia of Charlevoix-Saguenay (sacsin)	SACS	chr13q12	26278	Q68DF5 /// Q6MZR4 /// Q8NBF9 /// Q9NZJ4	270550 /// 604490	0006457 // protein folding // non-traceable author statement /// 0006464 // protein modification // inferred from electronic annotation /// 0006457 // protein folding // inferred from electronic annotation	0005575 // cellular_component // ---	0003674 // molecular_function // --- /// 0005524 // ATP binding // inferred from electronic annotation /// 0031072 // heat shock protein binding // inferred from electronic annotation	---	--- // --- // 1.2E-57
244114_x_at	-0.933853	0.926467	54612.8	1.00018	3.67e-22	0.16	0.00941177		T2/T3	Hs.153272	Full length insert cDNA clone ZA88B06	---	---		---	---	---	---	---	---	---
224747_at	-0.959032	0.86963	54612.1	1.00033	3.39e-22	0.16	0.01		T2/T3	Hs.23033	ubiquitin-conjugating enzyme E2Q (putative) 2	UBE2Q2	chr15q24.2	92912	Q8WVN8	---	0006512 // ubiquitin cycle // inferred from electronic annotation /// 0006464 // protein modification // inferred from electronic annotation	---	0000166 // nucleotide binding // inferred from electronic annotation /// 0004842 // ubiquitin-protein ligase activity // inferred from electronic annotation /// 0005524 // ATP binding // inferred from electronic annotation /// 0016874 // ligase activity // inferred from electronic annotation	---	IPR009602 // Protein of unknown function DUF1208 // 8.1E-53 /// IPR009602 // Protein of unknown function DUF1208 // 1.1E-51 /// IPR000533 // Tropomyosin // 7.0E-61 /// IPR000533 // Tropomyosin // 1.1E-48 /// IPR000608 // Ubiquitin-conjugating enzyme, E2 // 0.0073
225904_at	-0.947604	0.902445	54612.6	1.00023	2.92e-22	0.16	0.0106667		T2/T3	Hs.585011	chromosome 1 open reading frame 96	C1orf96	chr1q42.13	126731	Q6IQ19 /// Q6P9G2 /// Q6ZW85 /// Q8IXU1 /// Q96BM2	---	---	---	---	---	---
228049_x_at	-0.950661	0.87336	54612.2	1.00032	1.08e-22	0.12	0.00857143		T2/T3	Hs.369728	Transcribed locus, strongly similar to XP_001172939.1 hypothetical protein [Pan troglodytes]	---	---		---	---	---	---	---	---	---
235309_at	-0.98052	0.762182	54607.2	1.00099	9.89e-23	0.12	0.00923077		T1/T2/T3	Hs.593327	CDNA clone IMAGE:4140029	---	---		---	---	---	---	---	---	---
244532_x_at	-0.968521	0.941412	54612.9	1.00014	6.46e-23	0.12	0.01		T2/T3	Hs.153272	Full length insert cDNA clone ZA88B06	---	---		---	---	---	---	---	---	---
224690_at	-1.01678	0.218922	53878.1	1.00361	6.03e-23	0.12	0.0109091		T2/T3	Hs.143736	chromosome 20 open reading frame 108	C20orf108	chr20q13.2	116151	Q96KR6	---	---	0005615 // extracellular space // inferred from electronic annotation /// 0016020 // membrane // inferred from electronic annotation /// 0016021 // integral to membrane // inferred from electronic annotation	---	---	IPR006630 // RNA-binding protein Lupus Lal // 5.9E-25 /// IPR000719 // Protein kinase // 2.2E-45
208950_s_at	-0.983454	0.945111	54612.9	1.00011	2.72e-23	0.04	0.004		T2/T3	Hs.483239	aldehyde dehydrogenase 7 family, member A1	ALDH7A1	chr5q31	501	P49419 /// Q5T3J3	107323	0006081 // aldehyde metabolism // inferred from sequence or structural similarity /// 0007605 // sensory perception of sound // traceable author statement /// 0008152 // metabolism // inferred from electronic annotation /// 0007605 // sensory perception of sound // inferred from electronic annotation	0005575 // cellular_component // --- /// 0005739 // mitochondrion // inferred from electronic annotation	0004029 // aldehyde dehydrogenase (NAD) activity // inferred from sequence or structural similarity /// 0016491 // oxidoreductase activity // inferred from electronic annotation /// 0004029 // aldehyde dehydrogenase (NAD) activity // inferred from electronic annotation	---	---
244359_s_at	-1.05581	0.953909	54613	1.00009	1.25e-24	0.02	0.00222222		T2/T3	Hs.153272	Full length insert cDNA clone ZA88B06	---	---		---	---	---	---	---	---	---
212061_at	-1.11672	0.960625	54613	1	1.2e-24	0.02	0.0025		T2/T3	Hs.596572	U2-associated SR140 protein	SR140	chr3q23	23350	O15042 /// Q0D2M1 /// Q2NKQ7 /// Q9BR70	---	0006396 // RNA processing // inferred from electronic annotation	---	0000166 // nucleotide binding // inferred from electronic annotation /// 0003723 // RNA binding // inferred from electronic annotation /// 0003676 // nucleic acid binding // inferred from electronic annotation	---	---
1554010_at	-1.34608	0.975674	54613	1	1.32e-29	0	0		T2/T3	Hs.222055	N-deacetylase/N-sulfotransferase (heparan glucosaminyl) 1	NDST1	chr5q33.1	3340	P52848 /// Q59GK2	600853	0006412 // protein biosynthesis // inferred from electronic annotation /// 0006476 // protein amino acid deacetylation // not recorded /// 0006477 // protein amino acid sulfation // not recorded /// 0006954 // inflammatory response // inferred from electronic annotation /// 0015012 // heparan sulfate proteoglycan biosynthesis // traceable author statement	0005622 // intracellular // inferred from electronic annotation /// 0005840 // ribosome // inferred from electronic annotation /// 0016020 // membrane // inferred from electronic annotation /// 0016021 // integral to membrane // inferred from electronic annotation	0003735 // structural constituent of ribosome // inferred from electronic annotation /// 0015016 // [heparan sulfate]-glucosamine N-sulfotransferase activity // inferred from electronic annotation /// 0016740 // transferase activity // inferred from electronic annotation /// 0016787 // hydrolase activity // inferred from electronic annotation /// 0003824 // catalytic activity // inferred from ele…	---	---
202405_at	-1.56586	0.993206	54613	1	5.54e-32	0	0		T2/T3	Hs.501203	TIA1 cytotoxic granule-associated RNA binding protein-like 1	TIAL1	chr10q	7073	O15187 /// Q01085 /// Q2TSD2 /// Q49AS9 /// Q59G49	603413	0006357 // regulation of transcription from RNA polymerase II promoter // traceable author statement /// 0006915 // apoptosis // inferred from electronic annotation /// 0006917 // induction of apoptosis // traceable author statement /// 0006952 // defense response // traceable author statement /// 0008150 // biological_process // ---	0005575 // cellular_component // --- /// 0005764 // lysosome // traceable author statement	0000166 // nucleotide binding // inferred from electronic annotation /// 0003677 // DNA binding // non-traceable author statement /// 0003702 // RNA polymerase II transcription factor activity // traceable author statement /// 0003723 // RNA binding // traceable author statement /// 0003676 // nucleic acid binding // inferred from electronic annotation /// 0003723 // RNA binding // inferred from …	---	---
230350_at	-2.09674	0.995099	54613	1	5.14e-37	0	0		T2/T3	Hs.536748	Transcribed locus	---	---		---	---	---	---	---	---	---
202406_s_at	-1.87295	0.995411	54613	1	2.94e-35	0	0		T2/T3	Hs.501203	TIA1 cytotoxic granule-associated RNA binding protein-like 1	TIAL1	chr10q	7073	O15187 /// Q01085 /// Q2TSD2 /// Q49AS9 /// Q59G49	603413	0006357 // regulation of transcription from RNA polymerase II promoter // traceable author statement /// 0006915 // apoptosis // inferred from electronic annotation /// 0006917 // induction of apoptosis // traceable author statement /// 0006952 // defense response // traceable author statement /// 0008150 // biological_process // ---	0005575 // cellular_component // --- /// 0005764 // lysosome // traceable author statement	0000166 // nucleotide binding // inferred from electronic annotation /// 0003677 // DNA binding // non-traceable author statement /// 0003702 // RNA polymerase II transcription factor activity // traceable author statement /// 0003723 // RNA binding // traceable author statement /// 0003676 // nucleic acid binding // inferred from electronic annotation /// 0003723 // RNA binding // inferred from …	---	---
229744_at	-1.06525	0.945086	54612.9	1.00013	4.69e-25	0	0		T2/T3	Hs.591602	Sperm specific antigen 2	SSFA2	chr2q31.3	6744	P28290 /// Q68DA6 /// Q7Z7L2 /// Q8N1L3 /// Q8N263 /// Q8N7H2 /// Q8NEN5 /// Q96PW1	118990	---	0005886 // plasma membrane // non-traceable author statement	---	---	---
236075_s_at	-1.10617	0.906629	54612.7	1.00021	1.04e-25	0	0		T2/T3	Hs.387623	zinc finger protein 169	ZNF169	chr9q22.32	169841	Q14929 /// Q6PIG1 /// Q6PJ92 /// Q7Z761	603404	0006350 // transcription // inferred from electronic annotation /// 0006355 // regulation of transcription, DNA-dependent // inferred from electronic annotation /// 0006355 // regulation of transcription, DNA-dependent // non-traceable author statement	0005622 // intracellular // inferred from electronic annotation /// 0005634 // nucleus // inferred from electronic annotation /// 0005634 // nucleus // non-traceable author statement	0003676 // nucleic acid binding // inferred from electronic annotation /// 0003700 // transcription factor activity // non-traceable author statement /// 0008270 // zinc ion binding // inferred from electronic annotation /// 0046872 // metal ion binding // inferred from electronic annotation /// 0003677 // DNA binding // inferred from electronic annotation	---	---
219373_at	-1.19471	0.375982	54384.7	1.00398	3.64e-26	0	0		T2/T3	Hs.110477	dolichyl-phosphate mannosyltransferase polypeptide 3	DPM3	chr1q22	54344	Q3SX58 /// Q5SR62 /// Q6P184 /// Q86TM7 /// Q9P2X0	605951	0005975 // carbohydrate metabolism // non-traceable author statement /// 0006506 // GPI anchor biosynthesis // traceable author statement /// 0018406 // protein amino acid C-linked glycosylation via 2'-alpha-mannosyl-L-tryptophan // traceable author statement /// 0035269 // protein amino acid O-linked mannosylation // traceable author statement /// 0035268 // protein amino acid mannosylation // t…	0005783 // endoplasmic reticulum // inferred from electronic annotation /// 0005789 // endoplasmic reticulum membrane // traceable author statement /// 0016020 // membrane // inferred from electronic annotation /// 0016021 // integral to membrane // inferred from electronic annotation /// 0031501 // mannosyltransferase complex // traceable author statement	0005515 // protein binding // inferred from physical interaction /// 0016757 // transferase activity, transferring glycosyl groups // inferred from electronic annotation /// 0016740 // transferase activity // inferred from electronic annotation	---	IPR000719 // Protein kinase // 6.2E-23 /// IPR000719 // Protein kinase // 4.3E-18
