# Supplementary material for: Depletion of T-cell intracellular antigen proteins promotes cell proliferation
Source: Genome Biol. 2009 Aug 26;10(8):R87. doi: 10.1186/gb-2009-10-8-r87 (PMC2745768; doi:10.1186/gb-2009-10-8-r87)
Supplement: Additional data file 7 — Analysis of KEGG pathways and GO terms corresponding to the biological process category was applied to differentially expressed genes in TIA-1 knockdown HeLa cells. Calculated P-values for each pathway or category are shown. All analyses were performed using Integromics™ software [39]. [file gb-2009-10-8-r87-S7.xls]

## Sheet: UP_KEGG
Annotation	Corrected P-value	Number of Genes - Input List	Genes	Description
KEGG:hsa04060	4.70855e-06	7 (40)	202859_x_at (EGID:3576), 204470_at (EGID:2919), 205207_at (EGID:3569), 209774_x_at (EGID:2920), 210118_s_at (EGID:3552), 211506_s_at (EGID:3576), 227095_at (EGID:3953)	Cytokine-cytokine receptor interaction
KEGG:hsa04210	0.00741063	3 (40)	210118_s_at (EGID:3552), 210538_s_at (EGID:330), 231779_at (EGID:3656)	Apoptosis
KEGG:hsa04620	0.00861032	3 (40)	202859_x_at (EGID:3576), 205207_at (EGID:3569), 211506_s_at (EGID:3576)	Toll-like receptor signaling pathway
KEGG:hsa05120	0.0117888	3 (40)	202859_x_at (EGID:3576), 204470_at (EGID:2919), 211506_s_at (EGID:3576)	Epithelial cell signaling in Helicobacter pylori infection
KEGG:hsa04670	0.0190027	3 (40)	202859_x_at (EGID:3576), 211506_s_at (EGID:3576), 222549_at (EGID:9076)	Leukocyte transendothelial migration
KEGG:hsa00590	0.0239002	2 (40)	1554997_a_at (EGID:5743), 204748_at (EGID:5743)	Arachidonic acid metabolism
KEGG:hsa04640	0.0633516	2 (40)	205207_at (EGID:3569), 210118_s_at (EGID:3552)	Hematopoietic cell lineage
KEGG:hsa00380	0.0682146	2 (40)	205623_at (EGID:218), 210662_at (EGID:8942)	Tryptophan metabolism
KEGG:hsa04010	0.103373	3 (40)	204422_s_at (EGID:2247), 210118_s_at (EGID:3552), 212912_at (EGID:6196)	MAPK signaling pathway
KEGG:hsa00053	0.10625	1 (40)	205623_at (EGID:218)	Ascorbate and aldarate metabolism
KEGG:hsa05060	0.110194	1 (40)	205207_at (EGID:3569)	Prion disease
KEGG:hsa04630	0.112693	2 (40)	205207_at (EGID:3569), 227095_at (EGID:3953)	Jak-STAT signaling pathway
KEGG:hsa00410	0.116305	1 (40)	205623_at (EGID:218)	beta-Alanine metabolism
KEGG:hsa04360	0.121922	2 (40)	223315_at (EGID:59277), 230130_at (EGID:9353)	Axon guidance
KEGG:hsa00640	0.137178	1 (40)	205623_at (EGID:218)	Propanoate metabolism
KEGG:hsa04150	0.13926	1 (40)	212912_at (EGID:6196)	mTOR signaling pathway
KEGG:hsa00620	0.139504	1 (40)	205623_at (EGID:218)	Pyruvate metabolism
KEGG:hsa00360	0.139919	1 (40)	205623_at (EGID:218)	Phenylalanine metabolism
KEGG:hsa00120	0.142442	1 (40)	205623_at (EGID:218)	Bile acid biosynthesis
KEGG:hsa05131	0.143322	1 (40)	222549_at (EGID:9076)	Pathogenic Escherichia coli infection - EPEC
KEGG:hsa00561	0.143901	1 (40)	205623_at (EGID:218)	Glycerolipid metabolism
KEGG:hsa00903	0.143934	1 (40)	205623_at (EGID:218)	Limonene and pinene degradation
KEGG:hsa00010	0.144445	1 (40)	205623_at (EGID:218)	Glycolysis / Gluconeogenesis
KEGG:hsa00330	0.144936	1 (40)	205623_at (EGID:218)	Arginine and proline metabolism
KEGG:hsa05130	0.147801	1 (40)	222549_at (EGID:9076)	Pathogenic Escherichia coli infection - EHEC
KEGG:hsa00350	0.14791	1 (40)	205623_at (EGID:218)	Tyrosine metabolism
KEGG:hsa00980	0.148242	1 (40)	205623_at (EGID:218)	Metabolism of xenobiotics by cytochrome P450
KEGG:hsa00340	0.148332	1 (40)	205623_at (EGID:218)	Histidine metabolism
KEGG:hsa00280	0.148925	1 (40)	205623_at (EGID:218)	Valine. leucine and isoleucine degradation
KEGG:hsa00310	0.151238	1 (40)	205623_at (EGID:218)	Lysine degradation
KEGG:hsa00650	0.153494	1 (40)	205623_at (EGID:218)	Butanoate metabolism
KEGG:hsa04940	0.153763	1 (40)	210118_s_at (EGID:3552)	Type I diabetes mellitus
KEGG:hsa00071	0.154256	1 (40)	205623_at (EGID:218)	Fatty acid metabolism
KEGG:hsa04920	0.17396	1 (40)	227095_at (EGID:3953)	Adipocytokine signaling pathway
KEGG:hsa04612	0.175031	1 (40)	207723_s_at (EGID:3823)	Antigen processing and presentation
KEGG:hsa04720	0.18543	1 (40)	212912_at (EGID:6196)	Long-term potentiation
KEGG:hsa04650	0.259172	1 (40)	207723_s_at (EGID:3823)	Natural killer cell mediated cytotoxicity
KEGG:hsa04514	0.28744	1 (40)	222549_at (EGID:9076)	Cell adhesion molecules (CAMs)
KEGG:hsa04530	0.289417	1 (40)	222549_at (EGID:9076)	Tight junction
KEGG:hsa04080	0.362708	1 (40)	227095_at (EGID:3953)	Neuroactive ligand-receptor interaction
KEGG:hsa04510	0.405513	1 (40)	210538_s_at (EGID:330)	Focal adhesion
KEGG:hsa04810	0.408594	1 (40)	204422_s_at (EGID:2247)	Regulation of actin cytoskeleton

## Sheet: UP_BP
Annotation	Corrected P-value	Number of Genes - Input List	Genes	Description
GO:0007267	1.96122e-09	10 (40)	202859_x_at (EGID:3576), 204422_s_at (EGID:2247), 205207_at (EGID:3569), 205239_at (EGID:374,EGID:727738), 205767_at (EGID:2069), 206025_s_at (EGID:7130), 206026_s_at (EGID:7130), 210118_s_at (EGID:3552), 211506_s_at (EGID:3576), 221577_x_at (EGID:9518)	cell-cell signaling
GO:0006935	2.76261e-08	7 (40)	202859_x_at (EGID:3576), 204422_s_at (EGID:2247), 204470_at (EGID:2919), 209774_x_at (EGID:2920), 210118_s_at (EGID:3552), 211506_s_at (EGID:3576), 230130_at (EGID:9353)	chemotaxis
GO:0006954	3.84252e-08	8 (40)	202859_x_at (EGID:3576), 204470_at (EGID:2919), 206025_s_at (EGID:7130), 206026_s_at (EGID:7130), 209774_x_at (EGID:2920), 210118_s_at (EGID:3552), 211506_s_at (EGID:3576), 231779_at (EGID:3656)	inflammatory response
GO:0008285	2.33282e-06	7 (40)	1554018_at (EGID:10457), 201141_at (EGID:10457), 202859_x_at (EGID:3576), 204470_at (EGID:2919), 205207_at (EGID:3569), 210118_s_at (EGID:3552), 211506_s_at (EGID:3576)	negative regulation of cell proliferation
GO:0019371	1.25247e-05	2 (40)	1554997_a_at (EGID:5743), 204748_at (EGID:5743)	cyclooxygenase pathway
GO:0001315	6.25653e-05	2 (40)	215223_s_at (EGID:6648), 216841_s_at (EGID:6648)	age-dependent response to reactive oxygen species
GO:0050727	8.93376e-05	2 (40)	1554997_a_at (EGID:5743), 204748_at (EGID:5743)	regulation of inflammatory response
GO:0000303	0.000117201	2 (40)	215223_s_at (EGID:6648), 216841_s_at (EGID:6648)	response to superoxide
GO:0030216	0.000186292	3 (40)	1554997_a_at (EGID:5743), 204748_at (EGID:5743), 205767_at (EGID:2069)	keratinocyte differentiation
GO:0001525	0.0002726	4 (40)	202859_x_at (EGID:3576), 204422_s_at (EGID:2247), 205767_at (EGID:2069), 211506_s_at (EGID:3576)	angiogenesis
GO:0006955	0.000427156	6 (40)	202859_x_at (EGID:3576), 204470_at (EGID:2919), 209774_x_at (EGID:2920), 210118_s_at (EGID:3552), 211506_s_at (EGID:3576), 213112_s_at (EGID:8878)	immune response
GO:0045091	0.000441799	2 (40)	202859_x_at (EGID:3576), 211506_s_at (EGID:3576)	regulation of retroviral genome replication
GO:0042119	0.000708305	2 (40)	202859_x_at (EGID:3576), 211506_s_at (EGID:3576)	neutrophil activation
GO:0042640	0.000731585	2 (40)	1554997_a_at (EGID:5743), 204748_at (EGID:5743)	anagen
GO:0006801	0.000758898	2 (40)	215223_s_at (EGID:6648), 216841_s_at (EGID:6648)	superoxide metabolic process
GO:0006928	0.00107311	4 (40)	1554997_a_at (EGID:5743), 202859_x_at (EGID:3576), 204748_at (EGID:5743), 211506_s_at (EGID:3576)	cell motility
GO:0001516	0.00109341	2 (40)	1554997_a_at (EGID:5743), 204748_at (EGID:5743)	prostaglandin biosynthetic process
GO:0007166	0.00113674	4 (40)	202286_s_at (EGID:4070), 205207_at (EGID:3569), 210538_s_at (EGID:330), 227095_at (EGID:3953)	cell surface receptor linked signal transduction
GO:0050930	0.00132153	2 (40)	202859_x_at (EGID:3576), 211506_s_at (EGID:3576)	induction of positive chemotaxis
GO:0008283	0.00146153	5 (40)	202286_s_at (EGID:4070), 204422_s_at (EGID:2247), 204470_at (EGID:2919), 205239_at (EGID:374,EGID:727738), 210118_s_at (EGID:3552)	cell proliferation
GO:0007186	0.00215026	5 (40)	202859_x_at (EGID:3576), 204470_at (EGID:2919), 209774_x_at (EGID:2920), 211506_s_at (EGID:3576), 230130_at (EGID:9353)	G-protein coupled receptor protein signaling pathway
GO:0030593	0.0027625	2 (40)	202859_x_at (EGID:3576), 211506_s_at (EGID:3576)	neutrophil chemotaxis
GO:0019722	0.0051695	2 (40)	202859_x_at (EGID:3576), 211506_s_at (EGID:3576)	calcium-mediated signaling
GO:0048160	0.00566195	1 (40)	205767_at (EGID:2069)	primary follicle stage. oogenesis (sensu Mammalia)
GO:0045741	0.00585068	1 (40)	205767_at (EGID:2069)	positive regulation of epidermal growth factor receptor activity
GO:0045740	0.00605243	1 (40)	205767_at (EGID:2069)	positive regulation of DNA replication
GO:0043616	0.00626859	1 (40)	205767_at (EGID:2069)	keratinocyte proliferation
GO:0042700	0.00650075	1 (40)	205767_at (EGID:2069)	luteinizing hormone signaling pathway
GO:0008217	0.00667165	2 (40)	1554997_a_at (EGID:5743), 204748_at (EGID:5743)	blood pressure regulation
GO:0009299	0.00675078	1 (40)	205767_at (EGID:2069)	mRNA transcription
GO:0006633	0.00688014	2 (40)	1554997_a_at (EGID:5743), 204748_at (EGID:5743)	fatty acid biosynthetic process
GO:0007143	0.00702081	1 (40)	205767_at (EGID:2069)	female meiosis
GO:0051151	0.00731074	1 (40)	205767_at (EGID:2069)	negative regulation of smooth muscle cell differentiation
GO:0001781	0.00731335	1 (40)	205207_at (EGID:3569)	neutrophil apoptosis
GO:0050929	0.00751962	1 (40)	230130_at (EGID:9353)	induction of negative chemotaxis
GO:0007509	0.00774078	1 (40)	230130_at (EGID:9353)	mesoderm migration
GO:0045079	0.00815792	1 (40)	205207_at (EGID:3569)	negative regulation of chemokine biosynthetic process
GO:0030155	0.00816474	2 (40)	202859_x_at (EGID:3576), 211506_s_at (EGID:3576)	regulation of cell adhesion
GO:0030728	0.00835215	1 (40)	205767_at (EGID:2069)	ovulation
GO:0001819	0.00855586	1 (40)	205767_at (EGID:2069)	positive regulation of cytokine production
GO:0001660	0.00876976	1 (40)	210118_s_at (EGID:3552)	fever
GO:0001550	0.00899463	1 (40)	205767_at (EGID:2069)	ovarian cumulus expansion
GO:0007155	0.00912257	5 (40)	1554018_at (EGID:10457), 201141_at (EGID:10457), 206025_s_at (EGID:7130), 206026_s_at (EGID:7130), 222549_at (EGID:9076)	cell adhesion
GO:0046668	0.00932621	1 (40)	204422_s_at (EGID:2247)	regulation of retinal programmed cell death
GO:0031663	0.00952895	1 (40)	231779_at (EGID:3656)	lipopolysaccharide-mediated signaling pathway
GO:0008347	0.0097407	1 (40)	230130_at (EGID:9353)	glial cell migration
GO:0006569	0.00996208	1 (40)	210662_at (EGID:8942)	tryptophan catabolic process
GO:0006979	0.0100043	2 (40)	215223_s_at (EGID:6648), 216841_s_at (EGID:6648)	response to oxidative stress
GO:0043122	0.0107308	1 (40)	213112_s_at (EGID:8878)	regulation of I-kappaB kinase/NF-kappaB cascade
GO:0007242	0.0108008	4 (40)	202859_x_at (EGID:3576), 204470_at (EGID:2919), 211506_s_at (EGID:3576), 213112_s_at (EGID:8878)	intracellular signaling cascade
GO:0050680	0.0115703	1 (40)	205767_at (EGID:2069)	negative regulation of epithelial cell proliferation
GO:0045089	0.0117928	1 (40)	205767_at (EGID:2069)	positive regulation of innate immune response
GO:0043542	0.0120241	1 (40)	204351_at (EGID:6286)	endothelial cell migration
GO:0017121	0.0129737	1 (40)	218901_at (EGID:57088)	phospholipid scrambling
GO:0048661	0.014325	1 (40)	205767_at (EGID:2069)	positive regulation of smooth muscle cell proliferation
GO:0045840	0.0156268	1 (40)	205767_at (EGID:2069)	positive regulation of mitosis
GO:0008045	0.0168819	1 (40)	230130_at (EGID:9353)	motor axon guidance
GO:0048146	0.0180927	1 (40)	205767_at (EGID:2069)	positive regulation of fibroblast proliferation
GO:0045597	0.0189403	1 (40)	204422_s_at (EGID:2247)	positive regulation of cell differentiation
GO:0000074	0.0190274	3 (40)	204422_s_at (EGID:2247), 205767_at (EGID:2069), 210118_s_at (EGID:3552)	regulation of progression through cell cycle
GO:0045410	0.0214806	1 (40)	205767_at (EGID:2069)	positive regulation of interleukin-6 biosynthetic process
GO:0001556	0.0225351	1 (40)	205767_at (EGID:2069)	oocyte maturation
GO:0008038	0.0235551	1 (40)	230130_at (EGID:9353)	neuron recognition
GO:0043433	0.0251117	1 (40)	231779_at (EGID:3656)	negative regulation of transcription factor activity
GO:0001934	0.025498	1 (40)	204422_s_at (EGID:2247)	positive regulation of protein amino acid phosphorylation
GO:0007050	0.0257455	2 (40)	202859_x_at (EGID:3576), 211506_s_at (EGID:3576)	cell cycle arrest
GO:0016322	0.0273213	1 (40)	223315_at (EGID:59277)	neuron remodeling
GO:0042327	0.0286205	1 (40)	205767_at (EGID:2069)	positive regulation of phosphorylation
GO:0009435	0.0290353	1 (40)	210662_at (EGID:8942)	NAD biosynthetic process
GO:0050772	0.0294338	1 (40)	230130_at (EGID:9353)	positive regulation of axonogenesis
GO:0006081	0.0294623	1 (40)	205623_at (EGID:218)	aldehyde metabolic process
GO:0001759	0.0302236	1 (40)	204422_s_at (EGID:2247)	induction of an organ
GO:0001657	0.0321715	1 (40)	230130_at (EGID:9353)	ureteric bud development
GO:0045860	0.0336092	1 (40)	205767_at (EGID:2069)	positive regulation of protein kinase activity
GO:0010001	0.0340633	1 (40)	204422_s_at (EGID:2247)	glial cell differentiation
GO:0006112	0.0354291	1 (40)	227095_at (EGID:3953)	energy reserve metabolic process
GO:0007399	0.0367383	3 (40)	204422_s_at (EGID:2247), 204470_at (EGID:2919), 230130_at (EGID:9353)	nervous system development
GO:0000186	0.0389195	1 (40)	204422_s_at (EGID:2247)	activation of MAPKK activity
GO:0042060	0.0395108	1 (40)	205767_at (EGID:2069)	wound healing
GO:0016197	0.0411552	1 (40)	213112_s_at (EGID:8878)	endosome transport
GO:0045766	0.0427538	1 (40)	205767_at (EGID:2069)	positive regulation of angiogenesis
GO:0007026	0.0432751	1 (40)	225540_at (EGID:4133)	negative regulation of microtubule depolymerization
GO:0009887	0.0436849	2 (40)	204422_s_at (EGID:2247), 205767_at (EGID:2069)	organ morphogenesis
GO:0016338	0.0452876	1 (40)	222549_at (EGID:9076)	calcium-independent cell-cell adhesion
GO:0006916	0.046543	2 (40)	210118_s_at (EGID:3552), 210538_s_at (EGID:330)	anti-apoptosis
GO:0007249	0.0472001	1 (40)	231779_at (EGID:3656)	I-kappaB kinase/NF-kappaB cascade
GO:0008284	0.0482807	2 (40)	204422_s_at (EGID:2247), 205207_at (EGID:3569)	positive regulation of cell proliferation
GO:0051092	0.0519053	1 (40)	231779_at (EGID:3656)	activation of NF-kappaB transcription factor
GO:0006953	0.0522719	1 (40)	205207_at (EGID:3569)	acute-phase response
GO:0050896	0.0538449	2 (40)	202286_s_at (EGID:4070), 228186_s_at (EGID:84870)	response to stimulus
GO:0007179	0.0633622	1 (40)	221577_x_at (EGID:9518)	transforming growth factor beta receptor signaling pathway
GO:0000187	0.0640585	1 (40)	204422_s_at (EGID:2247)	activation of MAPK activity
GO:0019221	0.065569	1 (40)	205767_at (EGID:2069)	cytokine and chemokine mediated signaling pathway
GO:0007173	0.0662741	1 (40)	205767_at (EGID:2069)	epidermal growth factor receptor signaling pathway
GO:0007275	0.0667963	4 (40)	204422_s_at (EGID:2247), 205767_at (EGID:2069), 227095_at (EGID:3953), 230130_at (EGID:9353)	multicellular organismal development
GO:0008104	0.0676739	1 (40)	213112_s_at (EGID:8878)	protein localization
GO:0006959	0.0678335	1 (40)	205207_at (EGID:3569)	humoral immune response
GO:0008152	0.0714479	3 (40)	205623_at (EGID:218), 210662_at (EGID:8942), 225847_at (EGID:57552)	metabolic process
GO:0006357	0.0759816	2 (40)	215223_s_at (EGID:6648), 216841_s_at (EGID:6648)	regulation of transcription from RNA polymerase II promoter
GO:0030324	0.0782006	1 (40)	204422_s_at (EGID:2247)	lung development
GO:0043066	0.0927923	1 (40)	205207_at (EGID:3569)	negative regulation of apoptosis
GO:0007265	0.099018	1 (40)	204422_s_at (EGID:2247)	Ras protein signal transduction
GO:0006118	0.100968	2 (40)	205623_at (EGID:218), 228186_s_at (EGID:84870)	electron transport
GO:0007165	0.125983	5 (40)	204422_s_at (EGID:2247), 206025_s_at (EGID:7130), 206026_s_at (EGID:7130), 221577_x_at (EGID:9518), 231779_at (EGID:3656)	signal transduction
GO:0007608	0.12921	1 (40)	230130_at (EGID:9353)	sensory perception of smell
GO:0006968	0.129441	1 (40)	207723_s_at (EGID:3823)	cellular defense response
GO:0007596	0.129693	1 (40)	218901_at (EGID:57088)	blood coagulation
GO:0016055	0.131615	1 (40)	228186_s_at (EGID:84870)	Wnt receptor signaling pathway
GO:0006915	0.141881	2 (40)	210118_s_at (EGID:3552), 213112_s_at (EGID:8878)	apoptosis
GO:0030154	0.142913	2 (40)	213112_s_at (EGID:8878), 230130_at (EGID:9353)	cell differentiation
GO:0007517	0.149509	1 (40)	204422_s_at (EGID:2247)	muscle development
GO:0006950	0.163645	1 (40)	213112_s_at (EGID:8878)	response to stress
GO:0007243	0.165497	1 (40)	212912_at (EGID:6196)	protein kinase cascade
GO:0042981	0.193597	1 (40)	210538_s_at (EGID:330)	regulation of apoptosis
GO:0030036	0.200019	1 (40)	204470_at (EGID:2919)	actin cytoskeleton organization and biogenesis
GO:0016481	0.205036	1 (40)	205767_at (EGID:2069)	negative regulation of transcription
GO:0007601	0.252046	1 (40)	202286_s_at (EGID:4070)	visual perception
GO:0006511	0.270001	1 (40)	213112_s_at (EGID:8878)	ubiquitin-dependent protein catabolic process
GO:0045944	0.284479	1 (40)	213112_s_at (EGID:8878)	positive regulation of transcription from RNA polymerase II promoter
GO:0006468	0.30866	2 (40)	212912_at (EGID:6196), 231779_at (EGID:3656)	protein amino acid phosphorylation

## Sheet: DOWN_KEGG
Annotation	Corrected P-value	Number_of_Genes-Input_List	Genes	Description
KEGG:hsa00020	0.0177245	3 (107)	1555037_a_at (EGID:3417), 201193_at (EGID:3417), 208660_at (EGID:1431)	Citrate cycle (TCA cycle)
KEGG:hsa00720	0.0219276	2 (107)	1555037_a_at (EGID:3417), 201193_at (EGID:3417)	Reductive carboxylate cycle (CO2 fixation)
KEGG:hsa04370	0.0226814	4 (107)	203984_s_at (EGID:842), 207957_s_at (EGID:5579), 209685_s_at (EGID:5579), 210775_x_at (EGID:842)	VEGF signaling pathway
KEGG:hsa03320	0.0533672	3 (107)	205030_at (EGID:2173), 213501_at (EGID:51), 227962_at (EGID:51)	PPAR signaling pathway
KEGG:hsa00480	0.0879108	2 (107)	1555037_a_at (EGID:3417), 201193_at (EGID:3417)	Glutathione metabolism
KEGG:hsa00071	0.0998895	2 (107)	213501_at (EGID:51), 227962_at (EGID:51)	Fatty acid metabolism
KEGG:hsa04530	0.101917	4 (107)	202085_at (EGID:9414), 207957_s_at (EGID:5579), 209685_s_at (EGID:5579), 226482_s_at (EGID:50848)	Tight junction
KEGG:hsa04540	0.109864	3 (107)	207957_s_at (EGID:5579), 209118_s_at (EGID:7846), 209685_s_at (EGID:5579)	Gap junction
KEGG:hsa00031	0.113295	1 (107)	221589_s_at (EGID:4329)	Inositol metabolism
KEGG:hsa00280	0.118219	2 (107)	205083_at (EGID:316), 221589_s_at (EGID:4329)	Valine. leucine and isoleucine degradation
KEGG:hsa00791	0.120812	1 (107)	206632_s_at (EGID:9582)	Atrazine degradation
KEGG:hsa04670	0.129746	3 (107)	207957_s_at (EGID:5579), 209685_s_at (EGID:5579), 226482_s_at (EGID:50848)	Leukocyte transendothelial migration
KEGG:hsa00750	0.135913	1 (107)	205083_at (EGID:316)	Vitamin B6 metabolism
KEGG:hsa04510	0.160464	4 (107)	207957_s_at (EGID:5579), 209685_s_at (EGID:5579), 214078_at (EGID:5063), 236277_at (EGID:5063)	Focal adhesion
KEGG:hsa04662	0.162674	2 (107)	207957_s_at (EGID:5579), 209685_s_at (EGID:5579)	B cell receptor signaling pathway
KEGG:hsa00630	0.174142	1 (107)	208660_at (EGID:1431)	Glyoxylate and dicarboxylate metabolism
KEGG:hsa04730	0.187825	2 (107)	207957_s_at (EGID:5579), 209685_s_at (EGID:5579)	Long-term depression
KEGG:hsa05212	0.191249	2 (107)	203984_s_at (EGID:842), 210775_x_at (EGID:842)	Pancreatic cancer
KEGG:hsa04210	0.191712	2 (107)	203984_s_at (EGID:842), 210775_x_at (EGID:842)	Apoptosis
KEGG:hsa04070	0.193666	2 (107)	207957_s_at (EGID:5579), 209685_s_at (EGID:5579)	Phosphatidylinositol signaling system
KEGG:hsa04660	0.195828	2 (107)	214078_at (EGID:5063), 236277_at (EGID:5063)	T cell receptor signaling pathway
KEGG:hsa03020	0.196344	1 (107)	202306_at (EGID:5436)	RNA polymerase
KEGG:hsa04720	0.199846	2 (107)	207957_s_at (EGID:5579), 209685_s_at (EGID:5579)	Long-term potentiation
KEGG:hsa05210	0.201481	2 (107)	203984_s_at (EGID:842), 210775_x_at (EGID:842)	Colorectal cancer
KEGG:hsa04512	0.201853	2 (107)	207165_at (EGID:3161), 209709_s_at (EGID:3161)	ECM-receptor interaction
KEGG:hsa04010	0.210319	4 (107)	203984_s_at (EGID:842), 207957_s_at (EGID:5579), 209685_s_at (EGID:5579), 210775_x_at (EGID:842)	MAPK signaling pathway
KEGG:hsa04664	0.220441	2 (107)	207957_s_at (EGID:5579), 209685_s_at (EGID:5579)	Fc epsilon RI signaling pathway
KEGG:hsa05214	0.231708	2 (107)	207957_s_at (EGID:5579), 209685_s_at (EGID:5579)	Glioma
KEGG:hsa04912	0.247193	2 (107)	207957_s_at (EGID:5579), 209685_s_at (EGID:5579)	GnRH signaling pathway
KEGG:hsa00640	0.249352	1 (107)	221589_s_at (EGID:4329)	Propanoate metabolism
KEGG:hsa04650	0.250339	2 (107)	207957_s_at (EGID:5579), 209685_s_at (EGID:5579)	Natural killer cell mediated cytotoxicity
KEGG:hsa04360	0.297137	2 (107)	214078_at (EGID:5063), 236277_at (EGID:5063)	Axon guidance
KEGG:hsa00760	0.301636	1 (107)	205083_at (EGID:316)	Nicotinate and nicotinamide metabolism
KEGG:hsa05040	0.304732	1 (107)	226364_at (EGID:3092)	Huntington's disease
KEGG:hsa04310	0.328218	2 (107)	207957_s_at (EGID:5579), 209685_s_at (EGID:5579)	Wnt signaling pathway
KEGG:hsa04340	0.340176	1 (107)	223463_at (EGID:51715)	Hedgehog signaling pathway
KEGG:hsa00350	0.345284	1 (107)	205083_at (EGID:316)	Tyrosine metabolism
KEGG:hsa05131	0.357905	1 (107)	209118_s_at (EGID:7846)	Pathogenic Escherichia coli infection - EPEC
KEGG:hsa05130	0.367323	1 (107)	209118_s_at (EGID:7846)	Pathogenic Escherichia coli infection - EHEC
KEGG:hsa04020	0.369212	2 (107)	207957_s_at (EGID:5579), 209685_s_at (EGID:5579)	Calcium signaling pathway
KEGG:hsa00240	0.410396	1 (107)	202306_at (EGID:5436)	Pyrimidine metabolism
KEGG:hsa03010	0.413191	1 (107)	221593_s_at (EGID:6160)	Ribosome
KEGG:hsa00380	0.415925	1 (107)	205083_at (EGID:316)	Tryptophan metabolism
KEGG:hsa04640	0.416764	1 (107)	208650_s_at (EGID:934)	Hematopoietic cell lineage
KEGG:hsa05120	0.424276	1 (107)	226482_s_at (EGID:50848)	Epithelial cell signaling in Helicobacter pylori infection
KEGG:hsa04810	0.435151	2 (107)	214078_at (EGID:5063), 236277_at (EGID:5063)	Regulation of actin cytoskeleton
KEGG:hsa01430	0.465131	1 (107)	204751_x_at (EGID:1824)	Cell Communication
KEGG:hsa00230	0.553104	1 (107)	202306_at (EGID:5436)	Purine metabolism
KEGG:hsa04514	0.576032	1 (107)	226482_s_at (EGID:50848)	Cell adhesion molecules (CAMs)
KEGG:hsa04060	0.662082	1 (107)	238846_at (EGID:8792)	Cytokine-cytokine receptor interaction
KEGG:hsa04080	0.678362	1 (107)	206577_at (EGID:7432)	Neuroactive ligand-receptor interaction

## Sheet: DOWN_BP
Annotation	Corrected P-value	Number_of_Genes-Input_List	Genes	Description
GO:0042036	2.36724e-12	6 (107)	1554890_a_at (EGID:7072), 201446_s_at (EGID:7072), 201447_at (EGID:7072), 201448_at (EGID:7072), 201449_at (EGID:7072), 201450_s_at (EGID:7072)	negative regulation of cytokine biosynthetic process
GO:0006092	1.344e-05	3 (107)	1555037_a_at (EGID:3417), 201193_at (EGID:3417), 208660_at (EGID:1431)	main pathways of carbohydrate metabolic process
GO:0006917	0.000128161	7 (107)	1554890_a_at (EGID:7072), 201446_s_at (EGID:7072), 201447_at (EGID:7072), 201448_at (EGID:7072), 201449_at (EGID:7072), 201450_s_at (EGID:7072), 212805_at (EGID:23273)	induction of apoptosis
GO:0006979	0.00015125	5 (107)	1555037_a_at (EGID:3417), 201008_s_at (EGID:10628), 201010_s_at (EGID:10628), 201193_at (EGID:3417), 228141_at (EGID:493869)	response to oxidative stress
GO:0030814	0.000801285	2 (107)	224560_at (EGID:7077), 231579_s_at (EGID:7077)	regulation of cAMP metabolic process
GO:0006097	0.00100032	2 (107)	1555037_a_at (EGID:3417), 201193_at (EGID:3417)	glyoxylate cycle
GO:0006102	0.00119885	2 (107)	1555037_a_at (EGID:3417), 201193_at (EGID:3417)	isocitrate metabolic process
GO:0006099	0.00248172	3 (107)	1555037_a_at (EGID:3417), 201193_at (EGID:3417), 208660_at (EGID:1431)	tricarboxylic acid cycle
GO:0043408	0.00291184	2 (107)	224560_at (EGID:7077), 231579_s_at (EGID:7077)	regulation of MAPKKK cascade
GO:0009954	0.00377568	2 (107)	218468_s_at (EGID:26585), 218469_at (EGID:26585)	proximal/distal pattern formation
GO:0006749	0.00395042	2 (107)	1555037_a_at (EGID:3417), 201193_at (EGID:3417)	glutathione metabolic process
GO:0008635	0.00415325	2 (107)	203984_s_at (EGID:842), 210775_x_at (EGID:842)	caspase activation via cytochrome c
GO:0045664	0.00761966	2 (107)	224560_at (EGID:7077), 231579_s_at (EGID:7077)	regulation of neuron differentiation
GO:0006693	0.0090542	2 (107)	213501_at (EGID:51), 227962_at (EGID:51)	prostaglandin metabolic process
GO:0017015	0.0112532	2 (107)	201309_x_at (EGID:9315), 201310_s_at (EGID:9315)	regulation of transforming growth factor beta receptor signaling pathway
GO:0008632	0.0135364	2 (107)	203984_s_at (EGID:842), 210775_x_at (EGID:842)	apoptotic program
GO:0007017	0.0157921	2 (107)	220386_s_at (EGID:27436), 223068_at (EGID:27436)	microtubule-based process
GO:0008152	0.0166135	8 (107)	1555037_a_at (EGID:3417), 201193_at (EGID:3417), 203974_at (EGID:8226), 213501_at (EGID:51), 221589_s_at (EGID:4329), 224560_at (EGID:7077), 227962_at (EGID:51), 231579_s_at (EGID:7077)	metabolic process
GO:0006635	0.0173174	2 (107)	213501_at (EGID:51), 227962_at (EGID:51)	fatty acid beta-oxidation
GO:0006915	0.030731	6 (107)	1554890_a_at (EGID:7072), 201446_s_at (EGID:7072), 201447_at (EGID:7072), 201448_at (EGID:7072), 201449_at (EGID:7072), 201450_s_at (EGID:7072)	apoptosis
GO:0009887	0.0314551	4 (107)	218468_s_at (EGID:26585), 218469_at (EGID:26585), 218839_at (EGID:23462), 44783_s_at (EGID:23462)	organ morphogenesis
GO:0007267	0.0319359	5 (107)	206577_at (EGID:7432), 206702_at (EGID:7010), 218468_s_at (EGID:26585), 218469_at (EGID:26585), 238846_at (EGID:8792)	cell-cell signaling
GO:0007399	0.0321496	6 (107)	205030_at (EGID:2173), 218468_s_at (EGID:26585), 218469_at (EGID:26585), 218839_at (EGID:23462), 223463_at (EGID:51715), 44783_s_at (EGID:23462)	nervous system development
GO:0030216	0.0330305	2 (107)	201008_s_at (EGID:10628), 201010_s_at (EGID:10628)	keratinocyte differentiation
GO:0019859	0.0397387	1 (107)	221589_s_at (EGID:4329)	thymine metabolic process
GO:0000387	0.0413282	1 (107)	222821_s_at (EGID:79760)	spliceosomal snRNP biogenesis
GO:0048268	0.0515603	1 (107)	226364_at (EGID:3092)	clathrin cage assembly
GO:0030326	0.0533356	2 (107)	218468_s_at (EGID:26585), 218469_at (EGID:26585)	embryonic limb morphogenesis
GO:0046854	0.0578932	1 (107)	244766_at (EGID:23049,EGID:440345,EGID:440354,EGID:595101,EGID:641298,EGID:728423,EGID:729513,EGID:730099)	phosphoinositide phosphorylation
GO:0051318	0.0587553	1 (107)	212805_at (EGID:23273)	G1 phase
GO:0030512	0.0597607	1 (107)	212092_at (EGID:23089)	negative regulation of transforming growth factor beta receptor signaling pathway
GO:0050804	0.0604833	1 (107)	225796_at (EGID:54899)	regulation of synaptic transmission
GO:0006288	0.0617527	1 (107)	208808_s_at (EGID:3148)	base-excision repair. DNA ligation
GO:0006166	0.0623162	1 (107)	222803_at (EGID:56952)	purine ribonucleoside salvage
GO:0006388	0.0627747	1 (107)	219581_at (EGID:80746)	tRNA splicing
GO:0042981	0.0633973	3 (107)	203984_s_at (EGID:842), 210775_x_at (EGID:842), 226364_at (EGID:3092)	regulation of apoptosis
GO:0050847	0.0701479	1 (107)	203543_s_at (EGID:687)	progesterone receptor signaling pathway
GO:0006220	0.0720438	1 (107)	221589_s_at (EGID:4329)	pyrimidine nucleotide metabolic process
GO:0006573	0.0735358	1 (107)	221589_s_at (EGID:4329)	valine metabolic process
GO:0048535	0.0767445	1 (107)	238846_at (EGID:8792)	lymph node development
GO:0007589	0.0826755	1 (107)	206577_at (EGID:7432)	fluid secretion
GO:0006800	0.084692	1 (107)	205083_at (EGID:316)	oxygen and reactive oxygen species metabolic process
GO:0006928	0.0850227	3 (107)	207165_at (EGID:3161), 209709_s_at (EGID:3161), 226482_s_at (EGID:50848)	cell motility
GO:0018105	0.119655	1 (107)	244766_at (EGID:23049,EGID:440345,EGID:440354,EGID:595101,EGID:641298,EGID:728423,EGID:729513,EGID:730099)	peptidyl-serine phosphorylation
GO:0009116	0.125753	1 (107)	222803_at (EGID:56952)	nucleoside metabolic process
GO:0006268	0.131554	1 (107)	208808_s_at (EGID:3148)	DNA unwinding during replication
GO:0048015	0.132919	1 (107)	208808_s_at (EGID:3148)	phosphoinositide-mediated signaling
GO:0042733	0.150417	1 (107)	223463_at (EGID:51715)	embryonic digit morphogenesis
GO:0007154	0.153521	2 (107)	225796_at (EGID:54899), 232130_at (EGID:29934)	cell communication
GO:0007566	0.155985	1 (107)	203543_s_at (EGID:687)	embryo implantation
GO:0008285	0.156493	3 (107)	205030_at (EGID:2173), 224560_at (EGID:7077), 231579_s_at (EGID:7077)	negative regulation of cell proliferation
GO:0006839	0.159168	1 (107)	208998_at (EGID:7351)	mitochondrial transport
GO:0006468	0.160548	6 (107)	206702_at (EGID:7010), 207957_s_at (EGID:5579), 209685_s_at (EGID:5579), 214078_at (EGID:5063), 225796_at (EGID:54899), 236277_at (EGID:5063)	protein amino acid phosphorylation
GO:0000184	0.162168	1 (107)	244766_at (EGID:23049,EGID:440345,EGID:440354,EGID:595101,EGID:641298,EGID:728423,EGID:729513,EGID:730099)	mRNA catabolic process. nonsense-mediated decay
GO:0051258	0.170276	1 (107)	209118_s_at (EGID:7846)	protein polymerization
GO:0006406	0.173031	1 (107)	244766_at (EGID:23049,EGID:440345,EGID:440354,EGID:595101,EGID:641298,EGID:728423,EGID:729513,EGID:730099)	mRNA export from nucleus
GO:0030855	0.173316	1 (107)	226482_s_at (EGID:50848)	epithelial cell differentiation
GO:0006357	0.176317	3 (107)	203543_s_at (EGID:687), 208808_s_at (EGID:3148), 226157_at (EGID:7029)	regulation of transcription from RNA polymerase II promoter
GO:0006259	0.177254	1 (107)	226157_at (EGID:7029)	DNA metabolic process
GO:0045449	0.180638	2 (107)	203432_at (EGID:7112), 227399_at (EGID:389136)	regulation of transcription
GO:0009953	0.18364	1 (107)	223463_at (EGID:51715)	dorsal/ventral pattern formation
GO:0006919	0.198602	1 (107)	226364_at (EGID:3092)	caspase activation
GO:0006325	0.209961	1 (107)	208808_s_at (EGID:3148)	establishment and/or maintenance of chromatin architecture
GO:0006959	0.232046	1 (107)	208650_s_at (EGID:934)	humoral immune response
GO:0000079	0.234935	1 (107)	218723_s_at (EGID:28984)	regulation of cyclin-dependent protein kinase activity
GO:0007067	0.235697	2 (107)	220386_s_at (EGID:27436), 223068_at (EGID:27436)	mitosis
GO:0006118	0.236843	3 (107)	205083_at (EGID:316), 213501_at (EGID:51), 227962_at (EGID:51)	electron transport
GO:0006281	0.257475	2 (107)	208808_s_at (EGID:3148), 244766_at (EGID:23049,EGID:440345,EGID:440354,EGID:595101,EGID:641298,EGID:728423,EGID:729513,EGID:730099)	DNA repair
GO:0008284	0.285863	2 (107)	206577_at (EGID:7432), 238846_at (EGID:8792)	positive regulation of cell proliferation
GO:0001503	0.305724	1 (107)	238846_at (EGID:8792)	ossification
GO:0006954	0.31488	2 (107)	205083_at (EGID:316), 226482_s_at (EGID:50848)	inflammatory response
GO:0015031	0.320259	3 (107)	204547_at (EGID:10966), 223463_at (EGID:51715), 232130_at (EGID:29934)	protein transport
GO:0015992	0.32459	1 (107)	208998_at (EGID:7351)	proton transport
GO:0006631	0.326727	1 (107)	205030_at (EGID:2173)	fatty acid metabolic process
GO:0005975	0.340757	2 (107)	1555037_a_at (EGID:3417), 201193_at (EGID:3417)	carbohydrate metabolic process
GO:0046777	0.381728	1 (107)	244766_at (EGID:23049,EGID:440345,EGID:440354,EGID:595101,EGID:641298,EGID:728423,EGID:729513,EGID:730099)	protein amino acid autophosphorylation
GO:0006334	0.382647	1 (107)	208808_s_at (EGID:3148)	nucleosome assembly
GO:0006629	0.390488	2 (107)	213501_at (EGID:51), 227962_at (EGID:51)	lipid metabolic process
GO:0006396	0.391146	1 (107)	225398_at (EGID:84881)	RNA processing
GO:0007264	0.401867	2 (107)	204547_at (EGID:10966), 223463_at (EGID:51715)	small GTPase mediated signal transduction
GO:0006936	0.423092	1 (107)	206577_at (EGID:7432)	muscle contraction
GO:0007018	0.426385	1 (107)	209118_s_at (EGID:7846)	microtubule-based movement
GO:0007275	0.429505	5 (107)	214078_at (EGID:5063), 218468_s_at (EGID:26585), 218469_at (EGID:26585), 236277_at (EGID:5063), 238846_at (EGID:8792)	multicellular organismal development
GO:0007169	0.461642	1 (107)	206702_at (EGID:7010)	transmembrane receptor protein tyrosine kinase signaling pathway
GO:0007010	0.489715	1 (107)	205347_s_at (EGID:11013)	cytoskeleton organization and biogenesis
GO:0006897	0.48989	1 (107)	226364_at (EGID:3092)	endocytosis
GO:0043123	0.491449	1 (107)	1558487_a_at (EGID:222068)	positive regulation of I-kappaB kinase/NF-kappaB cascade
GO:0006260	0.528419	1 (107)	208808_s_at (EGID:3148)	DNA replication
GO:0007156	0.536811	1 (107)	204751_x_at (EGID:1824)	homophilic cell adhesion
GO:0007605	0.561942	1 (107)	238846_at (EGID:8792)	sensory perception of sound
GO:0006810	0.602376	3 (107)	1558487_a_at (EGID:222068), 205030_at (EGID:2173), 208998_at (EGID:7351)	transport
GO:0007242	0.621656	2 (107)	207957_s_at (EGID:5579), 209685_s_at (EGID:5579)	intracellular signaling cascade
GO:0006508	0.705925	2 (107)	203984_s_at (EGID:842), 210775_x_at (EGID:842)	proteolysis
GO:0006397	0.708606	1 (107)	219581_at (EGID:80746)	mRNA processing
GO:0006366	0.711312	1 (107)	202306_at (EGID:5436)	transcription from RNA polymerase II promoter
GO:0006512	0.71511	2 (107)	218582_at (EGID:54708), 226394_at (EGID:54708)	ubiquitin cycle
GO:0006412	0.731426	1 (107)	221593_s_at (EGID:6160)	translation
GO:0008380	0.735799	1 (107)	222821_s_at (EGID:79760)	RNA splicing
GO:0000074	0.738385	1 (107)	226157_at (EGID:7029)	regulation of progression through cell cycle
GO:0007155	0.787879	2 (107)	204751_x_at (EGID:1824), 226482_s_at (EGID:50848)	cell adhesion
GO:0007186	0.853547	1 (107)	206577_at (EGID:7432)	G-protein coupled receptor protein signaling pathway
GO:0006955	0.858597	1 (107)	238846_at (EGID:8792)	immune response
GO:0007165	0.933725	4 (107)	206702_at (EGID:7010), 223463_at (EGID:51715), 228092_at (EGID:1390), 238846_at (EGID:8792)	signal transduction
GO:0007049	0.938797	1 (107)	226157_at (EGID:7029)	cell cycle
GO:0006350	0.983392	3 (107)	202306_at (EGID:5436), 226157_at (EGID:7029), 228092_at (EGID:1390)	transcription
GO:0006355	0.990994	4 (107)	218839_at (EGID:23462), 226157_at (EGID:7029), 228092_at (EGID:1390), 44783_s_at (EGID:23462)	regulation of transcription. DNA-dependent
