# Supplementary material for: Depletion of T-cell intracellular antigen proteins promotes cell proliferation
Source: Genome Biol. 2009 Aug 26;10(8):R87. doi: 10.1186/gb-2009-10-8-r87 (PMC2745768; doi:10.1186/gb-2009-10-8-r87)
Supplement: Additional data file 8 — Analysis of KEGG pathways and GO terms corresponding to the biological process category was applied to differentially expressed genes in TIAR knockdown HeLa cells. Calculated P-values for each pathway or category are shown. All analyses were performed using Integromics™ software [39]. [file gb-2009-10-8-r87-S8.xls]

## Sheet: UP_KEGG
Annotation	Corrected P-value	Number_of_Genes-Input_List	Genes	Description
KEGG:hsa04210	0.142434	1 (26)	202948_at (EGID:3554)	Apoptosis
KEGG:hsa00590	0.00580385	2 (26)	1554997_a_at (EGID:5743), 204748_at (EGID:5743)	Arachidonic acid metabolism
KEGG:hsa00363	0.0405059	1 (26)	236882_at (EGID:5445)	Bisphenol A degradation
KEGG:hsa04060	7.11986e-08	7 (26)	202859_x_at (EGID:3576), 202948_at (EGID:3554), 204470_at (EGID:2919), 205207_at (EGID:3569), 209774_x_at (EGID:2920), 211506_s_at (EGID:3576), 214038_at (EGID:6355)	Cytokine-cytokine receptor interaction
KEGG:hsa05120	0.00123168	3 (26)	202859_x_at (EGID:3576), 204470_at (EGID:2919), 211506_s_at (EGID:3576)	Epithelial cell signaling in Helicobacter pylori infection
KEGG:hsa00361	0.0574345	1 (26)	236882_at (EGID:5445)	gamma-Hexachlorocyclohexane degradation
KEGG:hsa04912	0.185809	1 (26)	204637_at (EGID:1081)	GnRH signaling pathway
KEGG:hsa04640	0.0167137	2 (26)	202948_at (EGID:3554), 205207_at (EGID:3569)	Hematopoietic cell lineage
KEGG:hsa04630	0.191401	1 (26)	205207_at (EGID:3569)	Jak-STAT signaling pathway
KEGG:hsa04670	0.0330482	2 (26)	202859_x_at (EGID:3576), 211506_s_at (EGID:3576)	Leukocyte transendothelial migration
KEGG:hsa04010	0.325613	1 (26)	202948_at (EGID:3554)	MAPK signaling pathway
KEGG:hsa04080	0.256801	1 (26)	204637_at (EGID:1081)	Neuroactive ligand-receptor interaction
KEGG:hsa03320	0.120239	1 (26)	210004_at (EGID:4973)	PPAR signaling pathway
KEGG:hsa05060	0.0430922	1 (26)	205207_at (EGID:3569)	Prion disease
KEGG:hsa04620	0.000900801	3 (26)	202859_x_at (EGID:3576), 205207_at (EGID:3569), 211506_s_at (EGID:3576)	Toll-like receptor signaling pathway
KEGG:hsa00380	0.14479	1 (26)	210662_at (EGID:8942)	Tryptophan metabolism

## Sheet: UP_BP
Annotation	Corrected P-value	Number of Genes - Input List	Genes	Description
GO:0007267	2.50882e-08	8 (26)	202859_x_at (EGID:3576), 204637_at (EGID:1081), 205207_at (EGID:3569), 205239_at (EGID:374,EGID:727738), 205767_at (EGID:2069), 211506_s_at (EGID:3576), 214038_at (EGID:6355), 221577_x_at (EGID:9518)	cell-cell signaling
GO:0006954	5.04253e-08	7 (26)	202859_x_at (EGID:3576), 202948_at (EGID:3554), 204470_at (EGID:2919), 209774_x_at (EGID:2920), 210004_at (EGID:4973), 211506_s_at (EGID:3576), 214038_at (EGID:6355)	inflammatory response
GO:0006955	1.63114e-07	8 (26)	202859_x_at (EGID:3576), 202948_at (EGID:3554), 204470_at (EGID:2919), 209774_x_at (EGID:2920), 210004_at (EGID:4973), 211506_s_at (EGID:3576), 214038_at (EGID:6355), 226757_at (EGID:3433)	immune response
GO:0006935	1.64394e-06	5 (26)	202859_x_at (EGID:3576), 204470_at (EGID:2919), 209774_x_at (EGID:2920), 211506_s_at (EGID:3576), 214038_at (EGID:6355)	chemotaxis
GO:0042640	1.70545e-06	3 (26)	1554997_a_at (EGID:5743), 204748_at (EGID:5743), 205185_at (EGID:11005)	anagen
GO:0019371	2.73356e-06	2 (26)	1554997_a_at (EGID:5743), 204748_at (EGID:5743)	cyclooxygenase pathway
GO:0007620	3.18915e-06	2 (26)	203691_at (EGID:5266), 41469_at (EGID:5266)	copulation
GO:0050727	2.38976e-05	2 (26)	1554997_a_at (EGID:5743), 204748_at (EGID:5743)	regulation of inflammatory response
GO:0030216	3.63673e-05	3 (26)	1554997_a_at (EGID:5743), 204748_at (EGID:5743), 205767_at (EGID:2069)	keratinocyte differentiation
GO:0045091	0.000148773	2 (26)	202859_x_at (EGID:3576), 211506_s_at (EGID:3576)	regulation of retroviral genome replication
GO:0006928	0.000201447	4 (26)	1554997_a_at (EGID:5743), 202859_x_at (EGID:3576), 204748_at (EGID:5743), 211506_s_at (EGID:3576)	cell motility
GO:0042119	0.000271319	2 (26)	202859_x_at (EGID:3576), 211506_s_at (EGID:3576)	neutrophil activation
GO:0001516	0.000438613	2 (26)	1554997_a_at (EGID:5743), 204748_at (EGID:5743)	prostaglandin biosynthetic process
GO:0008285	0.000532747	4 (26)	202859_x_at (EGID:3576), 204470_at (EGID:2919), 205207_at (EGID:3569), 211506_s_at (EGID:3576)	negative regulation of cell proliferation
GO:0050930	0.000550546	2 (26)	202859_x_at (EGID:3576), 211506_s_at (EGID:3576)	induction of positive chemotaxis
GO:0001525	0.000916909	3 (26)	202859_x_at (EGID:3576), 205767_at (EGID:2069), 211506_s_at (EGID:3576)	angiogenesis
GO:0030593	0.0011004	2 (26)	202859_x_at (EGID:3576), 211506_s_at (EGID:3576)	neutrophil chemotaxis
GO:0019722	0.00203942	2 (26)	202859_x_at (EGID:3576), 211506_s_at (EGID:3576)	calcium-mediated signaling
GO:0019221	0.00252199	2 (26)	202948_at (EGID:3554), 205767_at (EGID:2069)	cytokine and chemokine mediated signaling pathway
GO:0048160	0.00278918	1 (26)	205767_at (EGID:2069)	primary follicle stage. oogenesis (sensu Mammalia)
GO:0045741	0.00288536	1 (26)	205767_at (EGID:2069)	positive regulation of epidermal growth factor receptor activity
GO:0007186	0.00290552	4 (26)	202859_x_at (EGID:3576), 204470_at (EGID:2919), 209774_x_at (EGID:2920), 211506_s_at (EGID:3576)	G-protein coupled receptor protein signaling pathway
GO:0045740	0.00298841	1 (26)	205767_at (EGID:2069)	positive regulation of DNA replication
GO:0030155	0.00302821	2 (26)	202859_x_at (EGID:3576), 211506_s_at (EGID:3576)	regulation of cell adhesion
GO:0043616	0.00309909	1 (26)	205767_at (EGID:2069)	keratinocyte proliferation
GO:0008217	0.00310187	2 (26)	1554997_a_at (EGID:5743), 204748_at (EGID:5743)	blood pressure regulation
GO:0042700	0.00321829	1 (26)	205767_at (EGID:2069)	luteinizing hormone signaling pathway
GO:0006633	0.00324958	2 (26)	1554997_a_at (EGID:5743), 204748_at (EGID:5743)	fatty acid biosynthetic process
GO:0009299	0.00334702	1 (26)	205767_at (EGID:2069)	mRNA transcription
GO:0007143	0.00348648	1 (26)	205767_at (EGID:2069)	female meiosis
GO:0001781	0.00363806	1 (26)	205207_at (EGID:3569)	neutrophil apoptosis
GO:0051151	0.00392139	1 (26)	205767_at (EGID:2069)	negative regulation of smooth muscle cell differentiation
GO:0045079	0.00464651	1 (26)	205207_at (EGID:3569)	negative regulation of chemokine biosynthetic process
GO:0030728	0.00477927	1 (26)	205767_at (EGID:2069)	ovulation
GO:0001819	0.00491983	1 (26)	205767_at (EGID:2069)	positive regulation of cytokine production
GO:0001550	0.00506892	1 (26)	205767_at (EGID:2069)	ovarian cumulus expansion
GO:0006569	0.00564987	1 (26)	210662_at (EGID:8942)	tryptophan catabolic process
GO:0035315	0.00659992	1 (26)	205185_at (EGID:11005)	hair cell differentiation
GO:0050680	0.00713486	1 (26)	205767_at (EGID:2069)	negative regulation of epithelial cell proliferation
GO:0045089	0.00731324	1 (26)	205767_at (EGID:2069)	positive regulation of innate immune response
GO:0030236	0.00750075	1 (26)	205185_at (EGID:11005)	anti-inflammatory response
GO:0048661	0.00874273	1 (26)	205767_at (EGID:2069)	positive regulation of smooth muscle cell proliferation
GO:0045580	0.00895089	1 (26)	205185_at (EGID:11005)	regulation of T cell differentiation
GO:0045840	0.0094912	1 (26)	205767_at (EGID:2069)	positive regulation of mitosis
GO:0050777	0.00998411	1 (26)	205185_at (EGID:11005)	negative regulation of immune response
GO:0042036	0.010206	1 (26)	201450_s_at (EGID:7072)	negative regulation of cytokine biosynthetic process
GO:0048146	0.0106576	1 (26)	205767_at (EGID:2069)	positive regulation of fibroblast proliferation
GO:0007050	0.0109251	2 (26)	202859_x_at (EGID:3576), 211506_s_at (EGID:3576)	cell cycle arrest
GO:0045410	0.0127695	1 (26)	205767_at (EGID:2069)	positive regulation of interleukin-6 biosynthetic process
GO:0001556	0.0133453	1 (26)	205767_at (EGID:2069)	oocyte maturation
GO:0007242	0.0159673	3 (26)	202859_x_at (EGID:3576), 204470_at (EGID:2919), 211506_s_at (EGID:3576)	intracellular signaling cascade
GO:0042327	0.0180691	1 (26)	205767_at (EGID:2069)	positive regulation of phosphorylation
GO:0009435	0.0184166	1 (26)	210662_at (EGID:8942)	NAD biosynthetic process
GO:0045860	0.0223302	1 (26)	205767_at (EGID:2069)	positive regulation of protein kinase activity
GO:0042060	0.0271728	1 (26)	205767_at (EGID:2069)	wound healing
GO:0016525	0.0281574	1 (26)	205185_at (EGID:11005)	negative regulation of angiogenesis
GO:0045766	0.029827	1 (26)	205767_at (EGID:2069)	positive regulation of angiogenesis
GO:0030855	0.0349684	1 (26)	205185_at (EGID:11005)	epithelial cell differentiation
GO:0006953	0.0378403	1 (26)	205207_at (EGID:3569)	acute-phase response
GO:0007179	0.0467074	1 (26)	221577_x_at (EGID:9518)	transforming growth factor beta receptor signaling pathway
GO:0007173	0.0485999	1 (26)	205767_at (EGID:2069)	epidermal growth factor receptor signaling pathway
GO:0006959	0.0510784	1 (26)	205207_at (EGID:3569)	humoral immune response
GO:0042742	0.0566669	1 (26)	214455_at (EGID:8339,EGID:8347)	defense response to bacterium
GO:0030198	0.0576656	1 (26)	205185_at (EGID:11005)	extracellular matrix organization and biogenesis
GO:0008015	0.0682066	1 (26)	210004_at (EGID:4973)	circulation
GO:0006887	0.0683726	1 (26)	214038_at (EGID:6355)	exocytosis
GO:0008283	0.0691747	2 (26)	204470_at (EGID:2919), 205239_at (EGID:374,EGID:727738)	cell proliferation
GO:0043066	0.0696934	1 (26)	205207_at (EGID:3569)	negative regulation of apoptosis
GO:0009615	0.0879394	1 (26)	214038_at (EGID:6355)	response to virus
GO:0007001	0.0928085	1 (26)	214455_at (EGID:8339,EGID:8347)	chromosome organization and biogenesis (sensu Eukaryota)
GO:0006334	0.0942363	1 (26)	214455_at (EGID:8339,EGID:8347)	nucleosome assembly
GO:0019735	0.100446	1 (26)	205185_at (EGID:11005)	antimicrobial humoral response (sensu Vertebrata)
GO:0006816	0.151684	1 (26)	214038_at (EGID:6355)	calcium ion transport
GO:0030036	0.153604	1 (26)	204470_at (EGID:2919)	actin cytoskeleton organization and biogenesis
GO:0016481	0.156916	1 (26)	205767_at (EGID:2069)	negative regulation of transcription
GO:0006917	0.164878	1 (26)	201450_s_at (EGID:7072)	induction of apoptosis
GO:0009887	0.183163	1 (26)	205767_at (EGID:2069)	organ morphogenesis
GO:0007166	0.186695	1 (26)	205207_at (EGID:3569)	cell surface receptor linked signal transduction
GO:0008284	0.194518	1 (26)	205207_at (EGID:3569)	positive regulation of cell proliferation
GO:0007165	0.251791	3 (26)	204637_at (EGID:1081), 214038_at (EGID:6355), 221577_x_at (EGID:9518)	signal transduction
GO:0000074	0.268665	1 (26)	205767_at (EGID:2069)	regulation of progression through cell cycle
GO:0007399	0.356395	1 (26)	204470_at (EGID:2919)	nervous system development
GO:0006915	0.357555	1 (26)	201450_s_at (EGID:7072)	apoptosis
GO:0006508	0.419511	1 (26)	210004_at (EGID:4973)	proteolysis
GO:0006512	0.427394	1 (26)	241763_s_at (EGID:114907)	ubiquitin cycle
GO:0008152	0.45148	1 (26)	210662_at (EGID:8942)	metabolic process
GO:0007155	0.482514	1 (26)	210004_at (EGID:4973)	cell adhesion
GO:0007275	0.609957	1 (26)	205767_at (EGID:2069)	multicellular organismal development

## Sheet: DOWN_KEGG
Annotation	Corrected P-value	Number_of_Genes-Input_List	Genes	Description
KEGG:hsa00330	0.028325	2 (78)	208950_s_at (EGID:501), 208951_at (EGID:501)	Arginine and proline metabolism
KEGG:hsa00053	0.0289872	2 (78)	208950_s_at (EGID:501), 208951_at (EGID:501)	Ascorbate and aldarate metabolism
KEGG:hsa04360	0.150691	2 (78)	214078_at (EGID:5063), 236277_at (EGID:5063)	Axon guidance
KEGG:hsa04662	0.255363	1 (78)	214022_s_at (EGID:8519)	B cell receptor signaling pathway
KEGG:hsa00410	0.0342517	2 (78)	208950_s_at (EGID:501), 208951_at (EGID:501)	beta-Alanine metabolism
KEGG:hsa00120	0.0339778	2 (78)	208950_s_at (EGID:501), 208951_at (EGID:501)	Bile acid biosynthesis
KEGG:hsa00650	0.033484	2 (78)	208950_s_at (EGID:501), 208951_at (EGID:501)	Butanoate metabolism
KEGG:hsa00020	0.123508	1 (78)	240084_at (EGID:220729,EGID:6389)	Citrate cycle (TCA cycle)
KEGG:hsa00071	0.0329647	2 (78)	208950_s_at (EGID:501), 208951_at (EGID:501)	Fatty acid metabolism
KEGG:hsa04510	0.278017	2 (78)	214078_at (EGID:5063), 236277_at (EGID:5063)	Focal adhesion
KEGG:hsa01030	0.325367	1 (78)	1554010_at (EGID:3340)	Glycan structures - biosynthesis 1
KEGG:hsa00561	0.0341217	2 (78)	208950_s_at (EGID:501), 208951_at (EGID:501)	Glycerolipid metabolism
KEGG:hsa00010	0.0300618	2 (78)	208950_s_at (EGID:501), 208951_at (EGID:501)	Glycolysis / Gluconeogenesis
KEGG:hsa00534	0.101259	1 (78)	1554010_at (EGID:3340)	Heparan sulfate biosynthesis
KEGG:hsa00340	0.0324489	2 (78)	208950_s_at (EGID:501), 208951_at (EGID:501)	Histidine metabolism
KEGG:hsa05040	0.176077	1 (78)	227247_at (EGID:84725)	Huntington's disease
KEGG:hsa00903	0.0457114	2 (78)	208950_s_at (EGID:501), 208951_at (EGID:501)	Limonene and pinene degradation
KEGG:hsa00310	0.0311575	2 (78)	208950_s_at (EGID:501), 208951_at (EGID:501)	Lysine degradation
KEGG:hsa00190	0.0762159	2 (78)	221979_at (EGID:4712), 240084_at (EGID:220729,EGID:6389)	Oxidative phosphorylation
KEGG:hsa00640	0.0351534	2 (78)	208950_s_at (EGID:501), 208951_at (EGID:501)	Propanoate metabolism
KEGG:hsa00620	0.0302532	2 (78)	208950_s_at (EGID:501), 208951_at (EGID:501)	Pyruvate metabolism
KEGG:hsa04810	0.281487	2 (78)	214078_at (EGID:5063), 236277_at (EGID:5063)	Regulation of actin cytoskeleton
KEGG:hsa04660	0.0818026	2 (78)	214078_at (EGID:5063), 236277_at (EGID:5063)	T cell receptor signaling pathway
KEGG:hsa00380	0.0660565	2 (78)	208950_s_at (EGID:501), 208951_at (EGID:501)	Tryptophan metabolism
KEGG:hsa00280	0.0321066	2 (78)	208950_s_at (EGID:501), 208951_at (EGID:501)	Valine. leucine and isoleucine degradation

## Sheet: DOWN_BP
Annotation	Corrected P-value	Number_of_Genes-Input_List	Genes	Description
GO:0006081	0.0159529	2 (78)	208950_s_at (EGID:501), 208951_at (EGID:501)	aldehyde metabolic process
GO:0006915	0.462305	2 (78)	202405_at (EGID:7073), 202406_s_at (EGID:7073)	apoptosis
GO:0006284	0.152705	1 (78)	202330_s_at (EGID:7374)	base-excision repair
GO:0008218	0.0779848	1 (78)	202007_at (EGID:4811)	bioluminescence
GO:0005975	0.623483	1 (78)	219373_at (EGID:54344)	carbohydrate metabolic process
GO:0007155	0.657577	2 (78)	1568596_a_at (EGID:10024), 202007_at (EGID:4811)	cell adhesion
GO:0007154	0.404834	1 (78)	213364_s_at (EGID:6642)	cell communication
GO:0007166	0.547226	1 (78)	214022_s_at (EGID:8519)	cell surface receptor linked signal transduction
GO:0007160	0.372503	1 (78)	202007_at (EGID:4811)	cell-matrix adhesion
GO:0006821	0.248007	1 (78)	230002_at (EGID:23155)	chloride transport
GO:0007010	0.423977	1 (78)	205347_s_at (EGID:11013)	cytoskeleton organization and biogenesis
GO:0006952	0.102777	2 (78)	202405_at (EGID:7073), 202406_s_at (EGID:7073)	defense response
GO:0006118	0.695168	1 (78)	240084_at (EGID:220729,EGID:6389)	electron transport
GO:0006897	0.140541	2 (78)	213364_s_at (EGID:6642), 213405_at (EGID:57403)	endocytosis
GO:0007032	0.0995052	1 (78)	213405_at (EGID:57403)	endosome organization and biogenesis
GO:0009396	0.09453	1 (78)	238762_at (EGID:441024)	folic acid and derivative biosynthetic process
GO:0006542	0.0909823	1 (78)	220393_at (EGID:51557)	glutamine biosynthetic process
GO:0006506	0.14534	1 (78)	219373_at (EGID:54344)	GPI anchor biosynthetic process
GO:0015012	0.101496	1 (78)	1554010_at (EGID:3340)	heparan sulfate proteoglycan biosynthetic process
GO:0006955	0.781706	1 (78)	214022_s_at (EGID:8519)	immune response
GO:0006917	0.155128	2 (78)	202405_at (EGID:7073), 202406_s_at (EGID:7073)	induction of apoptosis
GO:0006954	0.595808	1 (78)	1554010_at (EGID:3340)	inflammatory response
GO:0006886	0.250082	2 (78)	202630_at (EGID:10513), 213364_s_at (EGID:6642)	intracellular protein transport
GO:0006811	0.814851	1 (78)	203962_s_at (EGID:10529)	ion transport
GO:0008152	0.37034	3 (78)	202330_s_at (EGID:7374), 208950_s_at (EGID:501), 208951_at (EGID:501)	metabolic process
GO:0006120	0.136676	1 (78)	221979_at (EGID:4712)	mitochondrial electron transport. NADH to ubiquinone
GO:0006839	0.138686	1 (78)	208998_at (EGID:7351)	mitochondrial transport
GO:0000184	0.144372	1 (78)	213852_at (EGID:9939)	mRNA catabolic process. nonsense-mediated decay
GO:0006379	0.10599	1 (78)	229666_s_at (EGID:1479)	mRNA cleavage
GO:0006378	0.140289	1 (78)	229666_s_at (EGID:1479)	mRNA polyadenylation
GO:0006397	0.632538	1 (78)	213852_at (EGID:9939)	mRNA processing
GO:0051028	0.234223	1 (78)	213852_at (EGID:9939)	mRNA transport
GO:0007275	0.821434	2 (78)	214078_at (EGID:5063), 236277_at (EGID:5063)	multicellular organismal development
GO:0008285	0.621448	1 (78)	214022_s_at (EGID:8519)	negative regulation of cell proliferation
GO:0006807	0.139442	1 (78)	220393_at (EGID:51557)	nitrogen compound metabolic process
GO:0018406	0.0911104	1 (78)	219373_at (EGID:54344)	protein amino acid C-linked glycosylation via 2'-alpha-mannosyl-L-tryptophan
GO:0006476	0.121481	1 (78)	1554010_at (EGID:3340)	protein amino acid deacetylation
GO:0035269	0.0728884	1 (78)	219373_at (EGID:54344)	protein amino acid O-linked mannosylation
GO:0006468	0.712309	2 (78)	214078_at (EGID:5063), 236277_at (EGID:5063)	protein amino acid phosphorylation
GO:0006477	0.0724794	1 (78)	1554010_at (EGID:3340)	protein amino acid sulfation
GO:0006457	0.300496	2 (78)	204572_s_at (EGID:5303), 213262_at (EGID:26278)	protein folding
GO:0006464	0.419022	1 (78)	213262_at (EGID:26278)	protein modification
GO:0015031	0.222427	3 (78)	204547_at (EGID:10966), 213405_at (EGID:57403), 219562_at (EGID:25837)	protein transport
GO:0018298	0.143279	1 (78)	202007_at (EGID:4811)	protein-chromophore linkage
GO:0015992	0.272406	1 (78)	208998_at (EGID:7351)	proton transport
GO:0030832	0.0726835	1 (78)	203962_s_at (EGID:10529)	regulation of actin filament length
GO:0001558	0.417676	1 (78)	212282_at (EGID:27346)	regulation of cell growth
GO:0000074	0.667596	1 (78)	214022_s_at (EGID:8519)	regulation of progression through cell cycle
GO:0006357	0.294772	2 (78)	202405_at (EGID:7073), 202406_s_at (EGID:7073)	regulation of transcription from RNA polymerase II promoter
GO:0006355	0.913741	4 (78)	205162_at (EGID:1161), 219562_at (EGID:25837), 228093_at (EGID:148103), 236075_s_at (EGID:169841)	regulation of transcription. DNA-dependent
GO:0006449	0.0680929	1 (78)	242996_at (EGID:9617)	regulation of translational termination
GO:0009607	0.0697897	1 (78)	214022_s_at (EGID:8519)	response to biotic stimulus
GO:0006396	0.000335439	5 (78)	212058_at (EGID:23350), 212060_at (EGID:23350), 212061_at (EGID:23350), 229666_s_at (EGID:1479), 236565_s_at (EGID:55323)	RNA processing
GO:0008380	0.668903	1 (78)	213852_at (EGID:9939)	RNA splicing
GO:0006364	0.253726	1 (78)	222609_s_at (EGID:51013)	rRNA processing
GO:0007605	0.0690922	3 (78)	205162_at (EGID:1161), 208950_s_at (EGID:501), 208951_at (EGID:501)	sensory perception of sound
GO:0007264	0.137509	3 (78)	204547_at (EGID:10966), 213405_at (EGID:57403), 219562_at (EGID:25837)	small GTPase mediated signal transduction
GO:0016446	0.0648047	1 (78)	202330_s_at (EGID:7374)	somatic hypermutation of immunoglobulin genes
GO:0016447	0.0795535	1 (78)	202330_s_at (EGID:7374)	somatic recombination of immunoglobulin gene segments
GO:0006350	0.919524	3 (78)	205162_at (EGID:1161), 228093_at (EGID:148103), 236075_s_at (EGID:169841)	transcription
GO:0006283	0.0807594	1 (78)	205162_at (EGID:1161)	transcription-coupled nucleotide-excision repair
GO:0006810	0.247307	4 (78)	208998_at (EGID:7351), 213852_at (EGID:9939), 222691_at (EGID:51000), 240084_at (EGID:220729,EGID:6389)	transport
GO:0006099	0.158704	1 (78)	240084_at (EGID:220729,EGID:6389)	tricarboxylic acid cycle
GO:0006512	0.823444	1 (78)	224747_at (EGID:92912)	ubiquitin cycle
