# Supplementary material for: Depletion of T-cell intracellular antigen proteins promotes cell proliferation
Source: Genome Biol. 2009 Aug 26;10(8):R87. doi: 10.1186/gb-2009-10-8-r87 (PMC2745768; doi:10.1186/gb-2009-10-8-r87)
Supplement: Additional data file 10 — Summary of differentially expressed genes in TIA-1 and TIAR-depleted HeLa cells that function as transcription and/or cell cycle regulators. The set of studied gene parameters are as follow. Gene Symbol: acronym of each gene. Gene Title: gene name. Fold Change: mean value of fold change for each gene between control and TIA-1 and TIAR-depleted HeLa cells. GO Biological Process: accession number and description of the assigned GO in the biological process category [47]. Functions: summary of the more important roles associated with the list of transcription and/or cell-cycle-related genes. [file gb-2009-10-8-r87-S10.xls]

## Sheet: Transcription
			TRANSCRIPTION
SYMBOL	NAME	FOLD CHANGE	GO NUMBER	GO BIOLOGICAL PROCESS	FUNCTIONS
TAF5L	TAF5-Like RNA polymerase II, p300/CBP-associated factor (PCAF)-associated factor, 65kDa	2.12298	GO:0006355	regulation of transcription, DNA-dependent	This gene encodes a protein that is a component of the PCAF histone acetylase complex. The PCAF histone acetylase complex, which is composed of more than 20 polypeptides some of which are TAFs, is required for myogenic transcription and differentiation. TAFs may participate in basal transcription, serve as coactivators, function in promoter recognition or modify general transcription factors to f…
			GO:0006366	transcription from RNA polymerase II promoter
			GO:0045449	regulation of transcription
TFDP1	Transcription Factor Dp-1	0.558102	GO:0006355	regulation of transcription, DNA-dependent	This gene encodes a member of a family of transcription factors that heterodimerize with E2F proteins to enhance their DNA-binding activity and promote transcription from E2F target genes. The encoded protein functions as part of this complex to control the transcriptional activity of numerous genes involved in cell-cycle progression from G1 to S phase.
			GO:0006357	regulation of transcription from RNA polymerase II promoter
SNAPC3	Small Nuclear RNA Activating Complex, polypeptide 3, 50kDa	0.532824	GO:0006350	transcription	Part of the SNAPc complex required for the transcription of both RNA polymerase II and III small-nuclear RNA genes. Binds to the proximal sequence element (PSE), a non-TATA-box basal promoter element common to these 2 types of genes. Recruits TBP and BRF2 to the U6 snRNA TATA box.
			GO:0006355	regulation of transcription, DNA-dependent
			GO:0006366	transcription from RNA polymerase II promoter
			GO:0006383	transcription from RNA polymerase III promoter
			GO:0009301	snRNA transcription
E2F8	E2F transcription factor 8	0.520695	GO:0006350	transcription	E2F transcription factors, such as E2F8, are essential for orchestrating expression of genes required for cell-cycle progression and proliferation.
			GO:0006355	regulation of transcription, DNA-dependent
TCF3	Transcription Factor 3 (E2A immunoglobulin enhancer binding factors E12/E47)	0.516446	GO:0003677	DNA binding	Efficient DNA binding requires dimerization with another bHLH protein. Forms a heterodimer with ASH1 and TWIST2. Interacts PTF1A and TGFB1I1. Component of a nuclear TAL-1 complex composed at least of CBFA2T3, LDB1, TAL1 and TCF3 (By similarity).
			GO:0003700	transcription factor activity
ATF7IP2	Activating Transcription Factor 7 Interacting Protein 2	0.509661	GO:0006350	transcription	Recruiter that couples transcriptional factors to general transcription apparatus and thereby modulates transcription regulation and chromatin formation. Can both act as an activator or a repressor depending on the context.
			GO:0006355	regulation of transcription, DNA-dependent
SOX4	SRY (sex determining region Y)-box 4	0.484235	GO:0006350	transcription	This intronless gene encodes a member of the SOX (SRY-related HMG-box) family of transcription factors involved in the regulation of embryonic development and in the determination of the cell fate. The encoded protein may act as a transcriptional regulator after forming a protein complex with other proteins, such as syndecan binding protein (syntenin). The protein may function in the apoptosis pa…
			GO:0006355	regulation of transcription, DNA-dependent
TFDP2	Transcription Factor Dp-2 (E2F dimerization partner 2)	0.448988	GO:0006350	transcription	Can stimulate E2F-dependent transcription. Binds DNA cooperatively with E2F family members through the E2 recognition site, 5'-TTTC[CG]CGC-3', found in the promoter region of a number of genes whose products are involved in cell-cycle regulation or in DNA replication. The DP2/E2F complex functions in the control of cell-cycle progression from G1 to S phase. The E2F-1/DP complex appears to mediate…
			GO:0006355	regulation of transcription, DNA-dependent
KLF9	Kruppel-Like Factor 9	0.3923	GO:0006357	regulation of transcription from RNA polymerase II promoter	The protein encoded by this gene is a transcription factor that binds to GC box elements located in the promoter. Binding of the encoded protein to a single GC box inhibits mRNA expression while binding to tandemly repeated GC box elements activates transcription.
			GO:0045449	regulation of transcription
CRSP2	Cofactor Required for Sp1 transcriptional activation, subunit 2, 150kDa	0.378333	GO:0006350	transcription	Component of the Mediator complex, a coactivator involved in the regulated transcription of nearly all RNA polymerase II-dependent genes. Mediator functions as a bridge to convey information from gene-specific regulatory proteins to the basal RNA polymerase II transcription machinery.
			GO:0006367	transcription initiation from RNA polymerase II promoter
			GO:0045944	positive regulation of transcription from RNA polymerase II promoter
OTHER TRANSCRIPTION/RNA-RELATED GENES
SYMBOL	NAME	FOLD CHANGE	GO NUMBER	GO BIOLOGICAL PROCESS	FUNCTIONS
MAFF	v-maf Musculoaponeurotic Fibrosarcoma oncogene homolog F (avian)	1.84509	GO:0006355	regulation of transcription, DNA-dependent	The protein encoded by this gene is a basic leucine zipper (bZIP) transcription factor that lacks a transactivation domain. It is known to bind the US-2 DNA element in the promoter of the oxytocin receptor (OTR) gene and most likely heterodimerizes with other leucine zipper-containing proteins to enhance expression of the OTR gene during term pregnancy. The encoded protein can also form homodimer…
			GO:0006366	transcription from RNA polymerase II promoter
CREM	cAMP Responsive Element Modulator	1.79728	GO:0006350	transcription	Transcriptional regulator that binds the cAMP response element (CRE), a sequence present in many viral and cellular promoters. Isoforms are either transcriptional activators or repressors.
			GO:0006355	regulation of transcription, DNA-dependent
ETS1	v-ets erythroblastosis virus E26 oncogene homolog 1 (avian)	0.554785	GO:0006350	transcription	ETS transcriptions factors, such as ETS1, regulate numerous genes and are involved in stem cell development, cell senescence and death, and tumorigenesis.
			GO:0006355	regulation of transcription, DNA-dependent
UHRF1	Ubiquitin-like, containing PHD and Ring Finger domains, 1	0.552042	GO:0006350	transcription	This gene encodes a member of a subfamily of RING-finger type E3 ubiquitin ligases. The protein binds to specific DNA sequences, and recruits a histone deacetylase to regulate gene expression. Its expression peaks at late G1 phase and continues during G2 and M phases of the cell-cycle. It plays a major role in the G1/S transition by regulating topoisomerase IIalpha and retinoblastoma gene express…
			GO:0006357	regulation of transcription from RNA polymerase II promoter
SFPQ	Splicing Factor Proline/glutamine-rich (polypyrimidine tract binding protein associated)	0.549416	GO:0006350	transcription	DNA- and RNA binding protein, involved in several nuclear processes. Essential pre-mRNA splicing factor required early in spliceosome formation and for splicing catalytic step II, probably as an heteromer with NONO (non-POU domain containing, octamer-binding). SFPQ is involved in transcriptional regulation. Transcriptional repression is probably mediated by an interaction of SFPQ with SIN3A and s…
			GO:0006355	regulation of transcription, DNA-dependent
ZNF599	Zinc Finger protein 599	0.546601	GO:0006350	transcription	May be involved in transcriptional regulation.
			GO:0006355	regulation of transcription, DNA-dependent
MCM4	MCM4 Minichromosome Maintenance deficient 4 (S. cerevisiae)	0.541814	GO:0006350	transcription	The protein encoded by this gene is one of the highly conserved mini-chromosome maintenance proteins (MCM) that are essential for the initiation of eukaryotic genome replication. The hexameric protein complex formed by MCM proteins is a key component of the pre-replication complex and may be involved in the formation of replication forks and in the recruitment of other DNA replication-related pro…
			GO:0006355	regulation of transcription, DNA-dependent
ZNF580	Zinc Finger protein 580	0.540595	GO:0006350	transcription	May be involved in transcriptional regulation.
			GO:0006355	regulation of transcription, DNA-dependent
			GO:0045449	regulation of transcription
KLF9	Kruppel-Like Factor 9	0.539607	GO:0006357	regulation of transcription from RNA polymerase II promoter	The protein encoded by this gene is a transcription factor that binds to GC box elements located in the promoter. Binding of the encoded protein to a single GC box inhibits mRNA expression while binding to tandemly repeated GC box elements activates transcription.
MECP2	Methyl CpG binding Protein 2 (Rett syndrome)	0.537092	GO:0000122	negative regulation of transcription from RNA polymerase II promoter	Chromosomal protein that binds to methylated DNA. MECP2 is X-linked and subject to X inactivation. MECP2 is dispensible in stem cells, but is essential for embryonic development. MECP2 gene mutations are the cause of some cases of Rett syndrome, a progressive neurologic developmental disorder and one of the most common causes of mental retardation in females.
			GO:0006350	transcription
			GO:0006355	regulation of transcription, DNA-dependent
ZNF207	Zinc Finger protein 207	0.536999	GO:0006355	regulation of transcription, DNA-dependent	May be involved in transcriptional regulation.
CHES1	Checkpoint Suppressor 1	0.535118	GO:0006350	transcription	Acts as a transcriptional repressor. May be involved in DNA damage-inducible cell-cycle arrests (checkpoints).
			GO:0006355	regulation of transcription, DNA-dependent
PAWR	PRKC, Apoptosis, WT1, Regulator	0.531669	GO:0000122	negative regulation of transcription from RNA polymerase II promoter	The tumor suppressor WT1 represses and activates transcription. The protein encoded by this gene is a WT1-interacting protein that itself functions as a transcriptional repressor. This protein is specifically upregulated during apoptosis of prostate cells.
SMARCA2	SWI/SNF related, Matrix associated, Actin dependent Regulator of Chromatin, subfamily A, member 2	0.526407	GO:0006350	transcription	Transcriptional coactivator cooperating with nuclear hormone receptors to potentiate transcriptional activation.
			GO:0006357	regulation of transcription from RNA polymerase II promoter
ZNF320	Zinc Finger protein 320	0.523057	GO:0006350	transcription	ZNF320 encodes a Kruppel-like Zinc Finger protein. Members of this protein family are involved in activation or repression of transcription.
			GO:0006355	regulation of transcription, DNA-dependent
PCGF2	Polycomb Group ring Finger 2	0.521063	GO:0000122	negative regulation of transcription from RNA polymerase II promoter	This protein was shown to act as a negative regulator of transcription and has tumor suppressor activity. The expression of this gene was detected in various tumor cells, but is limited in neural organs in normal tissues. Knockout studies in mice suggested that this protein may negatively regulate the expression of different cytokines, chemokines, and chemokine receptors, and thus plays an import…
			GO:0006350	transcription
			GO:0006355	regulation of transcription, DNA-dependent
HMGB3	High-Mobility Group Box 3	0.515756	GO:0006355	regulation of transcription, DNA-dependent	HMGB3 belongs to the high mobility group (HMG) protein superfamily. HMGB3 contains DNA-binding HMG box domains and is classified into the HMG box subfamily. Members of the HMG box subfamily are thought to play a fundamental role in DNA replication, nucleosome assembly and transcription .
SUDS3	Suppressor of Defective Silencing 3 homolog (S. cerevisiae)	0.51426	GO:0016481	negative regulation of transcription	Regulatory protein which represses transcription and augments histone deacetylase activity of HDAC1.
			GO:0006355	regulation of transcription, DNA-dependent
NR2F2	Nuclear Receptor subfamily 2, group F, member 2	0.50411	GO:0000122	negative regulation of transcription from RNA polymerase II promoter	Regulation of the apolipoprotein A-I gene transcription.
			GO:0006350	transcription
			GO:0006355	regulation of transcription, DNA-dependent
			GO:0006357	regulation of transcription from RNA polymerase II promoter
ZBTB44	Zinc finger and BTB domain containing 44	0.491134	GO:0006350	transcription	May be involved in transcriptional regulation.
			GO:0006355	regulation of transcription, DNA-dependent
MLL2	Myeloid/Lymphoid or mixed-lineage Leukemia 2	0.486779	GO:0006350	transcription	Histone methyltransferase. Methylates 'Lys-4' of histone H3. H3 'Lys-4' methylation represents a specific tag for epigenetic transcriptional activation. Plays a central role in beta-globin locus transcription regulation by being recruited by NFE2. Acts as a coactivator for estrogen receptor by being recruited by ESR1, thereby activating transcription.
			GO:0006355	regulation of transcription, DNA-dependent
PCGF6	Polycomb Group ring Finger 6	0.448248	GO:0006355	regulation of transcription, DNA-dependent	The protein encoded by this gene contains a RING finger motif, which is most closely related to those of polycomb group (PcG) proteins RNF110/MEL-18 and BMI1. This protein has been shown to interact with some PcG proteins and act as a transcription repressor. The activity of this protein is found to be regulated by cell-cycle dependent phosphorylation.
			GO:0016481	negative regulation of transcription
ZNF169	Zinc Finger protein 169	0.406969	GO:0006350	transcription	May be involved in transcriptional regulation.
			GO:0006355	regulation of transcription, DNA-dependent
ERCC8	Excision Repair Cross-complementing rodent repair deficiency, Complementation group 8	0.391643	GO:0006283	transcription-coupled nucleotide-excision repair	This gene encodes a WD repeat protein, which interacts with Cockayne Syndrome type B (CSB) protein and with p44 protein, a subunit of the RNA polymerase II transcription factor IIH. Mutations in this gene have been identified in patients with hereditary disease Cockayne syndrome (CS).
			GO:0006350	transcription
			GO:0006355	regulation of transcription, DNA-dependent

## Sheet: Cell cycle
			CELL-CYCLE
SYMBOL	NAME	FOLD CHANGE	GO NUMBER	GO BIOLOGICAL PROCESS	FUNCTIONS
CDC23	Cell Division Cycle 23 homolog (S. cerevisiae)	2.10612	GO:0000080	G1 phase of mitotic cell-cycle	The protein encoded by this gene shares strong similarity with Saccharomyces cerevisiae Cdc23, a protein essential for cell-cycle progression through the G2/M transition. Component of the anaphase promoting complex/cyclosome (APC/C), a cell-cycle-regulated ubiquitin ligase that controls progression through mitosis and the G1 phase of the cell-cycle.
			GO:0007049	cell-cycle
			GO:0007080	mitotic metaphase plate congression
			GO:0007096	regulation of exit from mitosis
CHES1	Checkpoint Suppressor 1	0.535118	GO:0000085	G2 phase of mitotic cell-cycle TAS 9154802	This gene is a member of the forkhead/winged helix transcription factor family. Checkpoints are eukaryotic DNA damage-inducible cell-cycle arrests at G1 and G2.
			GO:0007049	cell-cycle
MPHOSPH9	M-phase Phosphoprotein 9	0.507996	GO:0000087	M phase of mitotic cell-cycle	All the MPPS encoded genuine M phase phosphoproteins. In interphase, several of the MPPs were nuclear proteins, whereas others were cytoplasmic or distributed throughout the cell. Three MPPS were strikingly localized to interphase structures: MPP7 to centers of DNA replication, MPP9 to the Golgi complex, and MPP10 to nucleoli. In mitosis, most of the MPPs were distributed throughout the cells.
NASP	Nuclear Autoantigenic Sperm Protein (histone-binding)	0.505208	GO:0007049	cell-cycle	This gene encodes a H1 histone binding protein that is involved in transporting histones into the nucleus of dividing cells. The somatic form is expressed in all mitotic cells, is localized to the nucleus, and is coupled to cell-cycle.
ANAPC7	Anaphase Promoting Complex subunit 7	0.485243	GO:0000082	G1/S transition of mitotic cell-cycle	Component of the anaphase promoting complex/cyclosome (APC/C), a cell-cycle-regulated ubiquitin ligase that controls progression through mitosis and the G1 phase of the cell-cycle.
			GO:0007067	mitosis
			GO:0031145	anaphase-promoting complex-dependent proteasomal ubiquitin-dependent protein catabolic process
			GO:0051301	cell division
KIF11	Kinesin Family member 11	0.47701	GO:0007018	microtubule-based movement	Motor protein required for establishing a bipolar spindle. Blocking of KIF11 preventscentrosome migration and arrest cells in mitosis with monoastral microtubule arrays.
			GO:0007049	cell-cycle
			GO:0007052	mitotic spindle organization
			GO:0007067	mitosis
			GO:0007100	mitotic centrosome separation
CCNB1	Cyclin B1	0.478301	GO:0000086	G2/M transition of mitotic cell-cycle	Essential for the control of the cell-cycle at the G2/M (mitosis) transition.
			GO:0007049	cell-cycle
			GO:0007067	mitosis
			GO:0031145	anaphase-promoting complex-dependent proteasomal ubiquitin-dependent protein catabolic process
			GO:0051301	cell division
CDC7	Cell Division Cycle 7 homolog (S. cerevisiae)	0.453955	GO:0000082	G1/S transition of mitotic cell-cycle	Seems to phosphorylate critical substrates that regulate the G1/S phase transition and/or DNA replication. Can phosphorylates MCM2 and MCM3.
			GO:0007049	cell-cycle
OTHER GENES THAT MODULATE CELL-CYCLE
SYMBOL	NAME	FOLD CHANGE	GO NUMBER	GO BIOLOGICAL PROCESS	FUNCTIONS
TFDP1	Transcription Factor Dp-1	0.558102	GO:0007049	cell-cycle	Control the transcriptional activity of numerous genes involved in cell-cycle progression from G1 to S phase.
			GO:0008283	cell proliferation
UHRF1	Ubiquitin-like, containing PHD and Ring Finger domains, 1	0.552042	GO:0007049	cell-cycle	Its expression peaks at late G1 phase and continues during G2 and M phases of the cell-cycle. It plays a major role in the G1/S transition by regulating topoisomerase II alpha and retinoblastoma gene expression, and functions in the p53-dependent DNA damage checkpoin.
BARD1	BRCA1 Associated Ring Domain 1	0.543571	GO:0007050	cell-cycle arrest	This gene encodes a protein which interacts with the N-terminal region of BRCA1. In addition to its ability to bind BRCA1 in vivo and in vitro, it shares homology with the 2 most conserved regions of BRCA1: the N-terminal RING motif and the C-terminal BRCT domain. The RING motif is a cysteine-rich sequence found in a variety of proteins that regulate cell growth, including the products of tumor s…
E2F8	E2F transcription Factor 8	0.520695	GO:0007049	cell-cycle	Appears to regulate a subset of E2F-dependent genes whose products are required for normal cell-cycle progression.
			GO:0008283	cell proliferation
RABGAP1	RAB GTPase Activating Protein 1	0.523986	GO:0007049	cell-cycle	May participate in a RAB6A-mediated pathway involved in the metaphase-anaphase transition.
PSRC1	Proline/Serine-Rich Coiled-coil 1	0.484296	GO:0007049	cell-cycle	May participate in p53-regulated growth suppression.
TFDP2	Transcription Factor Dp-2 (E2F dimerization partner 2)	0.448988	GO:0007049	cell-cycle	The DP2/E2F complex functions in the control of cell-cycle progression from G1 to S phase. The E2F-1/DP complex appears to mediate both cell proliferation and apoptosis.
PCGF6	Polycomb Group ring Finger 6	0.448248	GO:0000074	regulation of progression through cell-cycle	The activity of this protein is found to be regulated by cell-cycle dependent phosphorylation.
SEPT6 // N-PAC	Septin 6 // cytokine-like nuclear factor n-pac	0.411074	GO:0000910	cytokinesis	Members of this family are required for cytokinesis.
			GO:0007049	cell-cycle
